# Supplementary material for: Crystal structure, DFT study and Hirshfeld surface analysis of ethyl 6-chloro-2-eth­oxy­quinoline-4-carboxyl­ate
Source: Acta Crystallogr E Crystallogr Commun. 2019 May 31;75(Pt 6):912–6. doi: 10.1107/S2056989019007473 (PMC6658954; doi:10.1107/S2056989019007473)
Supplement: Supplementary file 1 [file e-75-00912-sup1.cif]

##############################################################################
#                                                                            #
# This CIF contains the data in a paper accepted for publication in          #
# Acta Crystallographica Section E. It conforms to the requirements of       #
# Notes for Authors for Acta Crystallographica Section E, and has been       #
# peer reviewed under the auspices of the IUCr Commission on Journals.       #
#                                                                            #
# Full details of the Crystallographic Information File format               #
# are given in the paper "The Crystallographic Information File (CIF):       #
# a New Standard Archive File for Crystallography" by S. R. Hall, F. H.      #
# Allen and I. D. Brown [Acta Cryst. (1991), A47, 655-685].                  #
#                                                                            #
# The current version of the core CIF dictionary is obtainable from          #
# ftp://ftp.iucr.org/pub/cif_core.dic.                                       #
#                                                                            #
# Software is freely available for graphical display of the structure(s)     #
# in this CIF. For information consult the CIF software page                 #
# http://www.iucr.org/resources/cif/software.                                #
#                                                                            #
# This file may be used for bona fide research purposes within the           #
# scientific community so long as proper attribution is given to the journal # 
# article from which it was obtained.                                        #
#                                                                            #
##############################################################################
data_I
_database_code_depnum_ccdc_archive 'CCDC 1890687'
_audit_creation_method     'SHELXL-2014/7'
_journal_date_recd_electronic     2019-04-04
_journal_date_accepted     2019-05-22
_journal_name_full     'Acta Crystallographica, Section E'
_journal_year     2019
_journal_volume     75
_journal_issue      6
_journal_page_first     912
_journal_page_last     916
_journal_paper_category     GO
_journal_paper_doi     10.1107/S2056989019007473
_journal_coeditor_code     MW2143
_publ_contact_author_name     'Younos Bouzian'
_publ_contact_author_address
;
Laboratory of Heterocyclic Organic Chemistry URAC 21, Pole of Competence,
Pharmacochemistry, Av Ibn Battouta, BP 1014, Faculty of Sciences, Mohammed V,
University, Rabat,
Morocco
;
_publ_contact_author_email     'younos.bouzian19@gmail.com'
_publ_contact_author_fax     ?
_publ_contact_author_phone     ?
_publ_section_title
;
Crystal structure, DFT study and Hirshfeld surface analysis of ethyl
6-chloro-2-ethoxyquinoline-4-carboxylate
;
loop_
    _publ_author_name
    _publ_author_footnote
    _publ_author_address
    'Bouzian, Younos' .
;
Laboratory of Heterocyclic Organic Chemistry, URAC 21, Pole of Competence,
Pharmacochemistry, Av Ibn Battouta, BP 1014, Faculty of Sciences,
Mohammed V University, Rabat,
Morocco
;
    'Karrouchi, Khalid' .
;
Laboratory of Plant Chemistry, Organic and Bioorganic Synthesis, URAC23,
Faculty of Science, BP 1014, GEOPAC Research Center, Mohammed V University,
Rabat,
Morocco
;
    'Anouar, El Hassane' .
;
Department of Chemistry, College of Science and Humanities,
Prince Sattam Bin Abdulaziz University, PO Box 830, Al Kharj,
Saudi Arabia
;
    'Bouhfid, Rachid' .
;
Moroccan Foundation for Advanced Science, Innovation and Research (MASCIR),
Rabat,
Morocco
;
    'Arshad, Suhana' .
;
X-ray Crystallography Unit, School of Physics, Universiti Sains Malaysia,
11800 USM, Penang,
Malaysia
;
    'Essassi, El Mokhtar' .
;
Laboratory of Heterocyclic Organic Chemistry, URAC 21, Pole of Competence,
Pharmacochemistry, Av Ibn Battouta, BP 1014, Faculty of Sciences,
Mohammed V University, Rabat, Morocco
;
_publ_section_synopsis
;
The title quinoline derivative is essentially planar with the ethyl acetate mean
plane making a dihedral angle of 5.02(3)\% with the ethyl
6-chloro-2-ethoxyquinoline mean plane. In the crystal, offset \p--\p
interactions involving inversion-related pyridine rings [centroid-to-centroid
distance = 3.4731(14) \%A] link the molecules into columns along the
<i>c</i>-axis direction.
;
_chemical_name_systematic
;
Ethyl 6-chloro-2-ethoxyquinoline-4-carboxylate
;
_chemical_name_common     ?
_chemical_formula_moiety     'C14 H14 Cl N O3'
_chemical_formula_sum     'C14 H14 Cl N O3'
_chemical_formula_iupac     'C14 H14 Cl N O3'
_chemical_formula_weight     279.71
_chemical_melting_point     ?
_space_group_crystal_system     monoclinic
_space_group_name_H-M_alt     'C 2/c'
_space_group_name_Hall     '-C 2yc'
loop_
    _space_group_symop_operation_xyz
    'x, y, z'
    '-x, y, -z+1/2'
    'x+1/2, y+1/2, z'
    '-x+1/2, y+1/2, -z+1/2'
    '-x, -y, -z'
    'x, -y, z-1/2'
    '-x+1/2, -y+1/2, -z'
    'x+1/2, -y+1/2, z-1/2'
_cell_length_a     14.2634(7)
_cell_length_b     16.0124(7)
_cell_length_c     13.7732(6)
_cell_angle_alpha     90
_cell_angle_beta     117.748(2)
_cell_angle_gamma     90
_cell_volume     2783.9(2)
_cell_formula_units_Z     8
_cell_measurement_reflns_used     9928
_cell_measurement_theta_min     2.54
_cell_measurement_theta_max     24.52
_cell_measurement_temperature     296(2)
_exptl_crystal_description     'block'
_exptl_crystal_colour     'colourless'
_exptl_crystal_size_max     0.504
_exptl_crystal_size_mid     0.469
_exptl_crystal_size_min     0.369
_exptl_crystal_density_diffrn     1.335
_exptl_crystal_density_meas     ?
_exptl_crystal_density_method     ?
_exptl_crystal_F_000     1168
_exptl_absorpt_coefficient_mu     0.277
_exptl_absorpt_correction_type     multi-scan
_exptl_absorpt_process_details
;
(<i>SADABS</i>; Bruker, 2009)
;
_exptl_absorpt_correction_T_min     ?
_exptl_absorpt_correction_T_max     ?
_diffrn_ambient_temperature     296(2)
_diffrn_source     'fine-focus sealed tube'
_diffrn_radiation_type     MoK\a
_diffrn_radiation_wavelength     0.71073
_diffrn_measurement_device_type
;
Bruker SMART APEXII DUO CCD area-detector
;
_diffrn_measurement_method     '\f and \w scans'
_diffrn_detector_area_resol_mean     ?
_diffrn_reflns_number     45458
_diffrn_reflns_av_R_equivalents     0.0290
_diffrn_reflns_av_unetI/netI     0.0117
_diffrn_reflns_theta_min     2.054
_diffrn_reflns_theta_max     27.493
_diffrn_reflns_theta_full     25.242
_diffrn_measured_fraction_theta_max     1.000
_diffrn_measured_fraction_theta_full     1.000
_diffrn_reflns_limit_h_min     -18
_diffrn_reflns_limit_h_max     18
_diffrn_reflns_limit_k_min     -20
_diffrn_reflns_limit_k_max     20
_diffrn_reflns_limit_l_min     -17
_diffrn_reflns_limit_l_max     17
_refine_special_details     ?
_reflns_number_total     3190
_reflns_number_gt     2228
_reflns_threshold_expression     'I > 2\s(I)'
_refine_ls_structure_factor_coef     Fsqd
_refine_ls_matrix_type     full
_refine_ls_R_factor_all     0.0816
_refine_ls_R_factor_gt     0.0578
_refine_ls_wR_factor_gt     0.1581
_refine_ls_wR_factor_ref     0.2031
_refine_ls_goodness_of_fit_ref     1.100
_refine_ls_restrained_S_all     1.100
_refine_ls_number_reflns     3190
_refine_ls_number_parameters     174
_refine_ls_number_restraints     0
_refine_ls_hydrogen_treatment     constr
_refine_ls_weighting_scheme     calc
_refine_ls_weighting_details
              'w=1/[\s^2^(Fo^2^)+(0.0854P)^2^+2.5795P] where P=(Fo^2^+2Fc^2^)/3'
_atom_sites_solution_hydrogens     geom
_atom_sites_solution_primary     direct
_atom_sites_solution_secondary     difmap
_refine_ls_shift/su_max     0.000
_refine_ls_shift/su_mean     0.000
_refine_diff_density_max     0.303
_refine_diff_density_min     -0.320
_refine_ls_extinction_method     none
_refine_ls_extinction_coef     .
loop_
    _atom_type_symbol
    _atom_type_description
    _atom_type_scat_dispersion_real
    _atom_type_scat_dispersion_imag
    _atom_type_scat_source
    'C' 'C' 0.0033 0.0016
                         'International Tables Vol C Tables 4.2.6.8 and 6.1.1.4'
    'H' 'H' 0.0000 0.0000
                         'International Tables Vol C Tables 4.2.6.8 and 6.1.1.4'
    'N' 'N' 0.0061 0.0033
                         'International Tables Vol C Tables 4.2.6.8 and 6.1.1.4'
    'O' 'O' 0.0106 0.0060
                         'International Tables Vol C Tables 4.2.6.8 and 6.1.1.4'
    'Cl' 'Cl' 0.1484 0.1585
                         'International Tables Vol C Tables 4.2.6.8 and 6.1.1.4'
_computing_data_collection
;
APEX2 (Bruker, 2009)
;
_computing_cell_refinement
;
SAINT (Bruker, 2009)
;
_computing_data_reduction
;
SAINT (Bruker, 2009)
;
_computing_structure_solution
;
SHELXS (Sheldrick, 2008)
;
_computing_structure_refinement
;
SHELXL2014 (Sheldrick, 2015)
;
_computing_molecular_graphics
;
SHELXTL (Sheldrick, 2008) and Mercury (Macrae <i>et al.</i>,
2008)
;
_computing_publication_material
;
SHELXTL (Sheldrick, 2008) and PLATON (Spek, 2009)
;
loop_
    _atom_site_type_symbol
    _atom_site_label
    _atom_site_fract_x
    _atom_site_fract_y
    _atom_site_fract_z
    _atom_site_U_iso_or_equiv
    _atom_site_adp_type
    _atom_site_calc_flag
    _atom_site_occupancy
    _atom_site_disorder_assembly
    _atom_site_disorder_group
    N N1 0.56133(16) 0.10176(12) 0.41064(15) 0.0584(5) Uani d 1 . .
    Cl Cl1 0.10792(6) 0.02217(6) 0.16402(10) 0.1199(5) Uani d 1 . .
    O O2 0.73447(14) 0.05835(11) 0.51005(15) 0.0707(5) Uani d 1 . .
    O O3 0.39144(18) -0.18904(14) 0.3085(2) 0.1148(9) Uani d 1 . .
    O O4 0.55981(16) -0.20506(11) 0.42458(19) 0.0872(6) Uani d 1 . .
    C C1 0.63047(19) 0.04194(15) 0.44989(19) 0.0572(6) Uani d 1 . .
    C C2 0.60502(19) -0.04443(15) 0.43555(19) 0.0577(5) Uani d 1 . .
    H H2A 0.6582 -0.0845 0.4655 0.069 Uiso calc 1 . .
    C C3 0.50216(18) -0.06779(14) 0.37760(18) 0.0547(5) Uani d 1 . .
    C C4 0.42215(18) -0.00513(14) 0.33217(17) 0.0542(5) Uani d 1 . .
    C C5 0.3122(2) -0.02093(17) 0.2719(2) 0.0645(6) Uani d 1 . .
    H H5A 0.2876 -0.0756 0.2569 0.077 Uiso calc 1 . .
    C C6 0.2427(2) 0.04352(19) 0.2358(2) 0.0741(7) Uani d 1 . .
    C C7 0.2757(2) 0.12657(19) 0.2548(2) 0.0759(7) Uani d 1 . .
    H H7A 0.2264 0.1697 0.2294 0.091 Uiso calc 1 . .
    C C8 0.3812(2) 0.14362(16) 0.3112(2) 0.0682(7) Uani d 1 . .
    H H8A 0.4037 0.1989 0.3233 0.082 Uiso calc 1 . .
    C C9 0.45660(19) 0.07928(14) 0.35138(18) 0.0554(5) Uani d 1 . .
    C C10 0.7649(2) 0.14510(18) 0.5310(2) 0.0761(8) Uani d 1 . .
    H H10A 0.7270 0.1724 0.5651 0.091 Uiso calc 1 . .
    H H10B 0.7486 0.1737 0.4629 0.091 Uiso calc 1 . .
    C C11 0.8808(3) 0.1471(2) 0.6056(4) 0.1162(14) Uani d 1 . .
    H H11A 0.9045 0.2041 0.6195 0.174 Uiso calc 1 . .
    H H11B 0.9172 0.1183 0.5720 0.174 Uiso calc 1 . .
    H H11C 0.8957 0.1203 0.6736 0.174 Uiso calc 1 . .
    C C12 0.4759(2) -0.15957(16) 0.3647(2) 0.0649(6) Uani d 1 . .
    C C13 0.5438(3) -0.29493(18) 0.4194(4) 0.1060(12) Uani d 1 . .
    H H13A 0.4951 -0.3092 0.4477 0.127 Uiso calc 1 . .
    H H13B 0.5133 -0.3135 0.3437 0.127 Uiso calc 1 . .
    C C14 0.6421(3) -0.3350(2) 0.4822(6) 0.181(3) Uani d 1 . .
    H H14A 0.6739 -0.3139 0.5559 0.271 Uiso calc 1 . .
    H H14B 0.6882 -0.3243 0.4503 0.271 Uiso calc 1 . .
    H H14C 0.6311 -0.3941 0.4830 0.271 Uiso calc 1 . .
loop_
    _atom_site_aniso_label
    _atom_site_aniso_U_11
    _atom_site_aniso_U_22
    _atom_site_aniso_U_33
    _atom_site_aniso_U_12
    _atom_site_aniso_U_13
    _atom_site_aniso_U_23
    N1 0.0598(11) 0.0493(10) 0.0607(11) -0.0024(8) 0.0234(9) 0.0043(8)
    Cl1 0.0539(4) 0.0945(7) 0.1717(10) 0.0034(4) 0.0193(5) 0.0156(6)
    O2 0.0549(10) 0.0585(10) 0.0825(11) -0.0052(8) 0.0183(9) 0.0045(8)
    O3 0.0763(14) 0.0587(12) 0.152(2) -0.0105(10) 0.0054(14) -0.0116(13)
    O4 0.0709(12) 0.0473(10) 0.1220(16) 0.0002(8) 0.0268(11) 0.0063(10)
    C1 0.0556(13) 0.0541(12) 0.0576(12) -0.0060(10) 0.0227(10) 0.0019(10)
    C2 0.0561(13) 0.0517(12) 0.0624(13) 0.0011(10) 0.0251(11) 0.0036(10)
    C3 0.0592(13) 0.0486(12) 0.0561(12) -0.0037(10) 0.0267(10) -0.0002(9)
    C4 0.0579(13) 0.0540(12) 0.0509(11) -0.0003(10) 0.0255(10) 0.0019(9)
    C5 0.0572(14) 0.0617(14) 0.0696(15) -0.0041(11) 0.0253(12) -0.0001(11)
    C6 0.0533(14) 0.0739(17) 0.0837(18) 0.0037(12) 0.0223(13) 0.0067(14)
    C7 0.0659(16) 0.0661(16) 0.0890(19) 0.0116(13) 0.0303(14) 0.0087(14)
    C8 0.0661(15) 0.0539(13) 0.0782(16) 0.0041(11) 0.0283(13) 0.0067(12)
    C9 0.0586(13) 0.0519(12) 0.0543(12) -0.0009(10) 0.0251(10) 0.0032(9)
    C10 0.0634(15) 0.0614(15) 0.0877(18) -0.0145(12) 0.0218(14) -0.0014(13)
    C11 0.068(2) 0.097(3) 0.140(3) -0.0215(18) 0.012(2) 0.009(2)
    C12 0.0628(15) 0.0534(13) 0.0731(15) -0.0026(11) 0.0272(12) -0.0030(11)
    C13 0.100(2) 0.0447(15) 0.152(3) -0.0038(15) 0.041(2) 0.0042(17)
    C14 0.084(3) 0.057(2) 0.328(8) 0.0106(18) 0.034(4) 0.033(3)
_geom_special_details
;
 All esds (except the esd in the dihedral angle between two l.s. planes)
 are estimated using the full covariance matrix.  The cell esds are taken
 into account individually in the estimation of esds in distances, angles
 and torsion angles; correlations between esds in cell parameters are only
 used when they are defined by crystal symmetry.  An approximate (isotropic)
 treatment of cell esds is used for estimating esds involving l.s. planes.
;
loop_
    _geom_bond_atom_site_label_1
    _geom_bond_atom_site_label_2
    _geom_bond_site_symmetry_2
    _geom_bond_distance
    _geom_bond_publ_flag
    N1 C1 . 1.298(3) ?
    N1 C9 . 1.375(3) ?
    Cl1 C6 . 1.737(3) ?
    O2 C1 . 1.346(3) ?
    O2 C10 . 1.444(3) ?
    O3 C12 . 1.186(3) ?
    O4 C12 . 1.313(3) ?
    O4 C13 . 1.454(3) ?
    C1 C2 . 1.420(3) ?
    C2 C3 . 1.356(3) ?
    C2 H2A . 0.9300 ?
    C3 C4 . 1.427(3) ?
    C3 C12 . 1.506(3) ?
    C4 C5 . 1.415(3) ?
    C4 C9 . 1.420(3) ?
    C5 C6 . 1.355(4) ?
    C5 H5A . 0.9300 ?
    C6 C7 . 1.394(4) ?
    C7 C8 . 1.361(4) ?
    C7 H7A . 0.9300 ?
    C8 C9 . 1.404(3) ?
    C8 H8A . 0.9300 ?
    C10 C11 . 1.486(4) ?
    C10 H10A . 0.9700 ?
    C10 H10B . 0.9700 ?
    C11 H11A . 0.9600 ?
    C11 H11B . 0.9600 ?
    C11 H11C . 0.9600 ?
    C13 C14 . 1.413(5) ?
    C13 H13A . 0.9700 ?
    C13 H13B . 0.9700 ?
    C14 H14A . 0.9600 ?
    C14 H14B . 0.9600 ?
    C14 H14C . 0.9600 ?
loop_
    _geom_angle_atom_site_label_1
    _geom_angle_atom_site_label_2
    _geom_angle_atom_site_label_3
    _geom_angle_site_symmetry_1
    _geom_angle_site_symmetry_3
    _geom_angle
    _geom_angle_publ_flag
    C1 N1 C9 . . 117.3(2) ?
    C1 O2 C10 . . 117.0(2) ?
    C12 O4 C13 . . 116.2(2) ?
    N1 C1 O2 . . 121.2(2) ?
    N1 C1 C2 . . 124.4(2) ?
    O2 C1 C2 . . 114.4(2) ?
    C3 C2 C1 . . 119.1(2) ?
    C3 C2 H2A . . 120.4 ?
    C1 C2 H2A . . 120.4 ?
    C2 C3 C4 . . 119.3(2) ?
    C2 C3 C12 . . 118.7(2) ?
    C4 C3 C12 . . 122.0(2) ?
    C5 C4 C9 . . 118.2(2) ?
    C5 C4 C3 . . 125.0(2) ?
    C9 C4 C3 . . 116.8(2) ?
    C6 C5 C4 . . 120.1(2) ?
    C6 C5 H5A . . 120.0 ?
    C4 C5 H5A . . 120.0 ?
    C5 C6 C7 . . 122.1(3) ?
    C5 C6 Cl1 . . 119.0(2) ?
    C7 C6 Cl1 . . 118.8(2) ?
    C8 C7 C6 . . 119.0(3) ?
    C8 C7 H7A . . 120.5 ?
    C6 C7 H7A . . 120.5 ?
    C7 C8 C9 . . 121.2(3) ?
    C7 C8 H8A . . 119.4 ?
    C9 C8 H8A . . 119.4 ?
    N1 C9 C8 . . 117.6(2) ?
    N1 C9 C4 . . 123.1(2) ?
    C8 C9 C4 . . 119.3(2) ?
    O2 C10 C11 . . 107.1(2) ?
    O2 C10 H10A . . 110.3 ?
    C11 C10 H10A . . 110.3 ?
    O2 C10 H10B . . 110.3 ?
    C11 C10 H10B . . 110.3 ?
    H10A C10 H10B . . 108.6 ?
    C10 C11 H11A . . 109.5 ?
    C10 C11 H11B . . 109.5 ?
    H11A C11 H11B . . 109.5 ?
    C10 C11 H11C . . 109.5 ?
    H11A C11 H11C . . 109.5 ?
    H11B C11 H11C . . 109.5 ?
    O3 C12 O4 . . 122.8(3) ?
    O3 C12 C3 . . 125.9(3) ?
    O4 C12 C3 . . 111.3(2) ?
    C14 C13 O4 . . 109.3(3) ?
    C14 C13 H13A . . 109.8 ?
    O4 C13 H13A . . 109.8 ?
    C14 C13 H13B . . 109.8 ?
    O4 C13 H13B . . 109.8 ?
    H13A C13 H13B . . 108.3 ?
    C13 C14 H14A . . 109.5 ?
    C13 C14 H14B . . 109.5 ?
    H14A C14 H14B . . 109.5 ?
    C13 C14 H14C . . 109.5 ?
    H14A C14 H14C . . 109.5 ?
    H14B C14 H14C . . 109.5 ?
loop_
    _geom_torsion_atom_site_label_1
    _geom_torsion_atom_site_label_2
    _geom_torsion_atom_site_label_3
    _geom_torsion_atom_site_label_4
    _geom_torsion_site_symmetry_1
    _geom_torsion_site_symmetry_2
    _geom_torsion_site_symmetry_3
    _geom_torsion_site_symmetry_4
    _geom_torsion
    _geom_torsion_publ_flag
    C9 N1 C1 O2 . . . . -179.1(2) ?
    C9 N1 C1 C2 . . . . 0.1(3) ?
    C10 O2 C1 N1 . . . . 1.5(3) ?
    C10 O2 C1 C2 . . . . -177.7(2) ?
    N1 C1 C2 C3 . . . . -0.2(4) ?
    O2 C1 C2 C3 . . . . 179.0(2) ?
    C1 C2 C3 C4 . . . . 0.2(3) ?
    C1 C2 C3 C12 . . . . -178.9(2) ?
    C2 C3 C4 C5 . . . . -178.9(2) ?
    C12 C3 C4 C5 . . . . 0.2(4) ?
    C2 C3 C4 C9 . . . . -0.1(3) ?
    C12 C3 C4 C9 . . . . 179.0(2) ?
    C9 C4 C5 C6 . . . . -1.2(4) ?
    C3 C4 C5 C6 . . . . 177.5(2) ?
    C4 C5 C6 C7 . . . . 0.9(4) ?
    C4 C5 C6 Cl1 . . . . -178.9(2) ?
    C5 C6 C7 C8 . . . . 0.1(5) ?
    Cl1 C6 C7 C8 . . . . 179.9(2) ?
    C6 C7 C8 C9 . . . . -0.8(4) ?
    C1 N1 C9 C8 . . . . 178.3(2) ?
    C1 N1 C9 C4 . . . . 0.1(3) ?
    C7 C8 C9 N1 . . . . -177.9(2) ?
    C7 C8 C9 C4 . . . . 0.4(4) ?
    C5 C4 C9 N1 . . . . 178.8(2) ?
    C3 C4 C9 N1 . . . . -0.1(3) ?
    C5 C4 C9 C8 . . . . 0.6(3) ?
    C3 C4 C9 C8 . . . . -178.3(2) ?
    C1 O2 C10 C11 . . . . 175.5(3) ?
    C13 O4 C12 O3 . . . . -0.4(5) ?
    C13 O4 C12 C3 . . . . 179.5(3) ?
    C2 C3 C12 O3 . . . . -172.8(3) ?
    C4 C3 C12 O3 . . . . 8.1(4) ?
    C2 C3 C12 O4 . . . . 7.3(3) ?
    C4 C3 C12 O4 . . . . -171.8(2) ?
    C12 O4 C13 C14 . . . . 176.2(4) ?
loop_
    _geom_hbond_atom_site_label_D
    _geom_hbond_atom_site_label_H
    _geom_hbond_atom_site_label_A
    _geom_hbond_site_symmetry_A
    _geom_hbond_distance_DH
    _geom_hbond_distance_HA
    _geom_hbond_distance_DA
    _geom_hbond_angle_DHA
    _geom_hbond_publ_flag
    C5 H5A O3 . 0.93 2.24 2.872(4) 125 yes
_shelx_space_group_comment
;
The symmetry employed for this shelxl refinement is uniquely defined
by the following loop, which should always be used as a source of
symmetry information in preference to the above space-group names.
They are only intended as comments.
;
_shelx_estimated_absorpt_T_min     0.873
_shelx_estimated_absorpt_T_max     0.905
_shelx_hkl_file
;
  -1   0   0 4821.21 105.497   1
  -1   0   0 5182.25 105.780   6
  -1   0   0 5325.54 106.034   5
  -1   0   0 5439.95 106.588   9
   1   0   0 4832.38 106.190   3
   1   0   0 5331.58 106.069   2
   1   0   0 5132.59 105.954   8
   1   0   0 5198.94 106.422   9
   1   0   0 5275.82 106.021   5
  -2   0   0 940.354 20.2060   1
  -2   0   0 947.388 20.4350   5
  -2   0   0 942.238 20.1533   4
  -2   0   0 1004.38 20.3912   6
  -2   0   0 1014.73 20.5376   9
   2   0   0 1021.86 20.1553   7
   2   0   0 1026.44 20.5559   3
   2   0   0 930.002 20.4088   5
   2   0   0 990.827 20.3880   2
   2   0   0 968.547 20.3726   8
   2   0   0 1016.62 20.5373   9
  -3   0   0 358.217 7.83424   1
  -3   0   0 339.832 8.08567   5
  -3   0   0 361.953 8.05399   6
  -3   0   0 348.018 7.38597   4
  -3   0   0 374.786 8.29246   9
   3   0   0 332.343 8.05795   5
   3   0   0 360.004 7.70186   7
   3   0   0 334.311 8.19165   3
   3   0   0 358.272 8.06633   2
   3   0   0 330.285 7.97735   8
   3   0   0 365.917 8.26847   9
  -4   0   0 1072.01 22.4587   4
  -4   0   0 1053.79 23.4417   5
  -4   0   0 1181.63 23.7725   9
  -4   0   0 1115.57 23.4146   6
  -4   0   0 1068.78 23.0634   1
   4   0   0 1058.02 23.6590   3
   4   0   0 1131.44 23.4536   8
   4   0   0 1114.32 22.8990   7
   4   0   0 1118.54 23.7014   9
   4   0   0 1069.09 23.4794   5
   4   0   0 1093.17 23.4043   2
  -5   0   0 80.0194 3.03311   5
  -5   0   0 75.3328 2.91862   6
  -5   0   0 75.9178 2.65753   1
  -5   0   0 76.7217 2.03544   4
   5   0   0 87.7896 3.33167   3
   5   0   0 78.3660 3.00067   8
   5   0   0 75.0637 3.19220   9
   5   0   0 78.2353 3.02641   2
   5   0   0 80.5570 2.57208   7
  -6   0   0 94.3442 2.33112   4
  -6   0   0 90.4593 3.56417   5
  -6   0   0 97.8656 3.58511   6
  -6   0   0 95.7303 3.23218   1
   6   0   0 85.5871 3.72218   3
   6   0   0 90.7860 3.62382   2
   6   0   0 95.7268 3.03923   7
   6   0   0 88.6056 3.58448   8
   6   0   0 92.1236 3.83683   9
  -7   0   0 0.83492 0.73016   1
  -7   0   0 0.71711 0.89318   6
  -7   0   0 0.60177 0.82838   5
   7   0   0 0.84775 1.09620   2
   7   0   0 -0.4753 1.10416   9
   7   0   0 1.63735 0.87825   7
   7   0   0 -0.4757 0.89899   8
   7   0   0 0.05152 0.94886   3
  -8   0   0 56.3487 2.95192   1
  -8   0   0 49.6060 2.92951   6
  -8   0   0 56.9917 3.27798   5
   8   0   0 46.1845 3.01488   2
   8   0   0 46.2297 3.45404   3
   8   0   0 54.1608 3.41918   8
   8   0   0 50.6526 3.58495   9
  -9   0   0 175.394 6.40377   5
  -9   0   0 183.367 5.89770   1
  -9   0   0 158.954 6.04460   6
   9   0   0 178.527 6.94007   3
   9   0   0 165.278 6.70531   9
   9   0   0 163.586 6.40215   2
   9   0   0 168.787 6.35185   8
 -10   0   0 -0.8297 0.98622   1
 -10   0   0 -1.1435 1.20750   6
 -10   0   0 0.28450 0.98118   5
  10   0   0 -1.7822 1.30589   3
  10   0   0 -0.3967 1.44274   8
  10   0   0 0.86869 1.48866   2
  10   0   0 0.46868 1.57968   9
 -11   0   0 3.16646 1.76526   6
 -11   0   0 -1.0371 1.40740   5
 -11   0   0 0.91128 1.17855   1
  11   0   0 -0.4977 1.67112   8
  11   0   0 -0.8004 1.67814   3
  11   0   0 -0.6214 1.54861   2
 -12   0   0 2.95027 1.88510   5
 -12   0   0 1.31130 1.96487   6
  12   0   0 1.62953 2.14514   8
  12   0   0 -0.0829 2.02339   3
  12   0   0 3.80683 2.13756   2
 -13   0   0 -1.6250 1.92460   3
 -13   0   0 0.65306 1.94233   5
 -13   0   0 0.70812 1.56978   6
  13   0   0 -0.1523 1.74705   8
  13   0   0 2.67800 2.10872   2
  13   0   0 -1.7362 2.44509   3
  14  -1   0 2.44062 3.21180   3
  14  -1   0 3.67366 2.23513   2
  14  -1   0 2.65207 2.74739   8
 -14   1   0 3.09150 2.04152   6
 -14   1   0 0.80232 2.08158   5
  13  -1   0 1.98636 1.79243   2
  13  -1   0 0.83000 2.37253   3
  13  -1   0 3.41416 2.39919   8
 -13   1   0 -0.5459 1.90601   6
 -13   1   0 0.44496 1.73264   5
  12  -1   0 3.86222 1.92078   8
  12  -1   0 1.21424 1.73861   2
  12  -1   0 2.41133 2.18521   3
 -12   1   0 5.25487 1.65773   1
 -12   1   0 4.78601 1.78695   6
 -12   1   0 2.59857 1.75775   5
  11  -1   0 -0.5405 1.68752   8
  11  -1   0 -1.0225 1.44379   2
  11  -1   0 -1.2824 1.56763   3
  11  -1   0 0.99400 1.65469   9
 -11   1   0 -0.4611 0.94306   5
 -11   1   0 0.67157 1.58098   6
 -11   1   0 1.70158 1.40206   1
  10  -1   0 17.6242 2.73727   3
  10  -1   0 14.2650 2.51133   9
  10  -1   0 15.0272 2.32809   2
  10  -1   0 11.4155 2.04767   8
 -10   1   0 13.9330 2.05443   5
 -10   1   0 14.6039 2.02252   1
 -10   1   0 13.6660 2.08618   6
   9  -1   0 627.565 16.2730   3
   9  -1   0 597.221 15.4164   2
   9  -1   0 628.033 15.8245   8
   9  -1   0 605.025 15.8461   9
  -9   1   0 614.576 14.9802   1
  -9   1   0 634.108 15.5895   6
  -9   1   0 585.481 15.3830   5
   8  -1   0 100.103 4.83015   3
   8  -1   0 103.611 4.55957   8
   8  -1   0 101.940 4.62748   9
   8  -1   0 100.521 4.37210   2
  -8   1   0 102.530 4.42294   5
  -8   1   0 108.234 4.45987   6
  -8   1   0 110.054 4.11722   1
   7  -1   0 8.31423 1.40336   2
   7  -1   0 7.57623 1.51268   3
   7  -1   0 5.04246 1.40715   9
   7  -1   0 5.54754 1.13975   8
   7  -1   0 7.17093 0.88461   7
   7  -1   0 2.96013 1.05734   5
  -7   1   0 4.31014 1.18812   5
  -7   1   0 7.16925 1.23169   1
  -7   1   0 6.77913 0.75683   4
  -7   1   0 5.31004 1.21093   6
   6  -1   0 183.523 5.53276   5
   6  -1   0 175.568 4.43394   7
   6  -1   0 182.849 5.35247   2
   6  -1   0 176.201 5.56931   9
   6  -1   0 182.311 5.80089   3
   6  -1   0 178.890 5.40656   8
  -6   1   0 182.086 4.42843   4
  -6   1   0 185.796 5.45639   6
  -6   1   0 182.967 5.20288   1
  -6   1   0 178.126 5.50372   5
   5  -1   0 2104.35 43.1731   7
   5  -1   0 2097.22 44.3254   5
   5  -1   0 2099.11 44.0444   2
   5  -1   0 2111.33 44.3479   9
   5  -1   0 2123.84 44.5902   3
   5  -1   0 2172.49 44.2953   8
  -5   1   0 2121.00 44.0060   1
  -5   1   0 2141.64 44.3585   5
  -5   1   0 2099.11 43.2583   4
  -5   1   0 2105.59 44.3531   9
  -5   1   0 2133.41 44.2271   6
   4  -1   0 87.5288 2.24136   7
   4  -1   0 87.0778 2.93890   5
   4  -1   0 89.3049 2.79516   2
   4  -1   0 84.5245 2.83966   8
   4  -1   0 89.5837 2.95567   9
   4  -1   0 83.7999 2.99447   3
  -4   1   0 90.4080 2.39331   4
  -4   1   0 89.8957 2.96393   9
  -4   1   0 90.0013 2.96616   5
  -4   1   0 98.0998 2.97427   6
  -4   1   0 88.4067 2.80623   1
   3  -1   0 171.005 3.66635   7
   3  -1   0 168.702 4.36705   5
   3  -1   0 167.846 4.15154   2
   3  -1   0 166.761 4.26501   8
   3  -1   0 170.112 4.44879   3
   3  -1   0 165.733 4.28767   9
  -3   1   0 169.399 4.29676   9
  -3   1   0 165.420 3.91073   4
  -3   1   0 165.858 4.33733   5
  -3   1   0 170.306 4.24865   1
  -3   1   0 167.701 4.28083   6
   2  -1   0 231.594 5.32328   3
   2  -1   0 219.944 5.23506   5
   2  -1   0 225.359 4.99828   2
   2  -1   0 220.475 5.14446   8
   2  -1   0 232.586 4.71107   7
   2  -1   0 226.035 5.09493   9
  -2   1   0 233.382 4.71148   7
  -2   1   0 229.307 5.18619   6
  -2   1   0 220.527 5.17039   1
  -2   1   0 218.037 4.98767   4
  -2   1   0 219.910 5.08519   9
   1  -1   0 6710.73 136.750   6
   1  -1   0 6736.36 137.036   3
   1  -1   0 6637.40 135.844   9
   1  -1   0 6444.44 137.093   5
   1  -1   0 6809.44 136.627   8
  -1   1   0 6745.42 136.887   1
  -1   1   0 6695.78 136.195   6
  -1   1   0 6659.42 135.932   9
  -1   1   0 6710.57 136.691   4
   0  -1   0 4873.33 98.7403   9
   0  -1   0 4625.13 99.1110   3
   0  -1   0 4665.38 98.3212   1
   0  -1   0 5094.68 98.5832   6
   0  -1   0 4764.41 98.9581   5
   0  -1   0 4940.62 98.4647   8
   0   1   0 4911.22 98.5138   2
   0   1   0 4796.53 99.0050   4
   0   1   0 4801.45 99.3068   7
   0   1   0 4764.40 98.7165   9
   0   1   0 4817.16 98.3781   8
   0   1   0 4721.39 98.0982   1
  -1  -1   0 1105.16 20.8439   6
  -1  -1   0 1073.14 20.9960   3
  -1  -1   0 933.030 20.9358   9
  -1  -1   0 1082.34 20.9553   5
  -1  -1   0 1026.67 20.6150   1
   1   1   0 974.409 20.9061   7
   1   1   0 950.938 20.7729   8
   1   1   0 1043.86 20.9747   3
   1   1   0 981.716 20.9755   9
   1   1   0 983.001 20.8765   2
   1   1   0 977.647 20.6191   4
  -2  -1   0 545.032 12.1306   3
  -2  -1   0 582.037 11.6867   1
  -2  -1   0 576.964 12.1022   5
  -2  -1   0 576.827 11.9790   6
   2   1   0 535.494 11.9468   8
   2   1   0 553.776 12.0920   2
   2   1   0 544.561 11.9912   7
   2   1   0 560.625 12.2686   9
   2   1   0 542.461 12.1402   3
   2   1   0 550.095 11.4856   4
  -3  -1   0 234.968 5.23798   1
  -3  -1   0 220.212 5.82689   9
  -3  -1   0 228.271 5.56604   6
  -3  -1   0 235.155 5.70577   5
   3   1   0 226.597 5.88867   9
   3   1   0 218.424 5.76725   3
   3   1   0 222.048 5.58228   8
   3   1   0 219.461 5.69152   2
   3   1   0 224.276 4.82972   4
   3   1   0 214.264 5.46896   7
  -4  -1   0 1076.60 22.3008   6
  -4  -1   0 1045.72 22.6605   9
  -4  -1   0 1073.03 21.8002   1
  -4  -1   0 1025.80 22.3602   5
   4   1   0 1052.92 22.6331   3
   4   1   0 1022.96 22.4033   2
   4   1   0 989.915 22.2385   8
   4   1   0 1034.83 21.0987   4
   4   1   0 1032.22 22.6900   9
   4   1   0 995.410 21.9979   7
  -5  -1   0 170.125 5.07441   6
  -5  -1   0 171.411 5.18120   5
  -5  -1   0 178.793 4.69336   1
   5   1   0 174.483 3.79824   4
   5   1   0 172.190 5.31100   2
   5   1   0 175.238 5.24382   8
   5   1   0 181.122 4.93750   7
   5   1   0 171.408 5.45642   3
   5   1   0 175.780 5.51441   9
  -6  -1   0 24.8528 1.85785   5
  -6  -1   0 23.4314 1.46002   1
  -6  -1   0 24.3361 1.82001   6
   6   1   0 22.6105 1.64457   7
   6   1   0 22.3226 1.96748   3
   6   1   0 22.1919 1.85556   8
   6   1   0 20.3603 2.16774   9
   6   1   0 25.6315 1.91127   2
  -7  -1   0 157.498 5.57507   5
  -7  -1   0 163.530 4.97810   1
  -7  -1   0 166.289 5.51111   6
   7   1   0 162.660 5.08972   7
   7   1   0 173.464 5.92580   2
   7   1   0 176.178 6.24096   9
   7   1   0 160.245 5.67504   8
   7   1   0 160.150 5.94282   3
  -8  -1   0 110.446 4.03123   1
  -8  -1   0 109.758 4.73679   5
  -8  -1   0 114.691 4.71729   6
   8   1   0 101.590 5.05688   9
   8   1   0 103.240 4.72124   8
   8   1   0 100.259 4.95789   3
   8   1   0 107.018 4.07126   7
   8   1   0 109.023 4.91939   2
  -9  -1   0 30.5124 3.01268   5
  -9  -1   0 33.9799 2.70251   6
  -9  -1   0 34.9193 2.40956   1
   9   1   0 29.6905 3.12982   2
   9   1   0 25.1766 3.05852   3
   9   1   0 37.6720 3.44986   8
   9   1   0 33.7106 3.30981   9
 -10  -1   0 5.42486 1.64364   6
 -10  -1   0 3.92451 1.64155   1
 -10  -1   0 4.33518 1.78152   5
 -10  -1   0 2.73826 1.68336   3
  10   1   0 1.14929 1.67477   8
  10   1   0 3.51214 1.86554   2
  10   1   0 7.23650 2.14350   3
  10   1   0 2.20370 1.82343   9
 -11  -1   0 1.47475 1.64459   6
 -11  -1   0 1.25627 1.69421   5
 -11  -1   0 0.37595 1.69851   3
  11   1   0 3.64438 2.06363   8
  11   1   0 0.65578 1.80444   3
  11   1   0 1.84470 1.75064   2
 -12  -1   0 0.97793 1.97638   6
 -12  -1   0 1.19104 1.95677   3
 -12  -1   0 0.18635 1.81090   5
  12   1   0 3.12543 2.29535   3
  12   1   0 4.66233 2.29493   8
  12   1   0 4.44650 2.15063   2
 -13  -1   0 1.72137 2.17349   6
 -13  -1   0 2.48804 2.07523   5
  13   1   0 0.30419 2.29543   8
  13   1   0 3.89763 2.19193   2
  14  -2   0 12.0429 3.40669   8
  14  -2   0 8.11844 3.23375   3
 -14   2   0 4.26678 2.36211   5
 -14   2   0 9.66555 2.82737   6
  13  -2   0 2.50516 1.99444   2
  13  -2   0 2.27851 2.34913   8
  13  -2   0 -1.3012 2.06051   3
 -13   2   0 0.71669 1.79964   5
 -13   2   0 0.05813 1.57413   1
 -13   2   0 1.07601 1.92014   6
  12  -2   0 2.51789 2.11212   3
  12  -2   0 -0.4641 1.97626   8
  12  -2   0 1.89949 1.79401   2
 -12   2   0 1.06344 1.49822   5
 -12   2   0 2.87009 1.85663   6
 -12   2   0 0.55871 1.26920   1
  11  -2   0 2.23700 1.60083   2
  11  -2   0 2.78786 1.91681   3
  11  -2   0 1.55660 1.66243   9
  11  -2   0 0.97542 1.34859   8
 -11   2   0 1.19726 1.32218   1
 -11   2   0 3.27891 1.67747   6
 -11   2   0 -0.3464 1.31513   5
  10  -2   0 4.47572 1.55525   8
  10  -2   0 4.26723 1.62148   3
  10  -2   0 6.17034 1.79025   9
  10  -2   0 9.85846 1.92361   2
 -10   2   0 6.09631 1.75044   6
 -10   2   0 4.06209 1.54128   5
 -10   2   0 9.81825 1.82808   1
   9  -2   0 50.8746 3.34713   5
   9  -2   0 39.1794 3.65022   3
   9  -2   0 36.6501 2.86988   8
   9  -2   0 48.5449 3.13235   2
   9  -2   0 45.5673 3.30916   9
  -9   2   0 43.8425 3.19274   6
  -9   2   0 42.9879 3.24015   5
  -9   2   0 45.1233 2.96577   1
   8  -2   0 30.2186 2.57592   9
   8  -2   0 26.0159 2.17911   8
   8  -2   0 27.6760 2.89674   3
   8  -2   0 26.5390 2.51240   5
   8  -2   0 25.8626 2.28164   2
  -8   2   0 27.7181 2.25100   1
  -8   2   0 29.5664 2.44991   6
  -8   2   0 30.1470 2.45410   5
   7  -2   0 3.79636 1.21257   8
   7  -2   0 2.49206 0.97190   2
   7  -2   0 6.20089 1.40565   3
   7  -2   0 3.16537 1.17845   9
   7  -2   0 5.50769 1.27844   5
  -7   2   0 3.63491 1.02040   5
  -7   2   0 2.01637 1.01239   1
  -7   2   0 2.12836 0.64910   4
  -7   2   0 2.42503 0.85312   6
   6  -2   0 254.239 7.05945   5
   6  -2   0 260.911 7.39228   3
   6  -2   0 251.781 5.48670   7
   6  -2   0 257.686 6.98673   8
   6  -2   0 246.197 6.88324   9
   6  -2   0 247.186 6.63220   2
  -6   2   0 254.904 6.87217   1
  -6   2   0 252.912 6.91079   6
  -6   2   0 262.329 7.12747   5
  -6   2   0 257.140 6.20306   4
   5  -2   0 27.9429 1.75561   5
   5  -2   0 29.3546 1.55135   2
   5  -2   0 29.9195 0.86422   7
   5  -2   0 28.8708 1.73950   8
   5  -2   0 27.4150 1.87461   3
   5  -2   0 26.3332 1.62917   9
  -5   2   0 24.7326 1.61093   9
  -5   2   0 28.2325 1.34040   4
  -5   2   0 29.0604 1.73411   5
  -5   2   0 27.1983 1.67222   6
  -5   2   0 26.4154 1.71752   1
   4  -2   0 45.5210 1.86104   9
   4  -2   0 49.5288 1.81191   2
   4  -2   0 46.6038 2.15857   3
   4  -2   0 49.1230 1.20503   7
   4  -2   0 48.6836 2.09675   5
   4  -2   0 51.3111 2.04889   8
  -4   2   0 49.8792 2.07103   1
  -4   2   0 48.0412 1.90534   9
  -4   2   0 46.6078 1.76260   4
  -4   2   0 45.7381 1.97628   6
   3  -2   0 406.266 9.14184   5
   3  -2   0 384.575 9.19495   3
   3  -2   0 397.704 8.70754   9
   3  -2   0 396.598 8.93622   8
   3  -2   0 394.235 8.58247   2
  -3   2   0 393.089 8.95345   6
  -3   2   0 391.287 8.82021   4
  -3   2   0 400.754 8.31429   7
  -3   2   0 392.473 8.74489   9
  -3   2   0 393.821 9.01926   1
   2  -2   0 0.84247 0.20114   2
   2  -2   0 0.80416 0.32868   8
   2  -2   0 0.56042 0.29410   3
   2  -2   0 0.62639 0.21954   9
   2  -2   0 0.49797 0.28665   6
  -2   2   0 0.82385 0.59496   4
  -2   2   0 1.46501 0.35279   7
  -2   2   0 1.38321 0.42839   1
  -2   2   0 0.46927 0.21066   9
  -2   2   0 0.40053 0.29330   6
   1  -2   0 221.169 4.92084   9
   1  -2   0 223.594 5.28402   5
   1  -2   0 222.565 5.10576   6
   1  -2   0 219.001 5.00935   8
   1  -2   0 219.393 5.31592   3
   1  -2   0 228.806 4.89794   9
  -1   2   0 226.368 4.92931   9
  -1   2   0 222.507 4.85323   2
  -1   2   0 218.231 5.09828   7
  -1   2   0 230.563 5.13951   1
  -1   2   0 219.621 5.22583   4
   0  -2   0 931.336 19.3984   6
   0  -2   0 943.182 19.6148   5
   0  -2   0 929.750 19.6127   3
   0  -2   0 944.351 19.3601   9
   0  -2   0 926.603 19.2260   1
   0  -2   0 937.057 19.3140   8
   0   2   0 934.161 19.5659   7
   0   2   0 942.373 19.2420   1
   0   2   0 937.908 19.2901   2
   0   2   0 928.538 19.4470   4
   0   2   0 911.626 19.3714   9
   0   2   0 926.769 19.2936   8
  -1  -2   0 555.118 11.9124   6
  -1  -2   0 558.744 12.1268   5
  -1  -2   0 540.955 11.5914   1
  -1  -2   0 565.644 12.1624   3
  -1  -2   0 556.475 12.0785   9
   1   2   0 547.799 12.1603   7
   1   2   0 560.322 11.8097   4
   1   2   0 552.409 11.9855   2
   1   2   0 548.982 11.8655   8
   1   2   0 552.532 12.1350   9
  -2  -2   0 1097.70 22.9331   6
  -2  -2   0 1083.12 23.1455   5
  -2  -2   0 1078.33 22.5221   1
  -2  -2   0 1117.07 23.2375   3
  -2  -2   0 1095.83 23.2562   9
   2   2   0 1102.83 23.3337   9
   2   2   0 1088.50 23.1991   3
   2   2   0 1073.37 22.9255   8
   2   2   0 1113.62 23.1457   2
   2   2   0 1081.62 22.5455   4
   2   2   0 1077.59 23.1628   7
  -3  -2   0 1213.54 25.5429   6
  -3  -2   0 1189.45 25.8172   3
  -3  -2   0 1224.99 25.7746   5
  -3  -2   0 1225.17 25.0536   1
   3   2   0 1240.72 26.0807   9
   3   2   0 1179.15 25.6787   7
   3   2   0 1210.35 24.8205   4
   3   2   0 1177.60 25.8232   3
   3   2   0 1198.89 25.5659   8
   3   2   0 1204.45 25.7705   2
  -4  -2   0 489.997 10.6321   1
  -4  -2   0 488.944 11.2239   6
  -4  -2   0 488.444 11.4392   5
  -4  -2   0 467.332 11.4970   3
   4   2   0 469.986 11.4063   2
   4   2   0 467.918 10.1322   4
   4   2   0 469.926 11.2375   7
   4   2   0 455.361 11.2030   8
   4   2   0 492.599 11.6134   3
   4   2   0 476.373 11.7391   9
  -5  -2   0 21.6072 1.32407   1
  -5  -2   0 16.7347 1.72345   5
  -5  -2   0 19.9080 1.75342   3
  -5  -2   0 17.3319 1.43021   6
   5   2   0 17.6453 1.86893   3
   5   2   0 16.4157 0.86626   4
   5   2   0 14.2012 1.65691   8
   5   2   0 17.6777 1.75791   7
   5   2   0 17.6236 1.91900   9
   5   2   0 17.3006 1.82902   2
  -6  -2   0 11.9923 1.61551   5
  -6  -2   0 9.38066 1.46441   6
  -6  -2   0 9.69487 1.57560   3
  -6  -2   0 9.99703 1.19480   1
   6   2   0 9.21283 1.48123   7
   6   2   0 11.9777 1.73557   2
   6   2   0 9.76428 1.59250   8
   6   2   0 9.40560 1.57653   3
   6   2   0 9.48604 1.62312   9
  -7  -2   0 77.9888 3.08781   1
  -7  -2   0 76.6380 3.88964   3
  -7  -2   0 75.8468 3.64860   6
  -7  -2   0 68.1057 3.51867   5
   7   2   0 72.0419 3.92913   3
   7   2   0 72.1074 3.70812   2
   7   2   0 80.8103 4.30489   9
   7   2   0 65.5890 3.60559   8
   7   2   0 76.5434 3.41731   7
  -8  -2   0 127.397 5.08101   6
  -8  -2   0 122.326 5.29462   5
  -8  -2   0 133.917 4.55101   1
  -8  -2   0 122.885 5.43653   3
   8   2   0 123.466 4.75495   7
   8   2   0 120.493 5.56597   9
   8   2   0 126.602 5.41003   8
   8   2   0 127.412 5.61855   2
   8   2   0 133.939 5.68386   3
  -9  -2   0 8.50690 1.95570   3
  -9  -2   0 9.80154 2.08908   6
  -9  -2   0 7.60151 1.84396   5
   9   2   0 8.72148 2.15626   2
   9   2   0 4.62467 1.57123   8
   9   2   0 5.55494 1.77648   3
   9   2   0 6.14014 2.06305   9
 -10  -2   0 -0.0929 1.50660   6
 -10  -2   0 4.06063 1.84485   5
 -10  -2   0 1.37183 1.54826   3
  10   2   0 1.10490 1.42489   2
  10   2   0 -0.7140 1.62546   8
  10   2   0 -0.9071 1.46497   3
 -11  -2   0 10.8732 2.23589   6
 -11  -2   0 16.5053 2.81460   5
 -11  -2   0 16.1299 2.88145   3
  11   2   0 13.0898 2.81773   2
  11   2   0 11.7502 2.83865   3
  11   2   0 15.4347 2.71459   8
 -12  -2   0 5.01357 2.33387   6
 -12  -2   0 5.40242 2.25394   5
 -12  -2   0 3.37645 2.59076   3
  12   2   0 8.28502 2.78007   8
  12   2   0 3.57600 2.26519   2
  12   2   0 4.32888 2.56614   3
 -13  -2   0 -0.3878 1.96540   5
 -13  -2   0 3.80392 2.33320   6
  13   2   0 0.67905 2.33228   8
  13   2   0 -1.1558 1.92031   2
  14  -3   0 -0.5423 2.47312   3
  14  -3   0 -1.0186 2.25627   8
 -14   3   0 0.05675 1.58811   6
 -14   3   0 0.87733 2.06774   5
 -14   3   0 2.37239 1.91529   1
  13  -3   0 4.88826 2.62148   8
  13  -3   0 2.62905 2.53422   3
 -13   3   0 0.28525 1.72742   5
 -13   3   0 3.17022 1.77367   1
 -13   3   0 0.33526 1.37124   6
  12  -3   0 16.8782 3.22462   3
  12  -3   0 22.7102 3.42558   8
  12  -3   0 15.5807 3.29613   2
 -12   3   0 20.1594 2.89593   5
 -12   3   0 17.0347 2.67562   6
 -12   3   0 21.9849 2.87431   1
  11  -3   0 4.97253 1.82683   9
  11  -3   0 5.00336 1.75604   2
  11  -3   0 5.29822 1.82657   5
  11  -3   0 2.93238 1.95190   8
  11  -3   0 7.41657 2.29181   3
 -11   3   0 3.72053 1.67248   1
 -11   3   0 6.08356 1.82704   5
 -11   3   0 4.81411 1.61269   6
  10  -3   0 -0.3211 1.19039   9
  10  -3   0 -0.9114 1.38315   8
  10  -3   0 -0.5639 1.24507   2
  10  -3   0 -1.2931 1.12780   5
  10  -3   0 -1.7295 1.27965   3
 -10   3   0 -0.6462 1.09455   5
 -10   3   0 0.41103 1.19092   1
 -10   3   0 -0.6029 1.22731   6
   9  -3   0 101.238 4.60999   5
   9  -3   0 99.6981 4.18774   2
   9  -3   0 97.0945 4.99630   3
   9  -3   0 100.305 4.67026   8
   9  -3   0 107.107 4.65574   9
  -9   3   0 101.100 4.62817   5
  -9   3   0 96.4105 4.48788   6
  -9   3   0 101.516 4.44222   1
   8  -3   0 0.33905 1.31517   3
   8  -3   0 1.91235 1.21264   5
   8  -3   0 2.18208 1.28615   8
   8  -3   0 3.70924 1.26800   2
   8  -3   0 0.90846 1.19235   9
  -8   3   0 2.58664 1.29682   1
  -8   3   0 -0.3637 1.05616   5
  -8   3   0 2.36126 0.83730   4
  -8   3   0 1.10079 1.13808   6
   7  -3   0 40.9083 2.18459   2
   7  -3   0 39.0078 2.49616   5
   7  -3   0 42.0891 2.41499   9
   7  -3   0 39.2830 2.36301   8
   7  -3   0 38.9757 2.71128   3
  -7   3   0 42.6158 2.54426   5
  -7   3   0 43.7251 2.52254   6
  -7   3   0 36.6832 2.26863   1
  -7   3   0 39.5401 1.96843   4
   6  -3   0 25.8980 2.05903   3
   6  -3   0 27.5074 1.96742   5
   6  -3   0 25.4739 1.77454   9
   6  -3   0 25.5302 1.86981   8
   6  -3   0 25.7363 1.56695   2
  -6   3   0 23.6661 1.67770   9
  -6   3   0 27.3605 1.58798   4
  -6   3   0 27.1390 1.74953   6
  -6   3   0 22.2998 1.68837   1
   5  -3   0 125.687 4.36927   3
   5  -3   0 132.853 3.86545   9
   5  -3   0 133.894 4.27406   5
   5  -3   0 128.209 3.64954   2
   5  -3   0 124.763 4.05647   8
   5  -3   0 130.377 2.89426   7
  -5   3   0 129.215 4.19150   1
  -5   3   0 130.631 4.07450   6
  -5   3   0 126.900 3.86987   9
  -5   3   0 130.915 3.85077   4
   4  -3   0 1139.96 23.6848   9
   4  -3   0 1126.14 24.0988   8
   4  -3   0 1136.13 23.5217   2
   4  -3   0 1122.43 24.5732   3
   4  -3   0 1121.46 24.3914   5
  -4   3   0 1137.61 24.0363   4
  -4   3   0 1134.29 23.2814   7
  -4   3   0 1128.43 24.2583   1
  -4   3   0 1144.46 24.1656   6
  -4   3   0 1111.40 23.8041   9
   3  -3   0 3960.38 80.5995   9
   3  -3   0 3863.75 78.9882   3
   3  -3   0 3747.38 78.7835   5
   3  -3   0 3789.61 78.5220   6
   3  -3   0 3803.86 78.2906   2
   3  -3   0 3835.96 78.4569   8
  -3   3   0 3880.42 78.6767   1
  -3   3   0 3933.05 79.6724   7
  -3   3   0 3924.33 80.0522   9
  -3   3   0 3819.62 78.5993   4
  -3   3   0 3825.89 78.5360   6
   2  -3   0 385.140 9.22843   3
   2  -3   0 399.858 8.54391   9
   2  -3   0 399.532 8.55070   9
   2  -3   0 391.409 8.78189   8
   2  -3   0 389.013 8.90195   6
   2  -3   0 394.434 8.43637   2
   2  -3   0 381.112 9.13901   5
  -2   3   0 395.556 8.77705   7
  -2   3   0 390.012 8.88573   6
  -2   3   0 406.404 9.02463   1
  -2   3   0 390.086 9.11248   4
  -2   3   0 401.592 8.55904   9
  -2   3   0 399.244 8.44352   2
   1  -3   0 164.606 4.50638   5
   1  -3   0 167.924 4.12388   8
   1  -3   0 169.812 4.57202   3
   1  -3   0 168.237 4.25639   6
   1  -3   0 165.782 3.99488   9
  -1   3   0 165.912 3.97542   2
  -1   3   0 173.658 4.24911   1
  -1   3   0 168.543 4.49796   4
  -1   3   0 163.172 4.38053   7
  -1   3   0 170.653 4.09743   9
   0  -3   0 339.971 7.62438   8
   0  -3   0 349.873 7.70371   9
   0  -3   0 329.262 7.72827   6
   0  -3   0 330.995 8.01055   5
   0  -3   0 339.371 8.04752   3
   0  -3   0 335.550 7.49305   1
   0   3   0 340.081 7.51463   1
   0   3   0 336.966 7.73951   9
   0   3   0 331.522 7.97750   7
   0   3   0 335.266 7.59675   8
   0   3   0 338.938 7.60361   2
   0   3   0 332.356 7.83120   4
  -1  -3   0 218.338 5.73732   3
  -1  -3   0 224.458 5.59364   9
  -1  -3   0 219.965 5.47752   6
  -1  -3   0 221.436 5.07930   1
  -1  -3   0 217.644 5.73528   5
   1   3   0 218.503 5.65049   9
   1   3   0 217.931 5.36896   8
   1   3   0 215.799 5.38752   4
   1   3   0 217.684 5.77949   7
   1   3   0 217.156 5.48121   2
   1   3   0 218.203 5.08643   1
  -2  -3   0 1210.92 25.5127   6
  -2  -3   0 1192.18 24.9142   1
  -2  -3   0 1199.43 25.8530   3
  -2  -3   0 1195.76 25.8138   5
   2   3   0 1171.74 25.8322   7
   2   3   0 1216.73 25.4637   8
   2   3   0 1199.74 25.6671   2
   2   3   0 1212.84 25.1830   4
   2   3   0 1232.10 25.9537   9
  -3  -3   0 4875.02 98.9301   6
  -3  -3   0 4848.00 99.2935   5
  -3  -3   0 4776.56 99.2724   3
  -3  -3   0 4768.76 98.2245   1
   3   3   0 4884.83 98.9436   8
   3   3   0 4726.71 99.1674   2
   3   3   0 4815.42 99.2635   7
   3   3   0 4949.36 99.5689   9
   3   3   0 4991.76 100.285   4
  -4  -3   0 308.240 8.11685   5
  -4  -3   0 296.297 7.74047   6
  -4  -3   0 310.047 8.20245   3
  -4  -3   0 292.171 7.08940   1
   4   3   0 302.078 7.84286   8
   4   3   0 299.509 8.39272   9
   4   3   0 296.910 6.90281   4
   4   3   0 299.833 8.03888   7
   4   3   0 294.218 8.08742   2
   4   3   0 291.682 8.08806   3
  -5  -3   0 338.781 8.14120   1
  -5  -3   0 327.891 9.07730   5
  -5  -3   0 354.676 9.38122   3
  -5  -3   0 347.206 8.94678   6
   5   3   0 323.216 8.89563   8
   5   3   0 351.056 9.37903   3
   5   3   0 334.259 9.27077   2
   5   3   0 339.521 9.06037   7
   5   3   0 331.106 9.49865   9
   5   3   0 337.939 7.63834   4
  -6  -3   0 162.405 4.76184   1
  -6  -3   0 157.521 5.46932   6
  -6  -3   0 171.867 5.75208   5
  -6  -3   0 156.462 5.75345   3
   6   3   0 165.758 5.84270   2
   6   3   0 154.447 5.53413   8
   6   3   0 164.882 5.58497   7
   6   3   0 167.276 6.29048   9
   6   3   0 167.511 5.94096   3
  -7  -3   0 140.502 5.75156   3
  -7  -3   0 145.787 5.71727   5
  -7  -3   0 140.961 5.48425   6
  -7  -3   0 153.366 4.75078   1
   7   3   0 147.269 6.33307   9
   7   3   0 148.642 5.96456   3
   7   3   0 151.196 5.49813   7
   7   3   0 144.933 5.65307   8
   7   3   0 143.121 5.74793   2
  -8  -3   0 19.6954 2.52098   6
  -8  -3   0 18.2409 2.69335   3
  -8  -3   0 13.6347 2.33161   5
   8   3   0 17.7785 2.59736   3
   8   3   0 21.2943 2.73896   8
   8   3   0 25.1349 3.20439   9
   8   3   0 17.5286 2.26444   7
   8   3   0 17.5125 2.58514   2
  -9  -3   0 6.79413 1.94976   6
  -9  -3   0 4.83529 1.82361   3
  -9  -3   0 4.11159 1.79215   5
   9   3   0 5.19180 1.96726   2
   9   3   0 5.98702 1.95122   3
   9   3   0 8.49305 2.14175   7
   9   3   0 6.53446 2.03827   8
   9   3   0 7.63025 2.25658   9
 -10  -3   0 -1.5103 1.35223   3
 -10  -3   0 1.15686 1.66787   6
 -10  -3   0 0.81171 1.61957   5
  10   3   0 3.25536 1.93149   8
  10   3   0 1.77889 1.94367   2
  10   3   0 1.21384 1.69308   3
 -11  -3   0 1.43461 1.94483   6
 -11  -3   0 -2.5303 1.62392   3
 -11  -3   0 0.87186 1.84686   5
  11   3   0 0.61750 1.98180   2
  11   3   0 -0.7859 1.86581   8
  11   3   0 0.88954 2.13693   3
 -12  -3   0 9.04228 2.40842   6
 -12  -3   0 8.51112 2.28163   5
  12   3   0 11.7396 2.92357   2
  12   3   0 9.74020 2.95760   8
  14  -4   0 1.52599 2.73581   3
  14  -4   0 3.67886 2.57929   8
 -14   4   0 7.00255 3.13211   5
 -14   4   0 9.85859 2.47426   1
 -14   4   0 5.13661 2.50221   6
  13  -4   0 23.7825 3.73944   8
  13  -4   0 20.4737 3.78812   3
 -13   4   0 27.3681 3.40104   6
 -13   4   0 35.2107 3.73098   1
 -13   4   0 25.3274 3.36715   5
  12  -4   0 -1.1175 1.91806   3
  12  -4   0 -0.6237 1.58543   5
  12  -4   0 -0.1389 1.85596   8
 -12   4   0 -0.4760 1.11922   6
 -12   4   0 -1.0223 1.44895   5
 -12   4   0 2.20920 1.66609   1
  11  -4   0 -0.8306 1.28684   5
  11  -4   0 -1.0138 1.67278   3
  11  -4   0 2.22644 1.79815   8
 -11   4   0 -1.5380 1.40974   6
 -11   4   0 -4.2147 1.02335   1
 -11   4   0 -0.9086 1.24622   5
  10  -4   0 -0.3178 1.08735   3
  10  -4   0 -0.5072 1.12062   2
  10  -4   0 0.28351 1.24759   5
  10  -4   0 -1.2783 1.34702   8
 -10   4   0 -0.8609 1.06250   5
 -10   4   0 -1.1392 1.29971   1
 -10   4   0 -1.1262 1.17316   6
   9  -4   0 66.4508 3.52606   9
   9  -4   0 56.6302 3.62415   8
   9  -4   0 63.7172 3.13727   2
   9  -4   0 59.5784 4.03746   3
   9  -4   0 63.1156 3.65078   5
  -9   4   0 59.5975 3.38389   1
  -9   4   0 60.1588 3.64454   5
  -9   4   0 63.9927 3.62331   6
   8  -4   0 2.35192 1.35036   5
   8  -4   0 3.68969 1.44997   9
   8  -4   0 3.41924 1.66304   3
   8  -4   0 5.66172 1.42193   8
   8  -4   0 3.26316 1.08806   2
  -8   4   0 5.12869 1.16427   4
  -8   4   0 4.69534 1.51305   5
  -8   4   0 3.67187 1.55191   1
  -8   4   0 0.62549 1.23424   6
   7  -4   0 60.5859 2.97268   8
   7  -4   0 63.8381 3.47669   3
   7  -4   0 66.9506 2.91894   9
   7  -4   0 60.0625 2.62700   2
   7  -4   0 63.5152 3.26186   5
  -7   4   0 59.7327 2.80062   4
  -7   4   0 60.8481 3.26064   1
  -7   4   0 63.0802 3.11335   6
   6  -4   0 942.086 20.4038   9
   6  -4   0 930.675 21.6300   3
   6  -4   0 959.586 21.3728   5
   6  -4   0 930.546 19.1671   7
   6  -4   0 938.562 20.9259   8
   6  -4   0 938.248 20.1372   2
  -6   4   0 923.287 21.0855   1
  -6   4   0 940.589 19.1451   7
  -6   4   0 953.304 21.0107   6
  -6   4   0 923.600 20.6000   9
  -6   4   0 939.848 20.6432   4
   5  -4   0 54.5359 2.64744   5
   5  -4   0 51.2105 2.78803   3
   5  -4   0 50.8410 2.05098   9
   5  -4   0 52.8495 1.91272   2
   5  -4   0 54.3804 2.46415   8
  -5   4   0 48.9243 2.39565   4
  -5   4   0 53.7917 1.76828   7
  -5   4   0 57.4954 2.51098   6
  -5   4   0 49.0071 2.44442   1
  -5   4   0 52.5907 2.17407   9
   4  -4   0 1070.46 23.6587   3
   4  -4   0 1056.43 23.0598   6
   4  -4   0 1084.93 23.0152   8
   4  -4   0 1070.92 22.3572   9
   4  -4   0 1083.75 22.2206   2
   4  -4   0 1069.76 23.4653   5
  -4   4   0 1056.04 23.2230   1
  -4   4   0 1072.13 23.0867   6
  -4   4   0 1076.56 22.4441   7
  -4   4   0 1054.42 23.1663   4
  -4   4   0 1069.80 22.6235   9
   3  -4   0 1118.03 24.4165   5
   3  -4   0 1104.42 24.5234   3
   3  -4   0 1135.71 23.3471   9
   3  -4   0 1131.55 24.0005   6
   3  -4   0 1145.29 23.2295   2
   3  -4   0 1132.41 23.8563   8
   3  -4   0 1140.52 23.4677   9
  -3   4   0 1111.72 24.2396   4
  -3   4   0 1122.77 23.4575   9
  -3   4   0 1117.11 23.9879   6
  -3   4   0 1136.52 23.7282   7
  -3   4   0 1103.29 24.1100   1
   2  -4   0 49.6103 2.23572   5
   2  -4   0 48.7684 1.62054   2
   2  -4   0 47.0512 2.23325   3
   2  -4   0 50.3392 1.72176   9
   2  -4   0 46.0925 1.91860   6
   2  -4   0 50.3996 1.85743   8
   2  -4   0 48.0775 1.61466   9
  -2   4   0 49.1550 1.71916   9
  -2   4   0 47.4458 2.01509   1
  -2   4   0 49.1771 1.61675   2
  -2   4   0 50.0282 2.18875   4
  -2   4   0 47.3819 2.02550   7
   1  -4   0 88.9592 2.70939   8
   1  -4   0 86.8146 2.84197   6
   1  -4   0 88.7763 3.18618   5
   1  -4   0 92.3517 2.64429   9
   1  -4   0 90.0571 3.17671   3
  -1   4   0 90.8231 2.61928   2
  -1   4   0 87.7311 3.07824   7
  -1   4   0 91.8928 2.81183   1
  -1   4   0 89.0373 3.13574   4
  -1   4   0 84.7797 2.70159   9
   0  -4   0 1089.08 22.5070   8
   0  -4   0 1039.23 22.2684   1
   0  -4   0 1057.04 23.1045   5
   0  -4   0 1063.10 23.0809   3
   0  -4   0 1055.42 22.6740   6
   0  -4   0 1078.53 22.5339   9
   0   4   0 1047.66 22.6435   9
   0   4   0 1075.96 22.8088   4
   0   4   0 1060.02 22.3053   1
   0   4   0 1067.35 22.4583   2
   0   4   0 1038.46 22.9741   7
  -1  -4   0 1007.06 22.4937   5
  -1  -4   0 1030.75 21.5114   1
  -1  -4   0 1011.84 22.4818   3
  -1  -4   0 1011.86 22.0924   6
  -1  -4   0 1026.27 21.9611   8
   1   4   0 1020.02 22.0644   2
   1   4   0 1050.08 21.5486   1
   1   4   0 1033.47 22.3093   9
   1   4   0 1032.14 22.0271   4
   1   4   0 1030.61 21.9307   8
   1   4   0 1019.13 22.4877   7
  -2  -4   0 468.665 11.4301   5
  -2  -4   0 468.910 11.0793   6
  -2  -4   0 472.892 10.3343   1
  -2  -4   0 459.660 11.4044   3
   2   4   0 481.410 10.8230   4
   2   4   0 475.973 11.4745   9
   2   4   0 461.992 10.9278   8
   2   4   0 468.757 11.1809   2
   2   4   0 453.188 11.4421   7
  -3  -4   0 288.464 7.70356   6
  -3  -4   0 300.563 8.15564   5
  -3  -4   0 301.198 8.14347   3
  -3  -4   0 291.970 6.93672   1
   3   4   0 294.645 7.23392   4
   3   4   0 302.377 8.32969   9
   3   4   0 294.804 7.99459   2
   3   4   0 306.853 7.75505   8
   3   4   0 290.665 8.15303   7
  -4  -4   0 1199.20 25.2944   1
  -4  -4   0 1215.46 26.7675   3
  -4  -4   0 1230.12 26.8596   5
  -4  -4   0 1208.55 26.3463   6
   4   4   0 1199.09 26.7097   7
   4   4   0 1175.65 26.6328   2
   4   4   0 1193.72 26.2929   8
   4   4   0 1226.43 25.3963   4
   4   4   0 1145.94 26.9359   9
  -5  -4   0 119.154 4.74342   3
  -5  -4   0 115.138 4.64935   5
  -5  -4   0 115.086 4.41540   6
  -5  -4   0 125.276 3.74305   1
   5   4   0 119.598 4.79105   7
   5   4   0 119.986 4.52398   8
   5   4   0 122.425 5.15934   9
   5   4   0 130.646 4.86993   2
   5   4   0 123.442 3.60734   4
  -6  -4   0 174.527 5.20583   1
  -6  -4   0 170.060 6.30290   3
  -6  -4   0 179.877 6.09687   6
  -6  -4   0 180.296 6.43443   5
   6   4   0 174.995 6.67488   9
   6   4   0 172.208 6.26169   7
   6   4   0 169.191 6.35312   3
   6   4   0 172.377 6.11581   8
   6   4   0 169.320 6.47347   2
  -7  -4   0 6.63980 1.80104   5
  -7  -4   0 7.90526 1.88090   3
  -7  -4   0 6.80205 1.74530   6
   7   4   0 6.55424 1.87527   3
   7   4   0 7.94799 1.84522   8
   7   4   0 9.19016 2.08226   2
   7   4   0 7.62390 1.89624   7
   7   4   0 9.61075 2.26041   9
  -8  -4   0 4.97847 1.77975   6
  -8  -4   0 4.20721 1.67417   5
  -8  -4   0 3.06266 1.60513   3
   8   4   0 8.89483 2.24109   9
   8   4   0 3.96882 1.74842   3
   8   4   0 4.06261 1.84357   2
   8   4   0 6.47653 1.89263   8
   8   4   0 6.61768 1.96324   7
  -9  -4   0 3.58473 1.84801   6
  -9  -4   0 5.38101 2.04695   5
  -9  -4   0 5.99166 2.04262   3
   9   4   0 1.66919 1.86516   2
   9   4   0 5.89948 1.95736   7
   9   4   0 3.01816 1.82171   3
   9   4   0 2.69672 1.81842   8
 -10  -4   0 21.0171 3.15599   6
 -10  -4   0 23.0543 3.33689   5
 -10  -4   0 21.4664 3.37289   3
  10   4   0 17.3202 3.04633   3
  10   4   0 16.5757 2.90525   8
  10   4   0 19.3649 3.09555   2
 -11  -4   0 3.21386 2.12177   6
 -11  -4   0 1.39545 2.01747   5
  11   4   0 4.83139 2.29149   8
  11   4   0 4.44699 2.38403   2
 -12  -4   0 -2.0097 2.01103   6
 -12  -4   0 1.04377 2.11829   5
  12   4   0 5.61888 2.55927   2
  12   4   0 7.10355 2.69448   8
  14  -5   0 -2.6260 2.30520   8
  14  -5   0 -1.7008 2.44770   3
 -14   5   0 2.13395 1.81139   1
 -14   5   0 -4.2184 1.70486   6
  13  -5   0 1.66734 2.26067   5
  13  -5   0 -2.4048 2.07817   3
  13  -5   0 -2.1055 2.16519   8
 -13   5   0 2.06135 1.98974   5
 -13   5   0 3.85090 1.90683   1
 -13   5   0 0.51036 1.97671   6
  12  -5   0 2.84944 1.83719   5
  12  -5   0 -0.0057 2.06767   3
  12  -5   0 -0.0440 1.93141   8
 -12   5   0 -0.1189 1.47602   5
 -12   5   0 3.77088 1.89750   1
 -12   5   0 0.07711 1.64046   6
  11  -5   0 -0.0254 1.37577   5
  11  -5   0 3.28210 1.95772   3
  11  -5   0 2.60660 1.50025   8
 -11   5   0 0.56460 1.54309   1
 -11   5   0 0.34947 1.33565   5
 -11   5   0 -0.2219 1.45387   6
  10  -5   0 5.83915 1.83458   5
  10  -5   0 2.65212 1.64951   3
  10  -5   0 1.77449 1.65014   8
 -10   5   0 3.54218 1.60950   5
 -10   5   0 5.44594 1.83589   1
 -10   5   0 4.74710 1.43349   6
   9  -5   0 100.075 5.00877   3
   9  -5   0 106.892 4.86438   5
   9  -5   0 103.522 4.79702   8
  -9   5   0 106.112 4.11563   4
  -9   5   0 96.2899 4.37481   6
  -9   5   0 100.240 4.79894   1
  -9   5   0 104.412 4.78977   5
   8  -5   0 130.929 5.52360   3
   8  -5   0 142.438 5.30602   8
   8  -5   0 129.959 4.64820   9
   8  -5   0 131.249 4.34257   2
   8  -5   0 132.069 5.37164   5
  -8   5   0 140.047 5.22592   6
  -8   5   0 126.730 4.68426   4
  -8   5   0 142.013 5.46057   1
   7  -5   0 38.3003 2.79740   5
   7  -5   0 38.3073 1.99960   2
   7  -5   0 42.7415 3.09384   3
   7  -5   0 41.8727 2.21619   9
   7  -5   0 41.8278 2.66845   8
  -7   5   0 37.1519 2.54172   1
  -7   5   0 36.9966 2.41131   4
  -7   5   0 44.1448 2.66954   6
   6  -5   0 30.1161 1.68087   9
   6  -5   0 29.9680 2.15816   8
   6  -5   0 33.7889 2.41776   5
   6  -5   0 30.3988 2.34597   3
   6  -5   0 31.8151 1.62767   2
  -6   5   0 34.8072 2.26203   1
  -6   5   0 31.7760 1.45344   7
  -6   5   0 33.9214 2.26860   4
  -6   5   0 32.7507 2.20281   6
  -6   5   0 29.9027 1.86468   9
   5  -5   0 21.3703 1.37471   9
   5  -5   0 18.9229 1.91162   5
   5  -5   0 20.3825 1.22573   9
   5  -5   0 17.2540 1.91598   3
   5  -5   0 18.6718 1.13590   2
   5  -5   0 19.0590 1.63911   8
   5  -5   0 21.8305 1.69783   6
  -5   5   0 21.7493 1.72571   6
  -5   5   0 18.3639 1.24944   7
  -5   5   0 16.1072 1.87333   4
  -5   5   0 20.9427 2.03040   1
  -5   5   0 18.8178 1.32177   9
   4  -5   0 53.6566 2.39458   6
   4  -5   0 55.3982 1.96565   9
   4  -5   0 57.0803 2.80779   3
   4  -5   0 52.1837 1.79388   9
   4  -5   0 53.4628 1.70828   2
   4  -5   0 55.8920 2.67106   5
   4  -5   0 51.4971 2.30304   8
  -4   5   0 52.8745 2.38799   6
  -4   5   0 52.5681 2.73231   4
  -4   5   0 54.8625 2.17252   7
  -4   5   0 54.8739 2.64772   1
  -4   5   0 52.0595 1.94548   9
   3  -5   0 139.244 3.57231   9
   3  -5   0 134.888 3.48857   9
   3  -5   0 124.638 4.00065   6
   3  -5   0 130.736 4.44560   5
   3  -5   0 129.512 3.39382   2
   3  -5   0 134.726 3.92408   8
   3  -5   0 133.890 4.60583   3
  -3   5   0 138.113 4.25301   1
  -3   5   0 124.497 3.99099   6
  -3   5   0 128.096 4.33930   4
  -3   5   0 131.887 4.03179   7
   2  -5   0 29.6532 1.43606   9
   2  -5   0 28.7773 1.62474   6
   2  -5   0 27.5741 1.28889   9
   2  -5   0 25.8835 1.86432   5
   2  -5   0 27.9801 1.94085   3
   2  -5   0 25.4754 1.41838   8
  -2   5   0 28.2257 1.32347   2
  -2   5   0 27.9148 1.76236   7
  -2   5   0 26.5794 1.64416   1
  -2   5   0 26.3890 1.39164   9
  -2   5   0 27.1304 2.00262   4
   1  -5   0 2150.05 43.8812   9
   1  -5   0 2111.61 43.9826   8
   1  -5   0 2126.93 44.2888   6
   1  -5   0 2136.17 44.9312   5
   1  -5   0 2121.45 44.9081   3
  -1   5   0 2118.82 44.6177   4
  -1   5   0 2116.97 43.8852   2
  -1   5   0 2121.64 44.1069   9
  -1   5   0 2134.20 44.0617   1
  -1   5   0 2106.82 44.6423   7
   0  -5   0 70.9914 3.09152   5
   0  -5   0 73.1708 2.84259   6
   0  -5   0 76.5846 2.65783   8
   0  -5   0 70.6750 3.10861   3
   0  -5   0 66.3913 2.59652   9
   0   5   0 74.7474 2.95512   4
   0   5   0 75.0316 2.51752   1
   0   5   0 74.7284 2.69057   2
   0   5   0 74.9799 3.23351   7
   0   5   0 73.0828 2.80729   9
  -1  -5   0 172.610 4.50715   1
  -1  -5   0 171.968 5.54490   5
  -1  -5   0 177.537 5.18619   9
  -1  -5   0 172.677 5.14965   6
  -1  -5   0 176.548 4.95424   8
  -1  -5   0 173.004 5.47086   3
   1   5   0 168.642 5.46214   7
   1   5   0 171.311 4.51309   1
   1   5   0 171.210 5.07724   2
   1   5   0 167.932 4.85537   8
   1   5   0 166.951 5.09872   4
   1   5   0 161.266 5.21121   9
  -2  -5   0 19.0579 1.77107   6
  -2  -5   0 17.0894 1.88661   5
  -2  -5   0 20.1304 1.80660   3
  -2  -5   0 19.5462 1.14939   1
   2   5   0 20.4597 1.87552   9
   2   5   0 18.6886 1.55803   8
   2   5   0 16.9746 1.17760   1
   2   5   0 21.8132 1.90373   7
   2   5   0 16.6272 1.66452   2
   2   5   0 19.7140 1.63775   4
  -3  -5   0 334.126 7.90508   1
  -3  -5   0 332.127 8.95616   6
  -3  -5   0 336.375 9.34054   3
  -3  -5   0 345.874 9.43269   5
   3   5   0 351.360 8.93002   8
   3   5   0 341.056 9.41641   7
   3   5   0 333.521 9.46915   9
   3   5   0 348.602 8.54770   4
   3   5   0 328.916 9.08365   2
  -4  -5   0 124.865 4.94588   5
  -4  -5   0 130.238 4.95499   3
  -4  -5   0 118.595 4.52677   6
  -4  -5   0 125.312 3.62971   1
   4   5   0 122.965 4.99389   9
   4   5   0 129.684 4.08338   4
   4   5   0 123.565 4.57782   8
   4   5   0 127.061 5.10079   7
   4   5   0 119.652 4.81420   2
  -5  -5   0 32.7539 2.81142   5
  -5  -5   0 33.0641 2.75419   3
  -5  -5   0 35.9051 2.45953   6
   5   5   0 37.0163 2.07877   4
   5   5   0 40.6760 3.21958   9
   5   5   0 39.3804 3.15031   7
   5   5   0 37.8137 2.74816   2
   5   5   0 35.2674 2.70612   8
  -6  -5   0 17.4235 2.33550   5
  -6  -5   0 15.4297 2.32987   3
  -6  -5   0 16.3986 2.25798   6
   6   5   0 16.7211 2.26820   8
   6   5   0 13.6420 2.48124   9
   6   5   0 13.9522 2.11657   2
   6   5   0 15.4505 2.54745   7
  -7  -5   0 3.80597 1.48373   5
  -7  -5   0 3.91874 1.69570   6
  -7  -5   0 7.34404 1.85042   3
   7   5   0 7.42287 1.82388   8
   7   5   0 5.44547 1.94330   7
   7   5   0 5.99366 1.80508   9
   7   5   0 3.41078 1.78605   2
  -8  -5   0 50.0945 3.80282   3
  -8  -5   0 51.3229 3.54074   6
  -8  -5   0 50.9244 4.07202   5
   8   5   0 45.0323 3.60660   8
   8   5   0 53.7798 3.88508   7
   8   5   0 48.9656 4.18011   2
  -9  -5   0 31.6285 3.63953   6
  -9  -5   0 24.2499 3.38131   5
  -9  -5   0 28.5952 3.43231   3
   9   5   0 31.0851 3.74621   2
   9   5   0 26.6489 3.43630   8
   9   5   0 33.9909 3.29910   7
 -10  -5   0 12.1238 2.75348   6
 -10  -5   0 10.1146 2.45754   5
  10   5   0 14.2327 2.91946   8
  10   5   0 19.0135 3.42373   2
 -11  -5   0 -0.7118 2.00448   5
 -11  -5   0 1.41962 2.17445   6
  11   5   0 1.62699 2.15866   8
  11   5   0 1.86372 2.36733   2
  14  -6   0 -3.7046 2.18383   8
  14  -6   0 -3.8967 2.46314   3
 -14   6   0 -0.7414 1.91898   6
 -14   6   0 4.50182 2.18816   1
  13  -6   0 2.46005 2.84533   3
  13  -6   0 1.34491 2.48517   8
  13  -6   0 5.05427 2.35822   5
 -13   6   0 3.19843 2.07284   5
 -13   6   0 8.68937 2.41150   1
 -13   6   0 3.87316 2.13799   6
  12  -6   0 3.40251 2.36306   3
  12  -6   0 2.44691 1.97522   5
  12  -6   0 -0.6124 1.76808   8
 -12   6   0 0.64490 1.55072   5
 -12   6   0 1.15991 1.78865   1
 -12   6   0 -0.3073 1.65325   6
  11  -6   0 -0.8747 1.40977   5
  11  -6   0 -0.5575 1.79842   3
  11  -6   0 -0.7119 1.65194   8
 -11   6   0 -0.0355 1.13525   1
 -11   6   0 2.10274 1.29570   6
 -11   6   0 0.09937 1.46231   5
  10  -6   0 21.2425 2.70436   5
  10  -6   0 20.4263 3.13558   3
  10  -6   0 27.5289 3.08191   8
 -10   6   0 25.4876 3.06011   1
 -10   6   0 19.8876 2.47269   6
 -10   6   0 23.3369 2.82638   5
   9  -6   0 12.7714 2.18824   8
   9  -6   0 13.5636 2.22392   5
   9  -6   0 11.5980 2.39881   3
  -9   6   0 12.2696 1.79878   4
  -9   6   0 12.9760 2.30639   1
  -9   6   0 9.21931 1.84571   6
   8  -6   0 24.8356 2.70156   5
   8  -6   0 24.4866 2.49540   8
   8  -6   0 21.5737 2.84069   3
  -8   6   0 21.9972 2.28188   4
  -8   6   0 23.2040 2.42058   6
  -8   6   0 25.2324 2.79020   1
   7  -6   0 2.96152 1.60127   3
   7  -6   0 3.39767 1.52479   5
   7  -6   0 6.32830 1.47665   8
  -7   6   0 4.18293 1.39223   6
  -7   6   0 6.13672 1.52869   4
  -7   6   0 7.02553 1.54855   1
   6  -6   0 127.146 4.57076   6
   6  -6   0 125.680 4.92668   5
   6  -6   0 125.703 3.64707   9
   6  -6   0 123.393 5.15814   3
   6  -6   0 126.622 4.51787   8
  -6   6   0 126.815 4.77288   4
  -6   6   0 123.756 4.81603   1
  -6   6   0 123.884 3.80549   7
  -6   6   0 138.475 4.64895   6
   5  -6   0 34.5391 2.49425   5
   5  -6   0 31.2207 1.46008   9
   5  -6   0 31.9358 2.10499   6
   5  -6   0 30.9341 1.34071   2
   5  -6   0 31.6299 2.54992   3
   5  -6   0 30.2196 1.53333   9
   5  -6   0 31.2971 2.05975   8
  -5   6   0 31.9191 2.11792   6
  -5   6   0 32.6624 1.81660   7
  -5   6   0 31.0982 2.52776   4
  -5   6   0 32.2941 2.42613   1
   4  -6   0 923.248 20.7286   8
   4  -6   0 947.276 19.9225   9
   4  -6   0 933.808 20.9565   6
   4  -6   0 936.011 19.9551   9
   4  -6   0 937.801 19.7619   2
   4  -6   0 963.594 21.9552   3
   4  -6   0 943.947 21.6995   5
  -4   6   0 972.597 20.8300   7
  -4   6   0 931.194 20.9478   6
  -4   6   0 945.356 21.4943   4
  -4   6   0 957.509 21.2592   1
   3  -6   0 28.5474 2.14765   5
   3  -6   0 25.1374 1.39830   9
   3  -6   0 26.4015 1.58450   8
   3  -6   0 26.1225 1.29983   2
   3  -6   0 27.8009 1.76848   6
   3  -6   0 28.1439 2.20333   3
   3  -6   0 26.7117 1.29734   9
  -3   6   0 27.6314 1.96501   7
  -3   6   0 25.9446 1.31820   2
  -3   6   0 25.8410 1.88844   1
  -3   6   0 24.5165 2.26122   4
   2  -6   0 259.270 6.68468   9
   2  -6   0 266.714 6.71508   8
   2  -6   0 263.176 6.99533   6
   2  -6   0 264.144 7.67494   3
   2  -6   0 247.764 7.53084   5
   2  -6   0 268.557 6.42601   9
  -2   6   0 262.331 6.47870   2
  -2   6   0 254.724 6.90350   1
  -2   6   0 259.360 6.65675   9
  -2   6   0 263.310 7.49795   4
  -2   6   0 258.947 7.25328   7
   1  -6   0 182.044 4.94960   9
   1  -6   0 181.658 5.83569   3
   1  -6   0 176.082 4.98000   8
   1  -6   0 176.496 5.27653   6
   1  -6   0 172.904 5.79027   5
  -1   6   0 180.933 5.07476   1
  -1   6   0 178.323 4.97731   2
  -1   6   0 169.120 5.64185   7
  -1   6   0 179.603 5.71671   4
  -1   6   0 183.173 5.23579   9
   0  -6   0 88.0199 3.78471   3
   0  -6   0 88.9500 3.46292   6
   0  -6   0 82.6943 3.79259   5
   0  -6   0 96.2604 3.38172   9
   0  -6   0 93.7840 3.25905   8
   0   6   0 89.9377 3.93173   7
   0   6   0 90.6337 3.45274   9
   0   6   0 90.7702 3.09147   1
   0   6   0 88.2609 3.27926   2
   0   6   0 93.5808 3.77928   4
  -1  -6   0 21.7314 1.53269   8
  -1  -6   0 22.0078 1.95429   3
  -1  -6   0 23.8603 1.44126   1
  -1  -6   0 21.5612 1.88104   5
  -1  -6   0 19.7197 1.66096   6
   1   6   0 25.7762 1.48261   1
   1   6   0 23.7294 1.88870   9
   1   6   0 19.6563 2.01023   4
   1   6   0 22.2495 1.72398   2
   1   6   0 24.9013 1.63536   8
   1   6   0 23.8223 2.45270   7
  -2  -6   0 13.1428 1.17261   1
  -2  -6   0 11.9649 1.66280   3
  -2  -6   0 10.2891 1.55564   5
  -2  -6   0 9.42171 1.36413   8
  -2  -6   0 8.83020 1.39738   6
   2   6   0 8.49972 1.26778   8
   2   6   0 10.7538 1.09970   1
   2   6   0 9.23083 2.00572   7
   2   6   0 8.83830 1.47748   2
   2   6   0 8.71716 1.56112   4
   2   6   0 9.06363 1.64046   9
  -3  -6   0 156.498 5.79590   3
  -3  -6   0 163.599 5.56271   6
  -3  -6   0 162.542 4.40128   1
  -3  -6   0 163.406 5.92106   5
   3   6   0 157.002 5.57607   2
   3   6   0 159.046 5.95881   9
   3   6   0 162.994 5.19755   4
   3   6   0 161.005 5.37210   8
   3   6   0 156.901 4.41984   1
   3   6   0 162.184 6.18793   7
  -4  -6   0 177.220 6.49160   3
  -4  -6   0 184.396 6.75079   5
  -4  -6   0 181.232 6.21368   6
   4   6   0 178.531 6.46341   2
   4   6   0 171.520 6.50620   9
   4   6   0 177.628 5.52733   4
   4   6   0 172.952 6.52840   7
   4   6   0 176.696 5.98919   8
  -5  -6   0 14.7203 2.17435   5
  -5  -6   0 22.2337 2.61937   3
  -5  -6   0 19.2413 2.41036   6
   5   6   0 19.5232 2.33518   8
   5   6   0 13.4548 2.35695   7
   5   6   0 16.1873 2.64043   9
   5   6   0 15.6960 2.47826   2
  -6  -6   0 35.0291 2.77431   6
  -6  -6   0 36.5687 3.12959   3
  -6  -6   0 40.0724 3.77905   5
   6   6   0 42.4139 3.11488   8
   6   6   0 47.0914 3.74193   7
   6   6   0 46.5196 3.69127   2
   6   6   0 35.5371 3.18073   9
  -7  -6   0 36.6419 3.66741   5
  -7  -6   0 37.5690 3.60235   6
  -7  -6   0 36.2228 3.33187   3
   7   6   0 31.0438 3.25495   8
   7   6   0 37.6004 3.61856   7
   7   6   0 36.9483 3.82286   2
   7   6   0 34.6225 3.83572   9
  -8  -6   0 40.8796 4.03782   6
  -8  -6   0 40.9627 4.22517   5
  -8  -6   0 39.9014 3.68557   3
   8   6   0 30.8800 3.47783   8
   8   6   0 52.3936 4.38673   2
   8   6   0 45.7193 3.86434   7
  -9  -6   0 26.7603 3.56354   6
  -9  -6   0 20.6126 3.44407   5
  -9  -6   0 20.5646 3.34325   3
   9   6   0 24.6697 3.68748   2
   9   6   0 19.1224 3.07772   8
   9   6   0 23.7205 3.30735   7
 -10  -6   0 3.56420 2.37290   5
 -10  -6   0 0.75251 1.95661   6
  10   6   0 3.56357 2.53431   2
  10   6   0 0.92258 2.03069   8
 -11  -6   0 6.12749 2.34384   5
 -11  -6   0 2.19843 2.22347   6
  11   6   0 3.80807 2.73552   8
  11   6   0 8.84681 2.95895   2
  13  -7   0 18.5781 3.80316   3
  13  -7   0 15.2181 3.29178   8
 -13   7   0 18.3588 3.12472   6
 -13   7   0 19.6851 3.12563   1
  12  -7   0 11.0462 3.10070   3
  12  -7   0 10.0073 2.47094   5
  12  -7   0 14.3952 2.96731   8
 -12   7   0 14.1175 2.76822   5
 -12   7   0 15.3491 2.94620   1
 -12   7   0 16.3904 2.74941   6
  11  -7   0 3.98361 2.00448   8
  11  -7   0 11.3482 2.45794   5
  11  -7   0 9.27146 2.59008   3
 -11   7   0 9.98155 2.47768   1
 -11   7   0 8.72080 2.23365   5
 -11   7   0 7.65867 2.10800   6
  10  -7   0 -1.7024 1.42557   8
  10  -7   0 -0.1419 1.21004   3
  10  -7   0 -1.2957 1.42287   5
 -10   7   0 -0.3652 1.24529   1
 -10   7   0 0.84213 1.04532   4
 -10   7   0 2.17650 1.46845   6
   9  -7   0 15.2645 2.46223   5
   9  -7   0 8.42080 1.88173   8
   9  -7   0 10.4942 2.23249   3
  -9   7   0 9.12311 1.91419   6
  -9   7   0 8.46219 2.11813   1
  -9   7   0 8.93213 1.76002   4
   8  -7   0 29.7364 3.05473   5
   8  -7   0 26.7755 2.66786   8
   8  -7   0 27.7236 3.31529   3
  -8   7   0 31.8238 2.56814   4
  -8   7   0 27.3130 2.63816   6
  -8   7   0 25.2147 2.84271   1
   7  -7   0 19.8382 2.24163   8
   7  -7   0 25.1023 2.83687   3
   7  -7   0 23.0223 2.66228   5
  -7   7   0 21.4633 2.28368   6
  -7   7   0 26.8070 2.68040   1
  -7   7   0 25.8167 2.65540   4
   6  -7   0 2.81890 1.63864   3
   6  -7   0 4.81425 1.40549   5
   6  -7   0 5.64955 1.41606   6
   6  -7   0 3.60347 1.31049   8
  -6   7   0 4.95937 1.42206   7
  -6   7   0 4.45933 1.67647   1
  -6   7   0 1.57806 1.13299   6
  -6   7   0 4.59459 1.81039   4
   5  -7   0 35.1861 2.31294   8
   5  -7   0 41.5149 2.94257   3
   5  -7   0 42.4294 2.50801   6
   5  -7   0 41.0822 2.96096   5
  -5   7   0 36.7218 2.30017   7
  -5   7   0 36.2361 2.70798   4
  -5   7   0 43.8954 2.52544   6
  -5   7   0 37.0767 2.50147   1
   4  -7   0 62.1896 3.53653   3
   4  -7   0 63.5898 2.93305   6
   4  -7   0 61.1528 2.72863   8
   4  -7   0 64.1372 3.44511   5
   4  -7   0 63.4056 2.21846   9
  -4   7   0 64.5740 3.06993   7
  -4   7   0 63.5190 3.21875   1
  -4   7   0 59.3852 2.92706   6
  -4   7   0 64.2424 3.59934   4
   3  -7   0 40.6649 1.93612   9
   3  -7   0 48.1755 3.00888   3
   3  -7   0 42.4702 2.31769   6
   3  -7   0 46.3399 1.86872   9
   3  -7   0 39.5465 1.81755   2
   3  -7   0 34.6498 2.60109   5
   3  -7   0 42.9035 2.16538   8
  -3   7   0 42.3570 2.48173   1
  -3   7   0 38.7476 2.93093   4
  -3   7   0 41.7252 2.67873   7
  -3   7   0 40.1744 1.83276   2
   2  -7   0 1.44394 0.98632   5
   2  -7   0 2.33077 0.71381   8
   2  -7   0 1.67543 0.81321   6
   2  -7   0 2.11109 0.72977   9
   2  -7   0 1.36823 0.71387   9
   2  -7   0 2.73687 1.17420   3
  -2   7   0 2.18133 0.95274   1
  -2   7   0 0.47824 1.35888   4
  -2   7   0 0.92626 0.61795   2
  -2   7   0 3.47723 1.33897   7
  -2   7   0 1.68602 0.75991   9
   1  -7   0 5.92041 1.08399   9
   1  -7   0 7.15892 1.23490   6
   1  -7   0 5.34703 1.20049   3
   1  -7   0 6.36488 0.99626   8
   1  -7   0 5.90921 1.40381   5
  -1   7   0 6.57703 1.57616   7
  -1   7   0 5.05614 1.03817   9
  -1   7   0 6.35824 0.96352   2
  -1   7   0 8.90669 1.34339   1
  -1   7   0 5.40048 1.64823   4
   0  -7   0 0.66054 0.89975   6
   0  -7   0 0.71086 0.63545   8
   0  -7   0 -1.6722 0.82137   5
   0  -7   0 1.49439 1.04847   3
   0   7   0 -0.0440 0.84769   9
   0   7   0 1.21167 1.14237   7
   0   7   0 2.30511 1.48256   4
   0   7   0 0.73357 0.68595   2
   0   7   0 0.26982 0.71496   1
  -1  -7   0 151.099 5.88832   5
  -1  -7   0 159.638 5.14314   8
  -1  -7   0 158.870 5.49916   6
  -1  -7   0 166.521 5.98212   3
   1   7   0 161.156 5.37352   2
   1   7   0 162.082 5.72118   9
   1   7   0 157.539 5.11459   8
   1   7   0 161.293 5.64463   4
   1   7   0 163.870 6.23278   7
   1   7   0 169.262 4.74401   1
  -2  -7   0 70.7704 3.51923   6
  -2  -7   0 71.1165 4.03303   5
  -2  -7   0 73.2314 3.88131   3
  -2  -7   0 72.3600 2.70036   1
  -2  -7   0 66.0262 3.24387   8
   2   7   0 69.7415 3.56756   4
   2   7   0 72.4777 2.71393   1
   2   7   0 70.5001 3.97933   7
   2   7   0 67.7405 3.49381   2
   2   7   0 70.0022 3.32016   8
   2   7   0 75.3968 3.83680   9
  -3  -7   0 144.523 5.86855   3
  -3  -7   0 144.921 6.08720   5
  -3  -7   0 131.136 5.33613   6
  -3  -7   0 145.787 5.27548   8
   3   7   0 145.347 6.05858   7
   3   7   0 131.712 5.37471   2
   3   7   0 134.243 5.06761   4
   3   7   0 156.948 5.39801   8
   3   7   0 138.188 5.88041   9
  -4  -7   0 8.09206 1.98648   5
  -4  -7   0 6.80811 1.74325   3
  -4  -7   0 8.19144 1.80058   6
   4   7   0 6.81282 1.78570   2
   4   7   0 9.55203 2.07249   9
   4   7   0 4.75654 2.14992   7
   4   7   0 8.13901 1.71734   4
   4   7   0 5.49998 1.61068   8
  -5  -7   0 3.58904 1.54863   3
  -5  -7   0 5.68949 1.89610   5
  -5  -7   0 7.20077 1.79810   6
   5   7   0 5.43868 1.85095   9
   5   7   0 9.29117 2.06972   2
   5   7   0 5.72008 1.57614   8
   5   7   0 6.42524 2.22416   7
  -6  -7   0 43.5070 3.55169   3
  -6  -7   0 34.6256 3.68580   5
  -6  -7   0 34.6550 3.49040   6
   6   7   0 41.0264 3.26990   8
   6   7   0 36.5698 3.76271   2
   6   7   0 40.3755 3.84065   9
   6   7   0 38.9572 4.06784   7
  -7  -7   0 97.9241 5.70474   5
  -7  -7   0 97.6654 5.46979   3
  -7  -7   0 96.5054 5.23362   6
   7   7   0 91.0478 5.43701   7
   7   7   0 71.8685 4.79535   2
   7   7   0 100.895 5.31071   8
  -8  -7   0 27.7472 3.67778   5
  -8  -7   0 28.7528 3.58420   6
  -8  -7   0 24.3507 3.29817   3
   8   7   0 32.4906 3.84366   7
   8   7   0 31.8291 3.96641   2
   8   7   0 25.8747 3.38782   8
  -9  -7   0 7.61676 2.65859   5
  -9  -7   0 5.74407 2.43599   6
   9   7   0 5.07563 2.56011   2
   9   7   0 8.65885 2.48888   7
 -10  -7   0 5.84540 2.68710   5
 -10  -7   0 2.79150 2.38210   6
  10   7   0 4.32110 2.64505   2
  13  -8   0 35.5667 4.37221   8
  13  -8   0 43.8455 5.31691   3
 -13   8   0 67.7410 5.30898   1
 -13   8   0 58.3777 4.69921   6
  12  -8   0 0.08455 1.82653   3
  12  -8   0 2.96908 1.83090   8
  12  -8   0 -1.4593 2.10290   5
 -12   8   0 3.61817 2.28145   1
 -12   8   0 -0.3750 1.72466   6
 -12   8   0 -2.6374 1.71278   5
  11  -8   0 -1.0313 1.69605   5
  11  -8   0 -1.4502 1.97886   3
  11  -8   0 1.22096 1.86707   8
 -11   8   0 -0.2440 1.46994   6
 -11   8   0 0.29440 1.85651   1
 -11   8   0 -2.2473 1.43466   5
  10  -8   0 1.72618 1.94575   3
  10  -8   0 2.69646 1.76886   8
  10  -8   0 0.31457 1.69182   5
 -10   8   0 -1.8877 1.26495   6
 -10   8   0 4.27696 1.43068   4
 -10   8   0 2.01408 1.49625   1
   9  -8   0 3.39663 1.61584   8
   9  -8   0 1.98161 1.57730   3
   9  -8   0 -0.2617 1.41021   5
  -9   8   0 3.09084 1.60486   1
  -9   8   0 3.99380 1.45390   6
  -9   8   0 4.52502 1.51124   4
   8  -8   0 11.5716 2.31145   3
   8  -8   0 8.29199 1.96506   5
   8  -8   0 13.5931 2.07815   8
  -8   8   0 14.2281 2.26878   4
  -8   8   0 10.7134 1.88716   6
  -8   8   0 13.8897 2.41888   1
   7  -8   0 24.2257 2.41502   8
   7  -8   0 28.0577 3.27980   3
   7  -8   0 24.2214 2.78521   5
  -7   8   0 25.9797 2.93888   1
  -7   8   0 27.6730 2.36348   6
  -7   8   0 25.6257 2.83553   4
   6  -8   0 17.5369 2.46831   5
   6  -8   0 21.0735 2.63000   3
   6  -8   0 22.6145 2.27117   6
   6  -8   0 21.1752 2.21547   8
  -6   8   0 18.8038 2.76366   4
  -6   8   0 23.3297 2.69967   1
  -6   8   0 23.0828 2.26515   6
   5  -8   0 138.154 4.80466   8
   5  -8   0 136.816 5.78412   3
   5  -8   0 137.631 5.76765   5
   5  -8   0 126.133 4.85954   6
  -5   8   0 140.631 5.78996   4
  -5   8   0 127.828 4.83551   6
  -5   8   0 125.788 5.01457   1
  -5   8   0 140.479 4.96963   7
   4  -8   0 4.21069 1.48949   3
   4  -8   0 1.98512 1.18436   6
   4  -8   0 5.12832 1.16347   8
   4  -8   0 2.53446 1.47098   5
  -4   8   0 7.17290 1.55055   7
  -4   8   0 2.71641 1.11553   6
  -4   8   0 4.90061 1.51605   1
  -4   8   0 5.01909 1.87666   4
   3  -8   0 1.71798 1.38166   3
   3  -8   0 1.37579 0.98391   6
   3  -8   0 3.12888 1.21701   5
   3  -8   0 2.24120 0.89773   8
  -3   8   0 1.44902 1.23876   1
  -3   8   0 1.80586 0.88698   9
  -3   8   0 2.66029 1.75760   4
  -3   8   0 1.27603 1.29068   7
   2  -8   0 26.7209 2.16682   6
   2  -8   0 26.9684 2.87242   3
   2  -8   0 30.1684 2.05610   9
   2  -8   0 26.9889 2.92178   5
   2  -8   0 26.3961 1.94637   8
  -2   8   0 28.8432 1.90821   2
  -2   8   0 27.2340 2.78589   7
  -2   8   0 27.6067 2.43662   1
  -2   8   0 29.5554 3.03896   4
  -2   8   0 22.8924 2.01189   9
   1  -8   0 105.231 4.83274   5
   1  -8   0 105.035 4.18787   6
   1  -8   0 98.8927 4.82198   3
   1  -8   0 105.193 3.83852   8
  -1   8   0 96.4319 4.10530   9
  -1   8   0 102.268 3.93937   2
  -1   8   0 100.986 3.84863   1
  -1   8   0 94.6925 4.77025   7
  -1   8   0 98.3962 4.82462   4
   0  -8   0 50.5818 3.62215   5
   0  -8   0 50.5312 2.97411   6
   0  -8   0 51.9604 2.72024   8
   0  -8   0 51.7724 3.57735   3
   0   8   0 55.7264 3.20591   9
   0   8   0 47.4930 3.46530   4
   0   8   0 51.5505 2.66499   1
   0   8   0 49.8903 3.78840   7
   0   8   0 54.9602 2.89033   2
  -1  -8   0 101.857 4.74665   3
  -1  -8   0 93.4323 4.78703   5
  -1  -8   0 107.266 4.48807   6
  -1  -8   0 110.927 4.16526   8
   1   8   0 97.7186 4.86141   7
   1   8   0 105.120 4.36009   2
   1   8   0 100.576 3.67876   1
   1   8   0 110.741 4.74930   9
   1   8   0 101.859 4.67034   4
  -2  -8   0 128.055 5.47614   3
  -2  -8   0 126.885 5.86290   5
  -2  -8   0 126.956 4.80390   8
  -2  -8   0 133.529 5.25830   6
   2   8   0 127.490 5.18809   4
   2   8   0 124.766 5.99450   7
   2   8   0 126.727 5.45021   9
   2   8   0 120.650 5.08623   2
   2   8   0 125.303 4.75350   8
  -3  -8   0 12.6021 2.23288   3
  -3  -8   0 19.0254 2.13380   8
  -3  -8   0 20.0389 2.48848   6
  -3  -8   0 16.0100 2.69764   5
   3   8   0 17.2425 2.28020   4
   3   8   0 18.7925 2.57872   9
   3   8   0 19.3579 2.41333   2
   3   8   0 20.9518 2.39439   8
   3   8   0 18.2950 2.94312   7
  -4  -8   0 4.61215 1.85405   5
  -4  -8   0 6.01142 1.48153   8
  -4  -8   0 4.72245 1.65977   3
  -4  -8   0 4.88548 1.67178   6
   4   8   0 6.04796 1.75628   4
   4   8   0 5.21745 1.81847   9
   4   8   0 4.21709 1.57033   8
   4   8   0 3.43913 1.38056   2
   4   8   0 4.86312 2.11638   7
  -5  -8   0 52.7968 3.99104   5
  -5  -8   0 48.0636 3.81332   3
  -5  -8   0 42.7696 3.54798   6
   5   8   0 51.4930 3.99585   2
   5   8   0 53.7821 4.45453   7
   5   8   0 51.1090 4.05181   9
  -6  -8   0 34.8267 3.74781   3
  -6  -8   0 34.7649 3.65076   6
  -6  -8   0 31.7437 3.87662   5
   6   8   0 33.0960 3.76339   2
   6   8   0 41.3592 4.32657   7
  -7  -8   0 25.9500 3.38944   6
  -7  -8   0 27.5165 3.74608   5
  -7  -8   0 22.0317 3.21450   3
   7   8   0 28.5399 3.80136   7
   7   8   0 28.8322 3.74413   2
  -8  -8   0 16.1898 3.57765   5
  -8  -8   0 13.5351 3.00599   6
   8   8   0 16.4258 3.35574   2
   8   8   0 19.1108 3.44244   7
  -9  -8   0 -1.3024 1.92595   6
  -9  -8   0 -0.4141 2.20113   5
   9   8   0 1.20978 2.13603   2
   9   8   0 3.58366 2.17932   7
  12  -9   0 9.99690 3.44484   3
  12  -9   0 8.97544 2.66367   8
 -12   9   0 10.6770 2.88788   1
 -12   9   0 5.63943 2.17723   6
  11  -9   0 0.62991 1.93891   8
  11  -9   0 -1.0904 2.15454   5
  11  -9   0 -0.9755 1.56128   3
 -11   9   0 -2.4890 1.53794   6
 -11   9   0 3.05041 2.35391   1
  10  -9   0 13.8036 3.09890   3
  10  -9   0 3.84360 2.18420   5
  10  -9   0 6.19883 2.00758   8
 -10   9   0 5.71407 1.86759   6
 -10   9   0 9.40270 2.07063   4
 -10   9   0 7.14841 2.53235   1
   9  -9   0 4.05598 2.34816   3
   9  -9   0 4.39776 1.99537   5
   9  -9   0 4.86728 1.80467   8
  -9   9   0 9.96160 2.16865   4
  -9   9   0 8.87297 1.99096   6
  -9   9   0 6.94292 2.42159   1
   8  -9   0 1.37212 1.90044   3
   8  -9   0 0.77851 1.51987   5
   8  -9   0 4.06545 1.52787   8
  -8   9   0 0.20516 1.47164   4
  -8   9   0 2.62563 1.87419   1
  -8   9   0 1.80626 1.32911   6
   7  -9   0 7.49939 1.73933   6
   7  -9   0 12.2072 2.51904   3
  -7   9   0 6.65236 2.12127   4
  -7   9   0 8.43233 2.24287   1
  -7   9   0 7.86822 1.71214   6
   6  -9   0 9.57664 1.74233   8
   6  -9   0 12.5078 2.54166   3
   6  -9   0 9.99452 2.25219   5
   6  -9   0 11.9003 1.88338   6
  -6   9   0 10.5913 1.79236   6
  -6   9   0 12.6545 2.32099   1
  -6   9   0 12.6783 2.51559   4
   5  -9   0 99.5543 5.13546   3
   5  -9   0 110.919 4.45001   6
   5  -9   0 103.722 5.23078   5
   5  -9   0 102.875 4.16478   8
  -5   9   0 101.083 4.36053   6
  -5   9   0 108.996 4.56658   7
  -5   9   0 99.7621 4.90531   4
  -5   9   0 104.176 4.74777   1
   4  -9   0 59.8023 4.00133   5
   4  -9   0 53.4440 3.95441   3
   4  -9   0 57.9661 2.97854   8
   4  -9   0 54.5117 3.10144   6
  -4   9   0 60.2662 3.46998   7
  -4   9   0 54.5447 3.03639   6
  -4   9   0 63.5422 4.10034   4
  -4   9   0 63.4036 3.54797   1
   3  -9   0 98.7352 5.16869   5
   3  -9   0 97.3618 4.93910   3
   3  -9   0 99.9881 3.89411   8
   3  -9   0 107.731 4.32370   6
  -3   9   0 107.836 4.81662   7
  -3   9   0 98.1441 4.29786   1
  -3   9   0 97.3425 4.76616   4
   2  -9   0 41.7441 2.55112   8
   2  -9   0 44.5497 3.70133   3
   2  -9   0 43.4866 3.78168   5
   2  -9   0 45.7778 2.88972   6
  -2   9   0 45.9949 3.00316   1
  -2   9   0 33.4878 3.54125   4
  -2   9   0 42.1881 3.55241   7
   1  -9   0 633.263 16.6598   5
   1  -9   0 615.051 15.1901   6
   1  -9   0 621.449 14.7435   8
   1  -9   0 594.790 16.1462   3
  -1   9   0 607.567 14.8245   2
  -1   9   0 623.892 16.2323   7
  -1   9   0 600.691 15.8519   4
  -1   9   0 615.807 15.3003   9
  -1   9   0 597.725 14.6058   1
   0  -9   0 165.060 6.83797   3
   0  -9   0 169.375 6.12546   6
   0  -9   0 171.549 7.13193   5
   0   9   0 172.092 6.59634   4
   0   9   0 179.649 6.34122   9
   0   9   0 186.612 6.06794   1
   0   9   0 183.068 6.11786   2
   0   9   0 172.877 7.02764   7
  -1  -9   0 24.9990 3.04866   5
  -1  -9   0 27.5497 3.07539   3
  -1  -9   0 30.6209 2.61542   6
   1   9   0 29.5166 3.48533   7
   1   9   0 32.7593 2.76558   9
   1   9   0 29.6411 2.65680   2
   1   9   0 34.5928 3.29741   4
  -2  -9   0 4.20499 1.50103   6
  -2  -9   0 5.97283 1.74706   3
  -2  -9   0 4.51266 1.83809   5
   2   9   0 8.86092 1.85083   9
   2   9   0 4.58176 1.77269   7
   2   9   0 6.12451 1.86874   4
   2   9   0 7.18157 1.63213   2
  -3  -9   0 7.28555 2.12955   5
  -3  -9   0 4.10803 1.55096   6
  -3  -9   0 7.24586 1.95357   3
   3   9   0 7.19419 2.02920   7
   3   9   0 7.02136 1.73797   2
   3   9   0 7.47877 1.85097   9
   3   9   0 7.75781 2.06199   4
  -4  -9   0 4.22154 1.86771   6
  -4  -9   0 2.45473 1.68638   3
  -4  -9   0 4.57304 2.14500   5
   4   9   0 4.19693 2.34259   7
   4   9   0 4.30359 1.73310   9
   4   9   0 5.34500 1.78651   2
  -5  -9   0 27.9275 3.36463   6
  -5  -9   0 29.8518 3.72093   5
  -5  -9   0 26.0264 3.27718   3
   5   9   0 28.0969 3.75052   7
   5   9   0 28.1836 3.35328   2
  -6  -9   0 21.4116 3.67791   5
  -6  -9   0 18.7770 3.08197   6
  -6  -9   0 23.4503 3.33883   3
   6   9   0 23.9119 3.73783   7
   6   9   0 18.4065 2.98876   2
  -7  -9   0 2.42755 1.95657   5
   7   9   0 1.74197 2.09344   2
   7   9   0 3.84754 2.48472   7
  -8  -9   0 -5.0869 1.80994   5
   8   9   0 0.97695 1.88729   2
   8   9   0 2.28133 2.04509   7
  12 -10   0 8.71051 3.37029   3
  12 -10   0 13.6157 2.96444   8
 -12  10   0 10.5594 2.66246   1
 -12  10   0 7.83509 2.28999   6
  11 -10   0 4.15237 2.80234   5
  11 -10   0 5.75772 2.30648   8
  11 -10   0 6.69427 2.60182   3
 -11  10   0 6.80950 2.66482   1
 -11  10   0 7.58746 2.26791   6
  10 -10   0 18.9629 3.74629   3
  10 -10   0 19.7055 2.98661   8
  10 -10   0 18.3475 3.47025   5
 -10  10   0 17.7907 2.67582   6
 -10  10   0 24.3805 3.67504   1
 -10  10   0 22.9473 3.22935   4
   9 -10   0 7.99249 2.00057   8
   9 -10   0 10.3846 2.91008   3
   9 -10   0 7.30663 2.25829   5
  -9  10   0 4.79040 1.75563   6
  -9  10   0 4.50231 2.30958   1
  -9  10   0 10.7749 2.32768   4
   8 -10   0 -0.5764 1.82567   3
   8 -10   0 0.33033 1.73187   5
   8 -10   0 -2.0600 1.41893   8
  -8  10   0 2.11063 1.62673   4
  -8  10   0 1.82915 1.83445   1
  -8  10   0 -1.1576 1.09938   6
   7 -10   0 -1.1910 1.63651   3
   7 -10   0 1.52653 1.32051   8
   7 -10   0 -0.1372 1.10933   6
   7 -10   0 1.46383 1.58357   5
  -7  10   0 -0.5300 1.20293   4
  -7  10   0 -0.1242 1.19606   6
  -7  10   0 0.85312 1.31857   1
   6 -10   0 22.0442 3.11563   5
   6 -10   0 25.5300 2.48892   8
   6 -10   0 23.2983 2.48147   6
   6 -10   0 24.6142 3.49573   3
  -6  10   0 25.1651 2.96395   1
  -6  10   0 23.5674 3.10722   4
  -6  10   0 23.5985 2.50853   6
   5 -10   0 6.71896 2.18396   3
   5 -10   0 3.91322 1.86030   5
   5 -10   0 4.41857 1.45352   6
  -5  10   0 3.61661 1.65195   4
  -5  10   0 6.20483 1.51905   6
  -5  10   0 6.58936 1.84565   1
  -5  10   0 7.18848 1.63992   7
   4 -10   0 -1.9175 1.24734   5
   4 -10   0 -0.8225 1.45938   3
   4 -10   0 1.39488 1.03962   6
  -4  10   0 -1.8975 0.76257   6
  -4  10   0 2.09242 1.30101   7
  -4  10   0 -0.0354 1.31972   1
  -4  10   0 -2.0572 1.60139   4
   3 -10   0 0.23455 1.08945   6
   3 -10   0 1.79140 1.58601   5
   3 -10   0 -0.4976 1.39901   3
  -3  10   0 0.09803 1.17234   1
  -3  10   0 0.66752 1.30990   7
  -3  10   0 -0.9659 1.66702   4
   2 -10   0 8.36045 1.72409   6
   2 -10   0 3.28759 1.80612   5
   2 -10   0 6.42856 1.95619   3
  -2  10   0 7.72147 2.13509   7
  -2  10   0 7.29993 1.61898   1
  -2  10   0 6.57054 2.15737   4
   1 -10   0 12.6192 2.04881   6
   1 -10   0 14.6927 2.68448   5
   1 -10   0 12.6146 2.37681   3
  -1  10   0 14.1721 2.62922   7
  -1  10   0 11.3182 2.45413   4
   0 -10   0 -0.5960 1.05109   5
   0 -10   0 1.42902 1.48225   3
   0  10   0 -1.4651 1.53517   4
   0  10   0 1.56765 1.77269   7
  -1 -10   0 7.53894 2.27032   5
  -1 -10   0 6.98900 2.02298   3
   1  10   0 9.47883 2.24396   4
   1  10   0 2.80414 2.03545   7
   1  10   0 3.88045 1.33175   2
  -2 -10   0 -0.4224 1.32193   3
  -2 -10   0 -1.3865 1.47547   5
   2  10   0 1.57986 2.05413   7
   2  10   0 2.14612 1.42700   9
   2  10   0 0.14887 1.58021   4
   2  10   0 0.14042 1.11626   2
  -3 -10   0 0.17947 1.40998   3
  -3 -10   0 -1.5633 1.66125   5
   3  10   0 -0.6611 1.43810   4
   3  10   0 -0.0165 1.92892   7
   3  10   0 -0.8453 1.14372   2
   3  10   0 4.54250 1.76775   9
  -4 -10   0 14.7781 2.70359   3
  -4 -10   0 19.2472 3.13929   5
   4  10   0 21.2437 3.66306   7
   4  10   0 17.1232 2.72464   2
  -5 -10   0 11.1363 3.05194   5
  -5 -10   0 9.86809 2.47610   3
   5  10   0 14.7587 3.34528   7
   5  10   0 13.8609 2.60399   2
  -6 -10   0 6.27605 2.82610   5
   6  10   0 4.05398 2.70710   7
   6  10   0 -0.1034 1.93988   2
  -7 -10   0 2.40290 2.05245   5
   7  10   0 9.06933 2.88812   7
   7  10   0 4.33515 2.15388   2
  11 -11   0 -1.8048 2.67302   3
 -11  11   0 7.75735 2.28710   4
 -11  11   0 7.72892 2.86238   1
  10 -11   0 9.74390 2.89989   5
  10 -11   0 8.97676 2.83696   3
 -10  11   0 8.91556 2.33575   4
 -10  11   0 8.50935 2.82046   1
   9 -11   0 -0.8310 1.90450   5
   9 -11   0 3.47718 2.63405   3
  -9  11   0 3.07237 2.31857   1
  -9  11   0 5.69484 2.06824   4
   8 -11   0 -2.4467 1.87152   3
   8 -11   0 1.11256 1.87404   5
  -8  11   0 3.01396 1.79758   4
  -8  11   0 -1.6526 1.76294   1
   7 -11   0 11.4159 2.75212   5
   7 -11   0 7.42067 2.60029   3
  -7  11   0 11.5509 2.53484   1
  -7  11   0 12.7847 2.61174   4
   6 -11   0 -0.2747 1.83460   5
   6 -11   0 -0.2015 1.45842   3
  -6  11   0 -0.0683 1.71255   4
  -6  11   0 -1.1200 1.61290   1
   5 -11   0 -0.2581 1.83531   3
   5 -11   0 0.65468 1.68409   5
  -5  11   0 0.60919 1.90990   4
  -5  11   0 -0.1993 1.48155   1
   4 -11   0 -0.7145 1.65492   3
   4 -11   0 3.44562 1.92775   5
  -4  11   0 2.66525 1.48330   7
  -4  11   0 -1.4679 1.29037   1
  -4  11   0 0.55274 1.88567   4
   3 -11   0 1.73666 1.81205   5
   3 -11   0 4.11477 2.07800   3
  -3  11   0 4.45827 2.00897   7
  -3  11   0 3.36917 1.74283   1
  -3  11   0 0.18232 2.08632   4
   2 -11   0 1.90389 1.46173   5
   2 -11   0 0.23666 1.62864   3
  -2  11   0 3.21464 1.91259   7
  -2  11   0 0.58456 1.99413   4
   1 -11   0 -1.7175 1.35930   3
   1 -11   0 1.55186 1.58262   5
  -1  11   0 -0.5915 1.58463   7
  -1  11   0 -0.5672 1.29423   4
   0 -11   0 -1.9153 1.74171   5
   0 -11   0 -1.8344 1.34106   3
   0  11   0 -1.9237 1.56889   4
   0  11   0 1.35312 1.58743   7
  -1 -11   0 2.90399 2.10785   5
  -1 -11   0 4.15029 1.84277   3
   1  11   0 2.14054 1.93293   4
   1  11   0 6.54949 2.41171   7
  -2 -11   0 17.9849 3.34044   5
  -2 -11   0 12.4946 2.73777   3
   2  11   0 14.2320 3.17544   7
   2  11   0 17.3499 2.77171   4
  -3 -11   0 0.02768 1.50363   5
  -3 -11   0 -0.6316 1.64312   3
   3  11   0 2.13418 1.55910   2
   3  11   0 4.33128 2.52148   7
  -4 -11   0 0.86924 2.23660   5
  -4 -11   0 3.93166 2.31605   3
   4  11   0 5.72823 2.02131   2
   4  11   0 5.62992 2.27088   7
  -5 -11   0 3.15034 2.61665   5
   5  11   0 -1.9251 2.25847   7
   5  11   0 1.43565 1.81451   2
  -6 -11   0 7.45037 2.93649   5
   6  11   0 8.49795 3.09650   7
   6  11   0 7.78936 2.39635   2
  10 -12   0 10.0387 3.19199   3
 -10  12   0 13.3963 2.81401   4
 -10  12   0 11.3718 2.65540   1
   9 -12   0 7.82003 3.35154   3
   9 -12   0 4.74626 2.89195   5
  -9  12   0 4.46168 2.61963   1
  -9  12   0 12.7954 2.83152   4
   8 -12   0 0.15181 2.46243   3
   8 -12   0 -1.9543 1.86253   5
  -8  12   0 2.66664 1.98221   4
  -8  12   0 -1.0910 1.99765   1
   7 -12   0 14.1675 3.47448   3
   7 -12   0 10.2959 2.88487   5
  -7  12   0 16.5828 2.86398   1
  -7  12   0 10.9915 2.71265   4
   6 -12   0 2.51395 1.92791   3
   6 -12   0 -0.0263 1.98309   5
  -6  12   0 -0.5806 1.55009   1
  -6  12   0 2.39584 2.12719   4
   5 -12   0 -0.0828 2.07985   3
   5 -12   0 2.28755 2.11686   5
  -5  12   0 0.05605 1.88245   4
  -5  12   0 -1.0104 1.47341   1
   4 -12   0 0.33239 1.84508   5
   4 -12   0 -0.0882 1.96286   3
  -4  12   0 2.55642 1.80752   7
  -4  12   0 3.17333 2.24432   4
  -4  12   0 -0.3504 1.66897   1
   3 -12   0 25.1068 3.79722   3
   3 -12   0 17.2760 3.33363   5
  -3  12   0 19.0467 3.02318   7
  -3  12   0 18.8887 3.25405   4
   2 -12   0 -1.3318 1.80777   5
   2 -12   0 -0.7451 1.78100   3
  -2  12   0 3.70370 2.02008   7
  -2  12   0 4.79626 2.30284   4
   1 -12   0 4.36489 2.38165   5
   1 -12   0 6.88450 2.30536   3
  -1  12   0 4.62832 2.22668   4
  -1  12   0 2.95603 2.14402   7
   0 -12   0 6.44424 2.37174   3
   0 -12   0 2.46153 2.32928   5
   0  12   0 3.16564 2.37222   7
   0  12   0 3.91771 2.24394   4
  -1 -12   0 -0.2992 1.71027   3
  -1 -12   0 0.70284 1.74180   5
   1  12   0 -1.0447 2.13554   7
   1  12   0 1.05650 1.92663   4
  -2 -12   0 4.35329 2.52990   5
  -2 -12   0 2.45594 2.03758   3
   2  12   0 11.2096 3.16290   7
   2  12   0 7.91680 2.33775   4
  -3 -12   0 9.27806 2.73476   3
  -3 -12   0 10.4413 3.21120   5
   3  12   0 16.9713 3.76546   7
  -4 -12   0 1.93799 2.61202   5
   4  12   0 5.48655 2.95743   7
  -9  13   0 4.08712 2.62610   1
   8 -13   0 54.0157 6.00619   3
   8 -13   0 40.4940 5.03914   5
  -8  13   0 56.0527 4.97302   4
  -8  13   0 56.1634 4.83469   1
   7 -13   0 20.2532 4.18312   3
   7 -13   0 11.9781 3.17733   5
  -7  13   0 15.1412 3.08359   1
  -7  13   0 16.6408 3.31896   4
   6 -13   0 5.61826 2.88028   3
   6 -13   0 0.44512 2.18830   5
  -6  13   0 4.72008 2.14282   1
  -6  13   0 4.64344 1.96605   4
   5 -13   0 -2.4464 2.05520   5
   5 -13   0 -1.8163 2.15795   3
  -5  13   0 3.80617 2.43584   4
   4 -13   0 26.8950 4.03491   3
   4 -13   0 23.6884 3.90032   5
  -4  13   0 18.7797 3.34663   4
  -4  13   0 29.2499 3.75689   7
   3 -13   0 0.09329 2.18334   5
   3 -13   0 1.28277 2.23583   3
  -3  13   0 4.61571 2.40952   4
  -3  13   0 4.44300 2.12367   7
   2 -13   0 2.93773 2.36325   5
   2 -13   0 -1.0769 1.96567   3
  -2  13   0 -0.3131 1.96232   4
  -2  13   0 5.43483 2.12614   7
   1 -13   0 -1.1324 2.04430   5
   1 -13   0 -2.2675 1.69716   3
  -1  13   0 3.82633 2.12729   7
  -1  13   0 -0.2183 1.99402   4
   0 -13   0 2.69868 2.10828   3
   0 -13   0 -0.0028 2.27579   5
   0  13   0 4.26426 2.28297   4
   0  13   0 3.33893 2.51377   7
  -1 -13   0 0.20962 2.44791   5
  -1 -13   0 4.67889 2.48756   3
   1  13   0 1.42291 1.95711   7
   1  13   0 6.56472 2.44515   4
  -2 -13   0 -1.7496 1.75835   3
  -2 -13   0 0.94475 2.54259   5
   2  13   0 4.01261 2.85830   7
   6 -14   0 -3.2812 1.48607   3
   6 -14   0 -6.7833 1.97377   5
  -6  14   0 3.37649 2.84709   4
   5 -14   0 -2.1334 2.11618   5
   5 -14   0 -1.3200 2.37379   3
  -5  14   0 2.83553 2.23609   4
   4 -14   0 4.18544 2.79178   5
   4 -14   0 4.27872 2.72773   3
  -4  14   0 5.68501 2.54413   4
   3 -14   0 -0.0326 2.30305   3
   3 -14   0 2.21613 2.60603   5
  -3  14   0 3.18302 2.46693   4
   2 -14   0 9.35450 3.08051   3
   2 -14   0 7.49863 3.15541   5
  -2  14   0 11.1961 3.03356   4
  -2  14   0 11.9994 2.99531   7
   1 -14   0 4.69875 2.47004   5
   1 -14   0 3.25871 2.45065   3
  -1  14   0 13.6857 3.28896   7
  -1  14   0 10.6224 2.78795   4
   1  14  -1 2.84889 1.70534   4
   0  14  -1 6.50536 2.19288   4
   0  14  -1 9.46492 2.83174   7
   0 -14   1 -0.6985 2.17105   3
   0 -14   1 -0.2165 2.52621   5
  -1  14  -1 4.05699 2.20540   4
  -1  14  -1 7.63326 2.66024   7
   1 -14   1 5.41657 2.98686   5
   1 -14   1 4.54119 2.62238   3
  -2  14  -1 3.97529 2.18296   7
  -2  14  -1 3.55854 2.22371   4
   2 -14   1 -3.2617 2.15285   5
   2 -14   1 3.84562 2.73853   3
  -3  14  -1 7.51734 2.50663   7
  -3  14  -1 6.34075 2.60066   4
   3 -14   1 2.09097 2.37062   3
   3 -14   1 1.23170 2.39017   5
  -4  14  -1 2.91521 2.17399   4
   4 -14   1 -1.5159 1.91266   5
   4 -14   1 0.47569 2.34241   3
  -5  14  -1 7.86379 2.52760   4
   5 -14   1 2.50497 2.93631   5
   5 -14   1 1.34623 2.60834   3
  -6  14  -1 1.71589 2.05719   4
   6 -14   1 -3.6200 2.22194   3
   6 -14   1 -3.6372 2.41890   5
   3  13  -1 5.41572 2.34771   7
  -3 -13   1 1.43086 2.49656   5
  -3 -13   1 4.57552 2.57135   3
   2  13  -1 1.69872 1.71892   4
   2  13  -1 3.33051 2.47539   7
  -2 -13   1 2.06220 2.11282   3
  -2 -13   1 -3.6513 2.11228   5
   1  13  -1 6.17593 2.22285   4
   1  13  -1 8.95504 2.85046   7
  -1 -13   1 2.23437 2.18001   3
  -1 -13   1 3.62139 2.69788   5
   0  13  -1 8.55769 2.56261   4
   0  13  -1 10.3715 2.95441   7
   0 -13   1 6.04924 2.73620   5
   0 -13   1 4.59546 2.38960   3
  -1  13  -1 -0.3787 1.81974   4
  -1  13  -1 5.60518 2.29681   7
   1 -13   1 1.09249 2.23882   5
   1 -13   1 0.42885 1.52822   3
  -2  13  -1 4.32235 2.24168   4
  -2  13  -1 4.04001 1.89580   7
   2 -13   1 0.22803 2.12457   5
   2 -13   1 -0.0797 1.98823   3
  -3  13  -1 5.50612 2.29141   4
  -3  13  -1 2.51179 1.70147   7
   3 -13   1 1.53537 2.24853   5
   3 -13   1 -1.7938 1.92555   3
  -4  13  -1 11.3440 2.67228   7
  -4  13  -1 9.97341 2.77583   4
   4 -13   1 9.65252 2.80547   5
   4 -13   1 11.0307 3.10901   3
  -5  13  -1 13.7811 2.99793   4
   5 -13   1 11.4840 3.12941   5
   5 -13   1 16.6649 3.64592   3
  -6  13  -1 3.62905 2.01795   1
  -6  13  -1 3.67882 2.36603   4
   6 -13   1 0.47799 2.64972   3
   6 -13   1 -2.5040 2.14689   5
  -7  13  -1 6.92824 2.47825   4
  -7  13  -1 1.87215 1.97385   1
   7 -13   1 4.31727 2.84212   3
   7 -13   1 2.45561 2.65596   5
  -8  13  -1 5.48493 2.52212   4
  -8  13  -1 2.66253 2.10596   1
   8 -13   1 0.51141 2.89995   3
  -9  13  -1 2.94824 2.22334   4
  -9  13  -1 0.89145 2.19008   1
   5  12  -1 9.69133 3.20672   7
   5  12  -1 6.66681 2.56719   2
  -5 -12   1 1.16150 2.49881   5
  -5 -12   1 6.19659 2.42238   3
   4  12  -1 10.7615 2.93118   7
  -4 -12   1 13.4269 3.39499   5
  -4 -12   1 7.65010 2.67763   3
   3  12  -1 2.37010 2.39268   7
  -3 -12   1 0.73501 2.30726   5
  -3 -12   1 -1.9622 1.64594   3
   2  12  -1 12.7063 2.68769   4
   2  12  -1 11.1038 2.79975   7
  -2 -12   1 9.90436 2.83250   5
  -2 -12   1 6.26600 2.48291   3
   1  12  -1 38.9529 3.90592   4
   1  12  -1 32.0297 4.35035   7
  -1 -12   1 28.0683 3.82149   3
  -1 -12   1 34.0301 4.18943   5
   0  12  -1 3.08344 2.11060   7
   0  12  -1 -0.3634 1.66673   4
   0 -12   1 -1.6425 1.69139   3
   0 -12   1 -1.6545 1.63699   5
  -1  12  -1 2.68586 1.82685   4
  -1  12  -1 1.52591 1.66558   7
   1 -12   1 0.54906 1.72196   3
   1 -12   1 -0.7923 1.81882   5
  -2  12  -1 2.00193 1.78364   7
  -2  12  -1 -0.1433 1.26790   4
   2 -12   1 0.29416 1.78251   3
   2 -12   1 -1.1880 1.67028   5
  -3  12  -1 4.21034 1.88703   7
  -3  12  -1 4.90564 2.23929   4
   3 -12   1 4.04414 1.88513   3
   3 -12   1 3.22914 2.08451   5
  -4  12  -1 -0.6617 1.40002   1
  -4  12  -1 2.31894 1.54969   7
  -4  12  -1 1.18484 1.89630   4
   4 -12   1 3.89612 2.29563   3
   4 -12   1 0.88066 1.87633   5
  -5  12  -1 11.6841 2.60909   4
  -5  12  -1 18.2942 2.74473   1
   5 -12   1 11.6884 2.78429   5
   5 -12   1 11.8937 3.05048   3
  -6  12  -1 3.19234 1.86044   1
  -6  12  -1 4.78199 2.06180   4
   6 -12   1 4.21951 2.04363   3
   6 -12   1 1.92761 2.04706   5
  -7  12  -1 8.77200 2.36071   4
  -7  12  -1 5.99153 2.08286   1
   7 -12   1 3.95924 2.23534   5
   7 -12   1 2.06571 2.48085   3
  -8  12  -1 3.57180 2.03034   4
  -8  12  -1 0.76273 1.91733   1
   8 -12   1 0.28103 2.44821   3
   8 -12   1 1.55608 2.39357   5
  -9  12  -1 9.29863 2.38959   4
  -9  12  -1 6.43491 2.64272   1
   9 -12   1 2.29325 2.87382   3
 -10  12  -1 -0.3533 2.12409   1
  10 -12   1 -1.8965 2.69414   3
   6  11  -1 12.9287 2.89538   2
   6  11  -1 14.8860 3.43433   7
  -6 -11   1 6.70811 2.50128   3
  -6 -11   1 6.91835 2.90266   5
   5  11  -1 -0.5461 1.58595   2
   5  11  -1 1.82672 2.46296   7
  -5 -11   1 0.66045 1.82052   3
  -5 -11   1 1.42809 2.29526   5
   4  11  -1 8.01284 2.67727   7
   4  11  -1 9.20198 2.44968   2
  -4 -11   1 8.06854 2.80461   5
  -4 -11   1 6.56157 2.35909   3
   3  11  -1 5.48223 2.54013   7
   3  11  -1 5.18993 1.92264   4
   3  11  -1 4.12294 1.72417   2
  -3 -11   1 2.46089 1.92942   3
  -3 -11   1 3.79235 2.28432   5
   2  11  -1 14.1948 2.43172   4
   2  11  -1 8.81476 1.99081   2
   2  11  -1 10.9259 2.82973   7
  -2 -11   1 9.69632 2.51491   3
  -2 -11   1 9.73133 2.66596   5
   1  11  -1 6.95673 2.38253   7
   1  11  -1 2.58741 1.81574   4
  -1 -11   1 3.16043 1.92899   3
  -1 -11   1 3.71343 2.09177   5
   0  11  -1 2.93289 1.85643   4
   0  11  -1 2.55729 1.90289   7
   0 -11   1 -1.2850 1.60900   5
   0 -11   1 -0.5708 1.53641   3
  -1  11  -1 1.71818 1.63250   7
  -1  11  -1 1.23548 1.78205   4
   1 -11   1 -1.2948 1.61220   3
   1 -11   1 0.75668 1.79672   5
  -2  11  -1 123.634 6.15095   7
  -2  11  -1 130.191 6.21304   4
   2 -11   1 136.876 6.63625   5
   2 -11   1 132.392 6.57067   3
  -3  11  -1 16.7886 2.36592   1
  -3  11  -1 13.7621 2.67449   4
  -3  11  -1 16.5746 2.62359   7
   3 -11   1 13.3235 2.68833   5
   3 -11   1 17.0695 3.06252   3
  -4  11  -1 2.94858 1.36308   7
  -4  11  -1 -0.9960 1.57394   4
  -4  11  -1 0.13649 1.35473   1
   4 -11   1 -2.5115 1.31217   5
   4 -11   1 -1.9917 1.59466   3
  -5  11  -1 3.32598 1.67636   7
  -5  11  -1 2.39441 1.82389   4
  -5  11  -1 -2.5669 1.23830   1
   5 -11   1 -2.3953 1.43054   5
   5 -11   1 0.52128 1.77684   3
  -6  11  -1 -1.0075 1.47790   1
  -6  11  -1 0.04258 1.51849   4
   6 -11   1 1.19602 1.55779   8
   6 -11   1 -0.0994 1.69097   5
   6 -11   1 0.66478 1.54354   3
  -7  11  -1 0.82412 1.64526   1
  -7  11  -1 0.02133 1.48198   4
   7 -11   1 -2.2350 1.70981   5
   7 -11   1 -0.5829 1.38722   8
   7 -11   1 -0.1372 1.93054   3
  -8  11  -1 1.72045 1.96050   1
  -8  11  -1 6.43705 2.06238   4
   8 -11   1 4.25385 1.82116   8
   8 -11   1 2.08458 2.26047   3
   8 -11   1 3.05530 2.03760   5
  -9  11  -1 2.22114 2.09477   1
  -9  11  -1 3.47999 1.83752   4
   9 -11   1 3.05730 2.55433   3
   9 -11   1 0.28901 1.94850   5
   9 -11   1 -2.4271 1.52018   8
 -10  11  -1 1.93797 1.68821   1
 -10  11  -1 6.67075 2.09157   4
  10 -11   1 0.64870 1.87359   8
  10 -11   1 3.72661 2.79548   3
 -11  11  -1 6.41123 2.50596   4
 -11  11  -1 2.75206 2.33518   1
  11 -11   1 1.42496 2.14126   8
  11 -11   1 3.65968 3.04008   3
   8  10  -1 3.99129 2.42332   7
   8  10  -1 5.17972 2.35263   2
  -8 -10   1 2.45663 2.57298   5
   7  10  -1 4.63687 2.16193   2
   7  10  -1 2.26883 2.21838   7
  -7 -10   1 1.80471 2.07181   3
  -7 -10   1 -1.5804 2.09239   5
   6  10  -1 -0.3966 1.54681   7
   6  10  -1 1.93532 1.87102   2
  -6 -10   1 1.31227 1.87097   5
  -6 -10   1 1.76173 1.88384   3
   5  10  -1 7.10552 2.11976   2
   5  10  -1 2.99146 2.23958   7
  -5 -10   1 -0.3594 1.98478   5
  -5 -10   1 1.51063 1.71637   3
   4  10  -1 11.2261 2.88273   7
   4  10  -1 9.06472 2.20046   2
  -4 -10   1 10.9274 2.44126   5
  -4 -10   1 10.7519 2.43198   3
   3  10  -1 45.8490 3.36318   4
   3  10  -1 43.6906 3.57562   2
   3  10  -1 44.9151 3.78320   9
   3  10  -1 40.2353 4.43617   7
  -3 -10   1 41.6899 3.85196   3
  -3 -10   1 38.3870 4.24856   5
   2  10  -1 14.3954 2.95563   7
   2  10  -1 16.9199 2.59902   9
   2  10  -1 14.6857 2.48728   4
   2  10  -1 16.5936 2.30774   2
  -2 -10   1 13.1953 2.51422   3
  -2 -10   1 12.2681 2.63831   5
   1  10  -1 7.00257 1.83796   9
   1  10  -1 8.46681 2.42196   7
   1  10  -1 6.34571 1.95484   4
   1  10  -1 4.60524 1.53528   2
  -1 -10   1 7.05734 2.09023   3
  -1 -10   1 2.35691 1.80064   5
   0  10  -1 6.00015 1.98998   4
   0  10  -1 5.67285 1.49035   2
   0  10  -1 2.78037 1.89429   7
   0 -10   1 3.68201 1.80131   5
   0 -10   1 5.03159 1.95672   3
  -1  10  -1 32.3629 3.50278   7
  -1  10  -1 28.0033 3.14833   4
   1 -10   1 24.2230 3.14109   5
   1 -10   1 30.5102 3.44538   3
  -2  10  -1 40.0842 3.37829   7
  -2  10  -1 34.2452 2.49636   1
  -2  10  -1 33.5824 3.46194   4
   2 -10   1 36.0226 2.43716   8
   2 -10   1 35.9474 3.68205   5
   2 -10   1 34.0560 3.59381   3
  -3  10  -1 6.26628 1.81336   7
  -3  10  -1 7.29148 1.64572   1
  -3  10  -1 6.65237 2.16498   4
   3 -10   1 4.74632 1.63109   3
   3 -10   1 9.48902 2.20194   5
   3 -10   1 6.51345 1.35653   8
  -4  10  -1 8.14359 2.18067   4
  -4  10  -1 11.2499 2.03439   7
  -4  10  -1 5.44005 1.64769   1
   4 -10   1 6.63369 1.45010   8
   4 -10   1 6.19615 1.92700   5
   4 -10   1 5.27698 2.08550   3
  -5  10  -1 15.1653 2.60080   4
  -5  10  -1 14.8358 2.12064   7
  -5  10  -1 12.0699 2.13965   1
   5 -10   1 17.6636 2.18097   8
   5 -10   1 11.8746 2.11651   6
   5 -10   1 13.1101 2.65102   3
   5 -10   1 11.1819 2.33481   5
  -6  10  -1 23.5364 2.83626   1
  -6  10  -1 22.9370 3.03482   4
   6 -10   1 25.3459 2.52156   6
   6 -10   1 20.1858 2.41895   8
   6 -10   1 22.8457 3.39214   3
   6 -10   1 25.4578 3.14643   5
  -7  10  -1 -0.1395 1.59838   1
  -7  10  -1 3.34713 1.77642   4
  -7  10  -1 3.75480 1.48328   6
   7 -10   1 1.77208 1.43549   8
   7 -10   1 1.50787 1.86110   5
   7 -10   1 -0.4459 1.89557   3
  -8  10  -1 1.44558 1.58293   4
  -8  10  -1 -1.2632 1.03648   6
  -8  10  -1 -1.0213 1.51327   1
   8 -10   1 -1.8838 1.77927   3
   8 -10   1 -1.2951 1.30835   8
   8 -10   1 2.75977 1.92073   5
  -9  10  -1 9.07559 2.52078   1
  -9  10  -1 4.83918 1.70983   6
  -9  10  -1 6.37357 2.00026   4
   9 -10   1 5.16415 2.02422   8
   9 -10   1 4.91497 2.10204   5
   9 -10   1 8.03469 2.74915   3
 -10  10  -1 13.5309 2.46874   4
 -10  10  -1 9.89599 2.80039   1
 -10  10  -1 9.60856 2.24146   6
  10 -10   1 8.65135 2.38366   8
  10 -10   1 5.30824 2.74573   3
 -11  10  -1 8.78914 3.52671   6
 -11  10  -1 10.2829 2.79375   1
  11 -10   1 7.14022 2.41546   8
  11 -10   1 4.68283 2.27027   3
 -12  10  -1 5.40555 2.63418   1
  12 -10   1 -0.1006 2.18002   8
  12 -10   1 -1.2355 2.53230   3
   9   9  -1 2.18188 1.96417   7
   9   9  -1 6.69531 2.42409   2
  -9  -9   1 -1.3177 2.13216   5
   8   9  -1 4.60350 2.26161   7
   8   9  -1 4.56694 1.89018   2
  -8  -9   1 -1.0298 2.21139   3
  -8  -9   1 -1.4055 1.98183   5
   7   9  -1 5.13768 2.48351   7
   7   9  -1 3.20408 1.62428   2
  -7  -9   1 6.74077 2.71998   5
  -7  -9   1 5.39953 2.28458   3
   6   9  -1 0.93229 1.55755   2
   6   9  -1 2.27335 1.67301   7
  -6  -9   1 1.12745 1.58285   5
  -6  -9   1 -2.4482 1.52472   3
   5   9  -1 40.5418 4.36265   7
   5   9  -1 41.6156 3.72932   2
  -5  -9   1 33.2405 4.02649   5
  -5  -9   1 30.1662 3.77589   6
  -5  -9   1 29.6234 3.64061   3
   4   9  -1 1.08927 1.45549   9
   4   9  -1 -0.7705 0.79474   2
   4   9  -1 -1.3685 1.17699   4
   4   9  -1 0.16358 1.76468   7
   4   9  -1 -0.1064 1.36118   8
  -4  -9   1 -0.4245 1.03409   5
  -4  -9   1 -0.9049 1.25795   6
  -4  -9   1 -0.3592 1.00178   3
   3   9  -1 19.9837 2.43460   4
   3   9  -1 21.7070 2.56791   8
   3   9  -1 22.5540 2.90378   9
   3   9  -1 20.1229 2.54676   2
   3   9  -1 24.7870 3.34567   7
  -3  -9   1 20.8832 2.90310   3
  -3  -9   1 19.5483 2.29098   8
  -3  -9   1 19.7265 2.75133   5
  -3  -9   1 19.4739 2.38367   6
   2   9  -1 14.7712 2.25567   9
   2   9  -1 11.6700 2.11549   4
   2   9  -1 13.2077 2.61139   7
   2   9  -1 11.9365 1.98553   2
  -2  -9   1 8.61486 2.00752   3
  -2  -9   1 9.40098 1.69224   6
  -2  -9   1 12.1538 1.92616   8
  -2  -9   1 12.3978 2.29108   5
   1   9  -1 21.2874 2.64462   4
   1   9  -1 19.4289 2.41429   9
   1   9  -1 16.9998 2.13782   2
   1   9  -1 16.4604 2.73966   7
  -1  -9   1 17.1246 2.67192   3
  -1  -9   1 15.3678 2.04814   8
  -1  -9   1 19.0243 2.15690   6
  -1  -9   1 15.0320 2.64563   5
   0   9  -1 48.8342 3.34707   9
   0   9  -1 44.7848 2.49537   1
   0   9  -1 47.5680 3.43075   7
   0   9  -1 43.2208 3.37180   4
   0   9  -1 45.8200 2.91728   2
   0  -9   1 39.2828 2.84564   6
   0  -9   1 42.0481 3.93611   5
   0  -9   1 43.2365 2.71480   8
   0  -9   1 36.1012 3.69686   3
  -1   9  -1 588.166 14.7344   9
  -1   9  -1 577.184 15.1290   4
  -1   9  -1 591.631 15.4983   7
  -1   9  -1 567.259 13.7770   1
  -1   9  -1 587.481 14.3332   2
   1  -9   1 587.399 14.2082   8
   1  -9   1 576.690 15.5221   5
   1  -9   1 535.966 15.3645   3
   1  -9   1 608.447 14.2321   6
  -2   9  -1 -3.1924 1.09100   9
  -2   9  -1 -4.4392 1.16209   7
  -2   9  -1 0.56610 1.19517   1
  -2   9  -1 -1.1336 1.77121   4
   2  -9   1 0.58242 1.64264   3
   2  -9   1 -1.0145 0.90982   8
   2  -9   1 -0.5851 1.04588   6
   2  -9   1 -2.3330 1.32509   5
  -3   9  -1 -1.3681 0.74831   6
  -3   9  -1 0.69920 1.72336   4
  -3   9  -1 3.07342 1.45226   7
  -3   9  -1 0.06704 1.22487   1
   3  -9   1 0.40189 0.91120   8
   3  -9   1 0.31584 1.46879   3
   3  -9   1 0.11656 1.01212   6
   3  -9   1 2.52387 1.56143   5
  -4   9  -1 92.2731 4.76041   4
  -4   9  -1 84.5126 4.05182   1
  -4   9  -1 89.8644 4.28594   7
  -4   9  -1 84.9984 3.67482   6
   4  -9   1 90.3385 3.72885   6
   4  -9   1 89.2778 4.91336   3
   4  -9   1 81.9549 3.78233   8
   4  -9   1 89.4777 4.60331   5
  -5   9  -1 45.5086 3.57629   4
  -5   9  -1 44.6287 2.89872   7
  -5   9  -1 42.1535 2.87633   1
  -5   9  -1 41.0884 2.62027   6
   5  -9   1 40.4907 3.36830   3
   5  -9   1 48.9050 2.89726   6
   5  -9   1 42.4006 3.40584   5
   5  -9   1 48.3211 2.96896   8
  -6   9  -1 0.99570 1.16427   6
  -6   9  -1 -2.3507 1.50149   4
  -6   9  -1 -1.2573 1.36630   1
   6  -9   1 -0.0096 0.99087   6
   6  -9   1 0.65015 1.21106   8
   6  -9   1 0.62118 1.67061   3
   6  -9   1 -1.3601 1.43572   5
  -7   9  -1 11.0353 1.75631   6
  -7   9  -1 10.9121 2.27563   4
  -7   9  -1 8.77221 2.20182   1
   7  -9   1 7.26316 1.91491   5
   7  -9   1 4.57066 1.76326   3
   7  -9   1 10.9801 1.99691   8
  -8   9  -1 0.51454 1.27556   6
  -8   9  -1 5.00703 1.76670   4
  -8   9  -1 1.26310 1.36149   1
   8  -9   1 1.86617 2.00814   3
   8  -9   1 0.99629 1.59205   5
   8  -9   1 0.60486 1.42249   8
  -9   9  -1 1.90370 1.98384   1
  -9   9  -1 6.21145 1.80919   4
  -9   9  -1 2.58102 1.48074   6
   9  -9   1 10.4275 2.71684   3
   9  -9   1 6.57455 2.01108   5
   9  -9   1 4.10877 1.83505   8
 -10   9  -1 11.8388 2.22956   4
 -10   9  -1 3.42564 1.69668   6
 -10   9  -1 4.53585 2.27054   1
  10  -9   1 4.58370 2.43888   3
  10  -9   1 4.69344 2.00915   5
  10  -9   1 5.12654 2.09715   8
 -11   9  -1 0.74843 1.71538   6
 -11   9  -1 4.17658 2.35006   1
  11  -9   1 5.71305 2.77364   3
  11  -9   1 2.70541 2.22915   8
 -12   9  -1 -0.6542 2.04913   1
 -12   9  -1 -1.8419 1.63836   6
  12  -9   1 2.76948 2.74126   3
  12  -9   1 0.54670 2.09334   8
  10   8  -1 4.91315 2.20076   2
 -10  -8   1 2.51581 2.57053   5
   9   8  -1 3.51466 2.36150   2
   9   8  -1 1.79224 1.90490   7
  -9  -8   1 0.42839 2.21311   5
  -9  -8   1 0.75540 2.08131   6
   8   8  -1 0.68445 1.97381   7
   8   8  -1 2.07618 1.95602   2
  -8  -8   1 3.17077 2.27669   6
  -8  -8   1 2.14562 2.31161   5
  -8  -8   1 2.39442 1.86906   3
   7   8  -1 -0.5467 1.54007   8
   7   8  -1 0.80494 1.62968   2
   7   8  -1 0.33486 1.75331   7
  -7  -8   1 -1.0414 1.76685   5
  -7  -8   1 -0.9068 1.39770   6
  -7  -8   1 0.38228 1.70444   3
   6   8  -1 0.82578 1.76635   7
   6   8  -1 0.92597 1.52940   2
   6   8  -1 -1.3762 1.21029   8
  -6  -8   1 -1.2017 1.35400   3
  -6  -8   1 -0.4529 1.32143   6
  -6  -8   1 -1.1086 1.67926   5
   5   8  -1 7.55921 2.01696   9
   5   8  -1 8.66100 2.39719   7
   5   8  -1 6.86703 1.70594   2
   5   8  -1 6.61777 1.81930   8
  -5  -8   1 5.62811 2.00726   5
  -5  -8   1 7.33754 1.75844   8
  -5  -8   1 9.67479 2.11636   3
  -5  -8   1 5.90064 1.74182   6
   4   8  -1 229.212 7.56404   8
   4   8  -1 228.170 7.96670   2
   4   8  -1 219.091 8.19719   9
   4   8  -1 218.665 8.29167   7
   4   8  -1 216.641 6.83579   4
  -4  -8   1 213.135 8.06028   5
  -4  -8   1 229.427 7.65994   8
  -4  -8   1 229.607 8.27495   3
  -4  -8   1 229.134 7.60293   6
   3   8  -1 15.9019 2.08620   4
   3   8  -1 16.6460 2.47141   9
   3   8  -1 14.7948 2.68971   7
   3   8  -1 17.0982 2.29420   2
   3   8  -1 19.6259 2.44681   8
  -3  -8   1 15.7731 2.11585   6
  -3  -8   1 18.5239 2.50742   3
  -3  -8   1 18.0666 2.71133   5
  -3  -8   1 20.7940 2.43675   8
   2   8  -1 51.4589 3.24139   4
   2   8  -1 47.2012 2.92076   8
   2   8  -1 46.4795 3.44889   7
   2   8  -1 50.9349 3.26285   2
   2   8  -1 47.4996 3.34720   9
  -2  -8   1 42.3301 2.95829   6
  -2  -8   1 48.2941 3.67539   5
  -2  -8   1 41.0164 2.87990   8
  -2  -8   1 50.5288 3.62232   3
   1   8  -1 16.9695 2.10887   9
   1   8  -1 18.7335 2.63147   7
   1   8  -1 18.4484 1.52004   1
   1   8  -1 17.8478 2.27918   4
   1   8  -1 14.6250 1.84712   2
  -1  -8   1 18.4718 1.98234   8
  -1  -8   1 15.8385 2.38396   3
  -1  -8   1 14.6000 1.85518   6
  -1  -8   1 15.4187 2.33705   5
   0   8  -1 695.501 15.8385   1
   0   8  -1 698.972 17.0983   4
   0   8  -1 730.980 16.8117   2
   0   8  -1 703.224 17.0993   9
   0   8  -1 695.051 17.5953   7
   0  -8   1 711.922 16.6165   8
   0  -8   1 703.377 17.7502   3
   0  -8   1 718.038 16.5259   6
   0  -8   1 671.951 17.5543   5
  -1   8  -1 22.6877 2.18834   9
  -1   8  -1 22.6477 1.84247   1
  -1   8  -1 26.2362 2.38921   4
  -1   8  -1 20.8570 1.86062   2
  -1   8  -1 21.4097 2.45480   7
   1  -8   1 20.2253 2.47563   5
   1  -8   1 23.0133 1.86702   6
   1  -8   1 20.1932 2.54584   3
   1  -8   1 24.3095 2.14550   8
  -2   8  -1 -0.4732 0.74059   2
  -2   8  -1 1.31940 1.03490   1
  -2   8  -1 0.08166 1.16558   7
  -2   8  -1 0.46887 0.85161   9
  -2   8  -1 -1.8542 1.32264   4
   2  -8   1 -0.9279 0.66056   8
   2  -8   1 0.46217 0.90773   3
   2  -8   1 -1.4724 0.92964   5
   2  -8   1 0.24385 0.71709   9
   2  -8   1 -0.1344 0.83459   6
  -3   8  -1 0.78171 0.75140   6
  -3   8  -1 1.45632 1.18587   4
  -3   8  -1 5.07942 1.42561   7
  -3   8  -1 1.58368 1.10244   1
  -3   8  -1 0.49580 0.70688   2
   3  -8   1 0.32969 0.67562   2
   3  -8   1 2.13448 0.89665   8
   3  -8   1 0.69878 0.79600   6
   3  -8   1 0.09576 0.67376   9
   3  -8   1 -0.8056 0.94545   5
   3  -8   1 -0.4186 1.16313   3
  -4   8  -1 23.9683 2.38030   1
  -4   8  -1 21.6093 1.80210   6
  -4   8  -1 22.0872 2.64449   4
  -4   8  -1 20.6539 2.16707   7
   4  -8   1 23.4630 2.14725   8
   4  -8   1 23.0441 2.59272   3
   4  -8   1 20.4988 2.41759   5
   4  -8   1 23.3063 2.06478   6
  -5   8  -1 821.801 19.2949   6
  -5   8  -1 850.869 19.5802   7
  -5   8  -1 870.806 20.4334   4
  -5   8  -1 836.567 19.9010   1
   5  -8   1 836.247 20.8430   3
   5  -8   1 871.684 20.5308   5
   5  -8   1 837.378 19.3409   6
   5  -8   1 850.998 19.6000   8
  -6   8  -1 46.1226 3.37691   4
  -6   8  -1 43.1379 2.71228   6
  -6   8  -1 41.9895 3.15830   1
   6  -8   1 46.9096 3.65987   3
   6  -8   1 40.4145 3.12772   5
   6  -8   1 52.2457 3.11156   8
  -7   8  -1 4.84487 1.62560   4
  -7   8  -1 0.76701 1.49507   1
  -7   8  -1 3.66497 1.19111   6
   7  -8   1 1.29664 1.31809   8
   7  -8   1 0.23963 1.30384   5
   7  -8   1 2.31395 1.40932   3
  -8   8  -1 -1.0920 0.99114   4
  -8   8  -1 -1.7627 1.31476   1
  -8   8  -1 0.06968 1.06707   6
   8  -8   1 -1.6256 1.33904   3
   8  -8   1 -0.7603 1.16741   5
   8  -8   1 3.46768 1.31160   8
  -9   8  -1 10.6210 1.91306   4
  -9   8  -1 11.8980 2.48022   1
  -9   8  -1 13.2565 2.10566   6
   9  -8   1 8.53127 2.12145   3
   9  -8   1 9.22242 2.12404   8
   9  -8   1 9.70749 2.08290   5
 -10   8  -1 1.39399 1.81123   1
 -10   8  -1 3.82222 1.50229   4
 -10   8  -1 -0.9055 1.25689   6
  10  -8   1 -0.0998 1.30467   3
  10  -8   1 -0.4368 1.61835   8
  10  -8   1 -1.4411 1.38372   5
 -11   8  -1 -0.9475 1.77869   1
 -11   8  -1 2.81429 1.70181   6
  11  -8   1 -1.4369 1.80555   8
  11  -8   1 1.34091 1.84936   5
  11  -8   1 0.76275 2.08117   3
 -12   8  -1 8.57866 2.63751   1
 -12   8  -1 5.72482 2.19577   6
  12  -8   1 4.43774 2.46747   8
  12  -8   1 3.95210 2.61626   3
 -13   8  -1 9.60825 2.58578   6
 -13   8  -1 19.1431 3.41964   1
  13  -8   1 11.7540 3.02064   3
  10   7  -1 8.65329 2.77534   2
  10   7  -1 1.30961 2.56232   8
 -10  -7   1 3.41343 2.21367   6
 -10  -7   1 -0.3595 1.48904   5
   9   7  -1 5.44466 2.53380   2
   9   7  -1 9.17325 2.38934   7
   9   7  -1 2.71123 2.06694   8
  -9  -7   1 4.48395 2.14133   6
  -9  -7   1 6.73130 2.51246   5
  -9  -7   1 5.53065 2.21288   3
   8   7  -1 0.32536 1.37905   2
   8   7  -1 0.59525 1.69754   8
   8   7  -1 3.96735 1.88308   7
  -8  -7   1 3.01134 1.93704   3
  -8  -7   1 -0.6779 1.36352   6
  -8  -7   1 -0.8652 1.22448   5
   7   7  -1 0.52725 1.55534   2
   7   7  -1 1.43187 1.51539   8
   7   7  -1 2.36820 1.85063   7
  -7  -7   1 -0.5227 1.49627   5
  -7  -7   1 2.93596 1.63012   3
  -7  -7   1 -0.5137 1.29264   6
   6   7  -1 12.5194 2.31277   8
   6   7  -1 16.3230 2.45717   2
   6   7  -1 20.1052 2.90222   9
   6   7  -1 19.3287 2.97933   7
  -6  -7   1 18.9294 2.78729   3
  -6  -7   1 13.5125 2.30812   5
  -6  -7   1 16.7503 2.42847   6
   5   7  -1 63.4309 4.24073   7
   5   7  -1 65.6700 4.14101   2
   5   7  -1 62.0150 3.70809   8
   5   7  -1 57.9374 4.08676   9
  -5  -7   1 58.9115 3.54406   6
  -5  -7   1 53.7517 3.66515   5
  -5  -7   1 61.2142 4.04925   3
   4   7  -1 201.687 6.22514   4
   4   7  -1 201.683 7.55468   7
   4   7  -1 211.252 7.31501   2
   4   7  -1 207.533 7.01833   8
   4   7  -1 200.453 7.51342   9
  -4  -7   1 204.451 6.97030   8
  -4  -7   1 207.326 6.80153   6
  -4  -7   1 201.902 7.42404   3
  -4  -7   1 212.000 7.59131   5
   3   7  -1 21.5397 2.47654   2
   3   7  -1 24.2582 2.30823   4
   3   7  -1 22.2616 2.45572   8
   3   7  -1 23.9862 2.78351   9
   3   7  -1 26.1795 3.13865   7
  -3  -7   1 28.7034 2.71046   8
  -3  -7   1 27.7463 2.97088   3
  -3  -7   1 21.8728 2.52816   5
  -3  -7   1 21.0769 2.20636   6
   2   7  -1 198.827 6.99525   7
   2   7  -1 205.225 6.93748   9
   2   7  -1 211.291 5.27167   1
   2   7  -1 200.129 6.57658   2
   2   7  -1 204.416 6.36719   4
   2   7  -1 213.143 6.46177   8
  -2  -7   1 202.064 6.40874   8
  -2  -7   1 206.910 6.32551   6
  -2  -7   1 218.811 7.19243   5
  -2  -7   1 211.052 7.14042   3
   1   7  -1 133.188 4.59613   8
   1   7  -1 130.551 5.30065   7
   1   7  -1 132.347 4.72450   2
   1   7  -1 133.308 3.84684   1
   1   7  -1 125.446 4.89427   9
   1   7  -1 132.602 4.84032   4
  -1  -7   1 135.565 4.52453   6
  -1  -7   1 128.531 5.15713   5
  -1  -7   1 132.989 4.64883   8
  -1  -7   1 122.077 5.10815   3
   0   7  -1 7.65365 1.18542   2
   0   7  -1 8.03124 1.72453   7
   0   7  -1 8.01516 1.33306   9
   0   7  -1 8.53199 1.10114   1
   0   7  -1 7.00587 1.56053   4
   0  -7   1 7.27376 1.46342   5
   0  -7   1 9.75074 1.36435   8
   0  -7   1 8.30676 1.25778   6
   0  -7   1 7.23811 1.40642   3
  -1   7  -1 27.5416 1.97095   9
  -1   7  -1 26.0405 1.78813   2
  -1   7  -1 21.1606 1.93626   7
  -1   7  -1 28.3500 2.41069   4
  -1   7  -1 29.5306 1.84719   1
   1  -7   1 30.2334 2.36292   5
   1  -7   1 26.8248 1.83472   8
   1  -7   1 26.8950 1.76919   6
   1  -7   1 26.9873 1.71428   9
   1  -7   1 27.5098 2.19901   3
  -2   7  -1 116.677 3.87005   2
  -2   7  -1 111.997 4.42926   7
  -2   7  -1 118.712 4.67569   4
  -2   7  -1 121.182 4.07205   1
  -2   7  -1 119.411 4.12834   9
   2  -7   1 110.169 4.56212   5
   2  -7   1 119.576 4.84860   3
   2  -7   1 118.558 3.91822   6
   2  -7   1 120.972 4.11927   9
   2  -7   1 122.986 4.10591   8
  -3   7  -1 38.9119 2.02764   6
  -3   7  -1 32.4298 1.80562   2
  -3   7  -1 35.0614 2.31502   7
  -3   7  -1 37.9517 2.31807   1
  -3   7  -1 38.1433 2.78151   4
   3  -7   1 39.6149 2.14821   8
   3  -7   1 39.2650 2.57120   5
   3  -7   1 36.5555 2.54689   3
   3  -7   1 35.8624 1.85958   2
   3  -7   1 40.9245 2.06335   6
   3  -7   1 37.4150 2.00366   9
   3  -7   1 35.8097 1.80566   9
  -4   7  -1 444.583 11.0556   7
  -4   7  -1 440.236 11.1245   1
  -4   7  -1 459.546 10.8219   6
  -4   7  -1 432.051 11.5318   4
   4  -7   1 423.297 11.4847   5
   4  -7   1 427.315 11.8186   3
   4  -7   1 436.082 10.3119   9
   4  -7   1 440.820 10.9242   8
   4  -7   1 440.586 10.1266   2
   4  -7   1 441.305 10.7442   6
   4  -7   1 448.433 10.3782   9
  -5   7  -1 129.331 4.82712   1
  -5   7  -1 118.880 4.27102   7
  -5   7  -1 126.118 4.38008   6
  -5   7  -1 124.117 4.95295   4
   5  -7   1 118.571 4.44911   8
   5  -7   1 128.516 4.96951   5
   5  -7   1 129.624 3.95330   2
   5  -7   1 124.696 3.79399   9
   5  -7   1 123.573 5.14026   3
  -6   7  -1 23.8989 2.02804   6
  -6   7  -1 29.1450 2.55979   4
  -6   7  -1 29.1733 2.76394   1
  -6   7  -1 34.0430 2.45501   7
   6  -7   1 27.1807 2.88703   3
   6  -7   1 27.6858 2.49216   8
   6  -7   1 19.9355 2.37207   5
  -7   7  -1 2.73779 1.63484   1
  -7   7  -1 4.17227 1.43450   4
  -7   7  -1 3.69170 1.26233   6
   7  -7   1 0.23827 1.46885   3
   7  -7   1 4.56996 1.50376   5
   7  -7   1 2.01555 1.35561   8
  -8   7  -1 -0.6357 1.27239   1
  -8   7  -1 3.22370 1.33076   4
  -8   7  -1 -0.2725 1.08634   6
   8  -7   1 1.02665 1.62241   3
   8  -7   1 -0.6837 1.19295   5
   8  -7   1 0.29621 1.31558   8
  -9   7  -1 91.1939 4.21039   4
  -9   7  -1 85.1263 4.69809   1
  -9   7  -1 99.3845 4.51203   6
   9  -7   1 84.2828 4.84844   3
   9  -7   1 82.5366 4.49472   5
   9  -7   1 88.8552 4.61192   8
 -10   7  -1 0.83487 1.71796   1
 -10   7  -1 0.54536 1.40464   5
 -10   7  -1 2.81904 1.58772   6
  10  -7   1 0.65391 1.42318   5
  10  -7   1 1.37188 1.77452   3
  10  -7   1 1.70729 1.77651   8
 -11   7  -1 2.59575 1.64850   6
 -11   7  -1 3.68919 2.06821   1
 -11   7  -1 2.22424 1.66543   5
  11  -7   1 -0.4543 1.80947   8
  11  -7   1 2.72308 2.05901   3
  11  -7   1 0.46142 1.63254   5
 -12   7  -1 3.95386 2.10427   6
 -12   7  -1 11.5745 2.67223   1
  12  -7   1 7.00039 2.78638   3
  12  -7   1 7.97804 2.54601   8
 -13   7  -1 10.1860 2.73549   1
 -13   7  -1 7.88039 2.48980   6
  13  -7   1 9.75016 3.02903   8
  13  -7   1 4.80806 2.95482   3
  11   6  -1 11.6822 3.14859   2
  11   6  -1 9.00123 2.92435   8
 -11  -6   1 9.22019 2.80109   6
 -11  -6   1 4.71929 2.20760   5
  10   6  -1 -1.6558 1.71539   8
  10   6  -1 3.80149 2.30020   2
 -10  -6   1 -1.5762 1.66169   6
 -10  -6   1 5.42975 2.20187   3
 -10  -6   1 -1.1078 2.03101   5
   9   6  -1 1.14520 1.55408   7
   9   6  -1 3.67091 2.17230   2
   9   6  -1 1.41687 1.66924   8
  -9  -6   1 1.52391 1.72159   3
  -9  -6   1 2.60950 1.49689   6
  -9  -6   1 -0.6646 1.74082   5
   8   6  -1 -0.2951 1.17815   2
   8   6  -1 1.10014 1.48975   7
   8   6  -1 -1.2284 1.33408   8
  -8  -6   1 -1.3434 1.47913   5
  -8  -6   1 -2.5402 1.19820   6
  -8  -6   1 -2.3834 1.16252   3
   7   6  -1 16.0969 2.80343   9
   7   6  -1 16.7841 2.51051   8
   7   6  -1 16.8226 2.75732   2
   7   6  -1 16.4028 2.64501   7
  -7  -6   1 13.8523 2.38981   5
  -7  -6   1 18.5335 2.74273   3
  -7  -6   1 16.7464 2.40203   6
   6   6  -1 0.66848 1.55572   7
   6   6  -1 -2.1115 1.29852   9
   6   6  -1 -2.0059 1.29400   2
   6   6  -1 -0.5937 1.17452   8
  -6  -6   1 0.61676 1.28763   3
  -6  -6   1 -0.1241 1.15098   6
  -6  -6   1 0.40330 0.99950   5
   5   6  -1 2.91192 1.38580   9
   5   6  -1 5.35368 1.31477   4
   5   6  -1 1.34749 1.48817   2
   5   6  -1 4.21464 1.85675   7
   5   6  -1 2.80886 1.46075   8
  -5  -6   1 0.22795 1.40768   3
  -5  -6   1 2.99825 1.29782   6
  -5  -6   1 1.90121 1.45043   5
   4   6  -1 43.6340 2.86422   8
   4   6  -1 47.0628 2.99109   2
   4   6  -1 51.0057 2.58500   4
   4   6  -1 51.3098 3.45779   9
   4   6  -1 53.4339 3.33627   7
  -4  -6   1 51.0431 3.28398   5
  -4  -6   1 51.1939 2.87146   6
  -4  -6   1 44.0097 3.18147   3
   3   6  -1 43.5793 2.58031   8
   3   6  -1 44.1855 2.80254   2
   3   6  -1 46.4010 1.65023   1
   3   6  -1 48.5080 2.57068   4
   3   6  -1 42.2874 2.88411   7
   3   6  -1 47.1307 2.88380   9
  -3  -6   1 44.1531 2.89711   3
  -3  -6   1 42.1898 2.73302   5
  -3  -6   1 47.2645 2.55187   6
  -3  -6   1 48.2947 2.69767   8
   2   6  -1 3.14078 1.39202   7
   2   6  -1 2.51803 1.06479   9
   2   6  -1 2.07965 0.90180   2
   2   6  -1 3.11121 1.19873   4
   2   6  -1 3.83973 0.63065   1
   2   6  -1 3.03961 1.08458   8
  -2  -6   1 2.56415 0.82743   6
  -2  -6   1 3.25569 1.02089   5
  -2  -6   1 2.75773 1.06734   3
  -2  -6   1 4.36075 1.02179   8
   1   6  -1 35.0044 2.27367   9
   1   6  -1 36.9293 2.43754   7
   1   6  -1 41.2448 1.70501   1
   1   6  -1 37.8688 2.16371   4
   1   6  -1 39.5915 2.15852   8
   1   6  -1 36.5019 2.15920   2
  -1  -6   1 38.7209 2.14936   8
  -1  -6   1 35.0859 2.43787   5
  -1  -6   1 38.3149 2.51928   3
  -1  -6   1 37.2733 2.00538   6
   0   6  -1 13.9350 1.17756   1
   0   6  -1 14.3828 1.79163   7
   0   6  -1 13.6937 1.67919   4
   0   6  -1 13.2192 1.38523   2
   0   6  -1 12.6649 1.45673   9
   0  -6   1 12.2724 1.66415   5
   0  -6   1 15.2948 1.36459   9
   0  -6   1 14.0926 1.75698   3
   0  -6   1 12.3100 1.25698   6
   0  -6   1 13.5689 1.43429   8
  -1   6  -1 50.0818 2.69164   4
  -1   6  -1 50.1095 2.35462   9
  -1   6  -1 51.0607 2.24465   2
  -1   6  -1 49.1925 2.12789   1
  -1   6  -1 47.6147 2.59741   7
   1  -6   1 49.5487 2.65890   5
   1  -6   1 46.8732 2.12548   6
   1  -6   1 46.9926 2.64550   3
   1  -6   1 45.2937 2.22532   8
  -2   6  -1 493.507 11.2445   2
  -2   6  -1 486.112 11.9804   4
  -2   6  -1 468.471 11.7740   7
  -2   6  -1 470.420 11.4200   9
  -2   6  -1 485.735 11.4274   1
   2  -6   1 494.086 12.3476   3
   2  -6   1 495.909 11.4991   8
   2  -6   1 476.306 11.4374   9
   2  -6   1 495.651 12.0963   5
   2  -6   1 490.599 11.1774   9
   2  -6   1 486.353 11.2363   6
  -3   6  -1 151.867 4.80390   7
  -3   6  -1 160.320 5.24694   4
  -3   6  -1 159.437 4.87952   1
  -3   6  -1 153.520 4.32202   2
  -3   6  -1 156.573 4.56845   6
   3  -6   1 151.297 4.68155   8
   3  -6   1 155.453 5.41503   3
   3  -6   1 156.880 4.56744   6
   3  -6   1 152.617 4.39162   9
   3  -6   1 157.521 4.33229   2
   3  -6   1 160.472 5.17862   5
   3  -6   1 159.412 4.54758   9
  -4   6  -1 161.366 4.97792   7
  -4   6  -1 162.925 5.19297   1
  -4   6  -1 162.200 5.37654   4
  -4   6  -1 165.500 4.92381   6
   4  -6   1 175.029 5.02513   6
   4  -6   1 170.505 5.12257   8
   4  -6   1 162.215 4.58451   9
   4  -6   1 166.545 5.78403   3
   4  -6   1 162.815 5.44091   5
   4  -6   1 168.148 4.43604   2
   4  -6   1 168.024 4.75456   9
  -5   6  -1 269.467 7.00257   7
  -5   6  -1 269.352 7.21342   6
  -5   6  -1 263.321 7.62870   4
  -5   6  -1 259.865 7.56710   1
  -5   6  -1 265.801 7.04068   9
   5  -6   1 263.856 7.38988   8
   5  -6   1 271.516 6.51684   2
   5  -6   1 264.607 8.06635   3
   5  -6   1 267.289 6.70418   9
   5  -6   1 266.436 7.72510   5
   5  -6   1 266.786 7.03985   9
  -6   6  -1 6.80880 1.48068   9
  -6   6  -1 6.71860 1.07479   7
  -6   6  -1 5.22165 1.18181   6
  -6   6  -1 6.33218 1.45082   4
  -6   6  -1 4.12610 1.42223   1
   6  -6   1 4.68551 1.32428   3
   6  -6   1 5.91006 1.04963   9
   6  -6   1 5.83429 0.95103   2
   6  -6   1 6.56972 1.36005   8
   6  -6   1 3.87097 1.27544   5
  -7   6  -1 12.2403 1.80387   6
  -7   6  -1 13.7603 1.92088   1
  -7   6  -1 11.8110 1.81583   4
   7  -6   1 11.8566 2.24110   3
   7  -6   1 8.46358 1.82183   5
   7  -6   1 12.1483 1.38669   2
   7  -6   1 14.2149 1.88055   8
   7  -6   1 11.7652 1.52940   9
  -8   6  -1 44.1873 2.99833   1
  -8   6  -1 47.4017 2.92869   4
  -8   6  -1 46.3622 2.94307   6
   8  -6   1 48.5551 3.68997   3
   8  -6   1 44.4169 3.11392   5
   8  -6   1 49.2483 3.25704   8
  -9   6  -1 -0.0848 1.10298   5
  -9   6  -1 0.78492 1.22901   6
  -9   6  -1 0.27071 1.45476   1
  -9   6  -1 0.78753 1.01042   4
   9  -6   1 -0.3582 1.21550   5
   9  -6   1 0.49365 1.24759   3
   9  -6   1 0.14192 1.51570   8
 -10   6  -1 0.78986 1.11354   6
 -10   6  -1 2.14207 1.43573   5
 -10   6  -1 3.46766 1.75448   1
  10  -6   1 5.89627 2.05661   3
  10  -6   1 1.97308 1.46649   5
  10  -6   1 2.46512 1.75946   8
 -11   6  -1 45.6782 3.79386   5
 -11   6  -1 42.6388 3.74450   1
 -11   6  -1 35.3339 3.54056   6
  11  -6   1 31.6316 3.47317   8
  11  -6   1 42.7711 4.40771   3
  11  -6   1 34.1322 3.52994   5
 -12   6  -1 -0.0506 1.17570   6
 -12   6  -1 2.71476 1.78828   1
  12  -6   1 0.84641 2.11133   8
  12  -6   1 -0.7555 1.81784   5
  12  -6   1 0.68707 2.02892   3
 -13   6  -1 3.17735 2.12354   6
 -13   6  -1 6.12559 2.29017   1
  13  -6   1 0.16413 2.18704   8
  13  -6   1 -1.4081 2.23806   3
  12   5  -1 7.43286 2.77137   2
  12   5  -1 4.29085 2.56483   8
 -12  -5   1 2.47811 2.52981   5
 -12  -5   1 6.80242 2.80242   6
  11   5  -1 2.56154 2.24974   2
  11   5  -1 -1.0807 1.83755   8
 -11  -5   1 -3.2490 1.53723   6
 -11  -5   1 -1.1943 1.88844   3
 -11  -5   1 2.40765 2.21004   5
  10   5  -1 3.81635 1.89074   2
  10   5  -1 3.58233 2.03956   8
 -10  -5   1 0.63067 1.94601   5
 -10  -5   1 4.50072 2.03599   6
 -10  -5   1 0.81938 1.93105   3
   9   5  -1 37.7503 3.24230   7
   9   5  -1 32.8644 3.69501   2
   9   5  -1 33.6090 3.69034   8
  -9  -5   1 39.4425 3.96851   5
  -9  -5   1 35.2745 3.59499   6
  -9  -5   1 27.2588 3.43372   3
   8   5  -1 8.77077 2.04376   8
   8   5  -1 6.87091 1.87661   7
   8   5  -1 5.19782 1.69899   2
   8   5  -1 9.96427 2.27377   9
  -8  -5   1 8.59694 2.09208   3
  -8  -5   1 4.09268 1.83893   5
  -8  -5   1 7.75425 1.94105   6
   7   5  -1 54.2625 3.65671   7
   7   5  -1 58.1661 4.08033   2
   7   5  -1 61.5005 4.28452   9
   7   5  -1 57.1837 3.70825   8
  -7  -5   1 63.5282 3.62775   6
  -7  -5   1 59.1018 3.95460   3
  -7  -5   1 56.2826 3.88502   5
   6   5  -1 1.76090 1.42433   8
   6   5  -1 1.93646 1.67321   2
   6   5  -1 2.48968 1.74244   9
   6   5  -1 2.86743 1.66967   7
  -6  -5   1 1.28676 1.43460   5
  -6  -5   1 1.03703 1.29652   6
  -6  -5   1 2.96182 1.46045   3
   5   5  -1 -2.4143 0.77942   8
   5   5  -1 0.38353 0.75254   4
   5   5  -1 0.09287 1.04980   7
   5   5  -1 -0.9612 1.08635   2
   5   5  -1 -0.7705 1.13048   9
  -5  -5   1 -0.2315 0.71099   5
  -5  -5   1 -1.1529 0.69884   6
  -5  -5   1 -0.1743 0.97794   3
   4   5  -1 2.90362 1.10670   2
   4   5  -1 2.15227 0.85585   4
   4   5  -1 0.51381 1.27143   7
   4   5  -1 1.89791 0.95004   8
   4   5  -1 1.80014 0.93438   9
  -4  -5   1 1.62322 1.01041   5
  -4  -5   1 2.41027 0.48301   1
  -4  -5   1 2.09233 1.04996   3
  -4  -5   1 1.09639 0.77890   6
   3   5  -1 51.1965 2.35279   4
   3   5  -1 53.8998 1.68642   1
   3   5  -1 46.4420 2.58065   2
   3   5  -1 52.5709 2.66931   8
   3   5  -1 46.9552 2.95577   7
   3   5  -1 47.4268 2.90850   9
  -3  -5   1 51.9121 1.65354   1
  -3  -5   1 51.7173 2.82090   5
  -3  -5   1 56.7448 3.00632   3
  -3  -5   1 54.2717 2.48734   6
   2   5  -1 341.122 9.22664   7
   2   5  -1 339.207 8.50370   4
   2   5  -1 345.325 8.85135   8
   2   5  -1 337.667 8.88419   2
   2   5  -1 340.514 9.22048   9
   2   5  -1 349.578 7.67720   1
  -2  -5   1 346.820 8.59302   6
  -2  -5   1 352.120 8.91368   8
  -2  -5   1 353.870 9.39492   3
  -2  -5   1 351.699 9.19954   5
   1   5  -1 198.041 5.57905   4
   1   5  -1 193.397 5.59671   2
   1   5  -1 204.907 6.08352   7
   1   5  -1 195.204 5.56766   8
   1   5  -1 202.183 4.84204   1
   1   5  -1 197.575 5.86612   9
  -1  -5   1 205.425 5.72423   9
  -1  -5   1 195.891 5.93964   5
  -1  -5   1 199.787 5.62679   8
  -1  -5   1 195.925 6.09658   3
  -1  -5   1 195.215 5.35382   6
   0   5  -1 23.5628 1.71092   4
   0   5  -1 23.8396 1.28213   1
   0   5  -1 30.7071 1.73176   9
   0   5  -1 23.3873 1.80550   7
   0  -5   1 20.4724 1.35904   9
   0  -5   1 24.7331 1.40606   6
   0  -5   1 22.7187 1.69801   5
   0  -5   1 20.9469 1.43557   8
   0  -5   1 23.3375 1.69544   3
  -1   5  -1 812.270 17.8668   2
  -1   5  -1 816.928 18.3539   7
  -1   5  -1 825.347 17.7496   1
  -1   5  -1 814.236 18.1138   9
  -1   5  -1 808.997 18.2993   4
   1  -5   1 819.927 18.7279   3
   1  -5   1 834.700 18.5020   5
   1  -5   1 835.323 17.8911   9
   1  -5   1 830.758 18.0561   8
  -2   5  -1 17.7390 1.16922   2
  -2   5  -1 19.4091 1.82003   4
  -2   5  -1 18.0316 1.27871   9
  -2   5  -1 16.7772 1.36947   7
  -2   5  -1 14.5056 1.28655   1
   2  -5   1 18.0630 1.50778   3
   2  -5   1 18.2198 1.20480   9
   2  -5   1 14.7450 1.09740   2
   2  -5   1 18.0871 1.24311   9
   2  -5   1 15.9638 1.42575   5
   2  -5   1 19.0172 1.21958   6
   2  -5   1 17.3560 1.27099   8
  -3   5  -1 244.251 6.71689   4
  -3   5  -1 240.228 6.35170   7
  -3   5  -1 249.372 6.55140   1
  -3   5  -1 245.812 6.24325   6
   3  -5   1 244.246 6.70171   5
   3  -5   1 247.053 6.17205   9
   3  -5   1 248.453 6.23113   9
   3  -5   1 239.053 6.19503   6
   3  -5   1 243.295 6.41514   8
   3  -5   1 244.471 5.99680   2
   3  -5   1 249.722 6.99958   3
  -4   5  -1 248.377 6.75967   1
  -4   5  -1 237.841 6.35881   9
  -4   5  -1 243.169 6.41043   6
  -4   5  -1 249.803 6.31403   7
  -4   5  -1 246.307 6.80538   4
   4  -5   1 245.507 6.60304   8
   4  -5   1 236.879 7.07615   3
   4  -5   1 247.527 6.40855   9
   4  -5   1 247.130 6.15087   9
   4  -5   1 248.280 5.95995   2
   4  -5   1 241.627 6.80259   5
   4  -5   1 243.640 6.41022   6
  -5   5  -1 395.017 9.75101   9
  -5   5  -1 398.112 10.1030   1
  -5   5  -1 399.496 9.97686   4
  -5   5  -1 397.691 9.27767   7
  -5   5  -1 398.993 9.76258   6
   5  -5   1 403.437 9.17929   2
   5  -5   1 397.554 10.5314   3
   5  -5   1 391.600 9.90028   8
   5  -5   1 392.732 10.1112   5
   5  -5   1 387.101 9.35469   9
  -6   5  -1 125.436 3.53357   7
  -6   5  -1 121.840 4.30846   4
  -6   5  -1 119.223 4.53601   1
  -6   5  -1 119.188 4.25641   9
  -6   5  -1 123.561 4.29369   6
   6  -5   1 122.523 3.99882   9
   6  -5   1 122.483 4.53871   5
   6  -5   1 124.327 4.48504   8
   6  -5   1 120.232 4.86287   3
   6  -5   1 121.286 3.77750   2
  -7   5  -1 11.9746 1.75066   4
  -7   5  -1 12.4288 1.77403   6
  -7   5  -1 12.9616 1.81888   1
   7  -5   1 10.6070 1.36748   2
   7  -5   1 12.7727 1.82319   5
   7  -5   1 12.3616 1.87172   8
   7  -5   1 8.78144 1.81993   3
   7  -5   1 12.3863 1.65121   9
  -8   5  -1 23.5073 2.41795   6
  -8   5  -1 21.3457 2.14593   4
  -8   5  -1 22.1455 2.62422   1
  -8   5  -1 19.2937 2.29376   5
   8  -5   1 20.4259 2.24484   9
   8  -5   1 23.7640 2.61173   8
   8  -5   1 19.7169 2.60414   3
   8  -5   1 21.9399 2.42593   5
   8  -5   1 21.0100 1.91468   2
  -9   5  -1 109.670 4.86572   5
  -9   5  -1 114.591 5.07085   1
  -9   5  -1 113.819 4.37480   4
  -9   5  -1 108.179 4.77642   6
   9  -5   1 113.183 4.90204   5
   9  -5   1 108.044 5.24558   9
   9  -5   1 108.978 4.34534   2
   9  -5   1 124.309 5.64302   3
   9  -5   1 114.345 5.10585   8
 -10   5  -1 -0.4198 0.92111   6
 -10   5  -1 -1.0712 1.35963   1
 -10   5  -1 0.18697 1.32315   5
  10  -5   1 -0.5925 1.46999   8
  10  -5   1 -1.6234 1.45792   3
  10  -5   1 0.84719 1.24928   5
 -11   5  -1 0.12581 1.25464   5
 -11   5  -1 -0.1794 1.12384   1
 -11   5  -1 -0.8656 1.39613   6
  11  -5   1 1.20984 1.95010   8
  11  -5   1 1.28188 1.45695   5
  11  -5   1 1.13101 1.91694   3
 -12   5  -1 13.8836 2.69858   6
 -12   5  -1 18.2615 2.88965   1
 -12   5  -1 11.7254 2.41149   5
  12  -5   1 9.79152 2.35649   5
  12  -5   1 9.72956 2.72132   8
  12  -5   1 15.6487 3.23544   3
 -13   5  -1 8.43745 2.46238   1
 -13   5  -1 3.21452 2.06306   6
  13  -5   1 2.60999 2.52513   8
  13  -5   1 3.34748 2.66121   3
 -14   5  -1 4.07653 2.06650   1
 -14   5  -1 -0.5371 2.03448   6
  14  -5   1 -1.0346 2.45529   3
  12   4  -1 7.08981 2.90783   3
  12   4  -1 15.1970 3.22762   8
  12   4  -1 14.2046 3.21758   2
 -12  -4   1 12.0579 2.95323   6
 -12  -4   1 11.4487 2.96977   5
  11   4  -1 8.01420 2.77795   3
  11   4  -1 9.05985 2.39188   2
  11   4  -1 3.90371 2.24545   8
 -11  -4   1 4.40096 1.94478   5
 -11  -4   1 6.35664 2.49331   3
 -11  -4   1 7.01059 2.28101   6
  10   4  -1 8.79059 2.54239   2
  10   4  -1 15.0481 2.95368   8
  10   4  -1 9.78853 2.61237   3
 -10  -4   1 14.6619 2.72627   5
 -10  -4   1 5.75022 2.01853   6
 -10  -4   1 9.72950 2.44336   3
   9   4  -1 -3.1958 1.32334   3
   9   4  -1 0.34194 1.19862   7
   9   4  -1 -0.7574 1.55526   2
   9   4  -1 0.19394 1.16468   8
  -9  -4   1 -0.3011 1.31046   6
  -9  -4   1 -2.4541 1.30272   3
  -9  -4   1 -1.0423 0.97690   5
   8   4  -1 219.010 8.16238   3
   8   4  -1 225.863 8.36758   9
   8   4  -1 217.848 8.12875   2
   8   4  -1 221.944 7.88205   8
   8   4  -1 230.442 7.59759   7
  -8  -4   1 230.512 8.26676   3
  -8  -4   1 227.458 7.58579   6
  -8  -4   1 217.606 7.88553   5
   7   4  -1 204.485 7.03134   7
   7   4  -1 213.110 7.64126   3
   7   4  -1 213.294 7.92102   9
   7   4  -1 216.780 7.36037   8
   7   4  -1 206.937 7.52004   2
  -7  -4   1 220.446 7.45096   5
  -7  -4   1 220.836 7.00739   6
  -7  -4   1 201.047 7.49879   3
   6   4  -1 48.4838 3.31528   3
   6   4  -1 48.9665 3.30311   9
   6   4  -1 46.3216 3.05398   8
   6   4  -1 42.4832 3.24653   2
   6   4  -1 48.7916 3.15149   7
  -6  -4   1 52.3127 2.87041   6
  -6  -4   1 54.5983 3.28755   5
  -6  -4   1 42.3757 3.14225   3
   5   4  -1 1.72290 0.62621   4
   5   4  -1 1.01338 1.02189   3
   5   4  -1 1.00090 0.73872   8
   5   4  -1 0.48845 0.81881   2
   5   4  -1 1.49832 1.19473   9
   5   4  -1 0.82667 1.15656   7
  -5  -4   1 1.44209 0.80831   6
  -5  -4   1 1.50394 0.92476   5
  -5  -4   1 1.60696 1.00491   3
  -5  -4   1 2.06660 0.57706   1
   4   4  -1 -1.4352 0.80318   9
   4   4  -1 0.34483 0.82112   7
   4   4  -1 -0.4668 0.54043   4
   4   4  -1 -0.3570 0.62357   8
   4   4  -1 -1.1086 0.80844   2
  -4  -4   1 -0.5124 0.47616   6
  -4  -4   1 -0.1602 0.70591   3
  -4  -4   1 -0.0305 0.32084   1
  -4  -4   1 -0.0378 0.54856   5
   3   4  -1 588.987 13.6885   2
   3   4  -1 571.570 13.4430   8
   3   4  -1 581.741 12.7158   4
   3   4  -1 575.146 13.7089   7
   3   4  -1 580.751 13.9540   9
  -3  -4   1 565.799 13.6166   5
  -3  -4   1 566.463 13.0600   6
  -3  -4   1 556.593 13.7635   3
  -3  -4   1 570.548 12.0896   1
   2   4  -1 50.6185 2.06429   4
   2   4  -1 53.0061 1.54712   1
   2   4  -1 48.8050 2.27269   8
   2   4  -1 48.6616 2.25807   2
   2   4  -1 51.6760 2.46824   7
   2   4  -1 51.6286 2.53585   9
  -2  -4   1 51.6582 1.52418   1
  -2  -4   1 52.7079 2.42246   5
  -2  -4   1 52.6083 2.10831   6
  -2  -4   1 52.6203 2.56106   3
  -2  -4   1 48.7597 2.29291   9
   1   4  -1 515.470 11.6716   8
   1   4  -1 514.369 11.9104   9
   1   4  -1 500.473 11.9544   7
   1   4  -1 512.105 11.5259   4
   1   4  -1 516.841 10.8496   1
   1   4  -1 485.595 11.5971   2
  -1  -4   1 500.793 11.8574   5
  -1  -4   1 514.938 11.7112   8
  -1  -4   1 522.222 12.1398   3
  -1  -4   1 503.101 11.3408   6
   0   4  -1 671.246 14.7118   2
   0   4  -1 673.812 15.0471   7
   0   4  -1 672.337 14.8492   4
   0   4  -1 651.128 14.8756   9
   0   4  -1 672.541 14.2730   1
   0  -4   1 683.380 14.7779   9
   0  -4   1 667.995 15.2417   3
   0  -4   1 666.877 15.0128   5
   0  -4   1 675.315 14.4661   6
   0  -4   1 670.644 14.8027   8
  -1   4  -1 429.612 10.0554   4
  -1   4  -1 430.264 10.0412   7
  -1   4  -1 432.453 9.66940   1
  -1   4  -1 435.966 9.75048   2
  -1   4  -1 416.345 9.88333   9
   1  -4   1 432.139 10.1205   5
   1  -4   1 423.690 9.87399   8
   1  -4   1 429.355 9.56194   6
   1  -4   1 446.656 9.98268   9
   1  -4   1 425.203 10.3412   3
   1  -4   1 440.782 9.79751   9
  -2   4  -1 23.8724 1.21243   6
  -2   4  -1 25.7615 1.43484   7
  -2   4  -1 23.9173 1.59154   4
  -2   4  -1 23.4231 1.31129   1
  -2   4  -1 24.8838 1.22460   2
   2  -4   1 26.9906 1.32246   9
   2  -4   1 22.3194 1.18583   2
   2  -4   1 24.7580 1.44861   5
   2  -4   1 26.2292 1.33576   9
   2  -4   1 24.0697 1.35467   8
   2  -4   1 25.1470 1.61924   3
   2  -4   1 25.5543 1.24154   6
  -3   4  -1 1328.61 27.8369   7
  -3   4  -1 1333.68 28.1615   1
  -3   4  -1 1315.16 27.9572   9
  -3   4  -1 1328.90 28.2391   4
  -3   4  -1 1325.83 27.8548   6
   3  -4   1 1315.16 28.0573   8
   3  -4   1 1321.02 27.6046   2
   3  -4   1 1334.59 27.7935   9
   3  -4   1 1306.47 28.5403   3
   3  -4   1 1336.49 27.8633   6
   3  -4   1 1324.01 28.2490   5
   3  -4   1 1349.13 27.9996   9
  -4   4  -1 42.1904 1.99889   9
  -4   4  -1 41.9430 1.78566   7
  -4   4  -1 40.6623 2.12042   4
  -4   4  -1 39.3083 1.93998   6
  -4   4  -1 41.4642 2.23169   1
   4  -4   1 42.3963 2.13396   8
   4  -4   1 46.1402 1.76646   2
   4  -4   1 42.4831 2.12798   5
   4  -4   1 44.6574 2.42075   3
   4  -4   1 43.1735 1.85964   9
  -5   4  -1 267.747 7.12492   4
  -5   4  -1 283.455 7.47136   1
  -5   4  -1 274.752 7.16029   6
  -5   4  -1 274.713 6.50282   7
  -5   4  -1 275.566 7.23569   9
   5  -4   1 269.828 6.95581   9
   5  -4   1 278.507 6.79522   2
   5  -4   1 274.984 7.42005   5
   5  -4   1 275.168 7.74029   3
   5  -4   1 279.667 7.35159   8
  -6   4  -1 189.755 5.79354   6
  -6   4  -1 198.614 5.96265   9
  -6   4  -1 202.963 6.09803   1
  -6   4  -1 198.980 5.67828   4
  -6   4  -1 197.178 4.66617   7
   6  -4   1 198.067 6.03946   5
   6  -4   1 198.495 4.67697   7
   6  -4   1 196.726 5.40886   2
   6  -4   1 195.806 6.35687   3
   6  -4   1 195.222 5.69377   9
   6  -4   1 192.873 5.89097   8
  -7   4  -1 -1.5858 0.73081   4
  -7   4  -1 -2.1296 0.96433   1
  -7   4  -1 0.09875 0.81455   5
  -7   4  -1 0.63182 0.94923   6
   7  -4   1 -1.0210 0.72064   2
   7  -4   1 -1.4928 0.84646   9
   7  -4   1 -0.6391 0.81670   5
   7  -4   1 -1.0870 0.86656   3
   7  -4   1 -1.0507 0.96685   8
  -8   4  -1 -0.1652 1.15888   6
  -8   4  -1 -1.5118 1.18307   1
  -8   4  -1 0.05630 0.85394   4
   8  -4   1 -1.1574 1.26605   8
   8  -4   1 -0.6665 1.33365   9
   8  -4   1 -2.0792 1.07252   5
   8  -4   1 -0.7088 0.98841   3
   8  -4   1 -1.5648 0.94699   2
  -9   4  -1 0.70900 1.19169   5
  -9   4  -1 -4.0465 1.09666   1
  -9   4  -1 -1.2932 0.78080   6
   9  -4   1 -2.2218 1.16545   5
   9  -4   1 0.92436 1.17587   8
   9  -4   1 -1.9741 1.10883   9
   9  -4   1 -1.6413 1.30733   3
   9  -4   1 -0.6264 0.99891   2
 -10   4  -1 41.6958 3.14392   5
 -10   4  -1 36.7384 3.39919   1
 -10   4  -1 38.3009 3.14023   6
  10  -4   1 37.5961 3.04463   5
  10  -4   1 32.0004 3.15095   9
  10  -4   1 35.9881 2.83377   2
  10  -4   1 36.9141 3.56508   8
  10  -4   1 37.8000 3.23330   3
 -11   4  -1 22.4358 2.90527   6
 -11   4  -1 19.8491 2.65711   5
 -11   4  -1 23.9604 2.83242   1
  11  -4   1 21.8472 3.26146   3
  11  -4   1 16.2257 2.29104   2
  11  -4   1 24.8176 2.88838   5
  11  -4   1 23.3284 3.00517   8
 -12   4  -1 5.14781 1.95174   1
 -12   4  -1 5.80369 2.12922   6
 -12   4  -1 5.47331 1.96447   5
  12  -4   1 11.3562 2.87860   8
  12  -4   1 6.76269 2.58593   3
 -13   4  -1 7.12646 2.15672   1
 -13   4  -1 3.84325 1.85801   6
  13  -4   1 4.05661 2.51611   3
  13  -4   1 7.58819 2.79999   8
 -14   4  -1 4.76107 2.26597   1
 -14   4  -1 -0.1642 1.47728   6
  14  -4   1 0.35599 2.68724   3
  14  -4   1 0.41941 3.01213   8
  13   3  -1 6.74904 2.57861   2
  13   3  -1 4.15497 2.86915   8
 -13  -3   1 5.05272 2.52566   5
 -13  -3   1 5.35952 2.58697   6
  12   3  -1 0.77123 2.27653   3
  12   3  -1 4.38860 2.24826   2
  12   3  -1 0.87131 1.66036   8
 -12  -3   1 0.88214 1.98059   6
 -12  -3   1 -0.9346 1.79920   5
 -12  -3   1 -0.6738 2.02996   3
  11   3  -1 4.90091 1.91992   2
  11   3  -1 6.67512 2.43801   8
  11   3  -1 0.77807 2.08780   3
 -11  -3   1 1.75392 1.97398   3
 -11  -3   1 4.56618 1.75372   5
 -11  -3   1 2.36573 1.51213   6
  10   3  -1 46.7250 4.13732   3
  10   3  -1 37.6668 3.95066   2
  10   3  -1 37.6450 3.87269   8
 -10  -3   1 46.7758 4.01013   3
 -10  -3   1 40.5005 3.84941   6
 -10  -3   1 43.6767 3.84137   5
   9   3  -1 20.9772 2.37261   7
   9   3  -1 20.6839 2.99583   3
   9   3  -1 20.9574 2.64718   2
   9   3  -1 24.6882 3.07227   8
   9   3  -1 20.5618 2.95342   9
  -9  -3   1 20.5368 2.72932   5
  -9  -3   1 24.0709 2.83532   6
  -9  -3   1 19.8864 2.78622   3
   8   3  -1 17.7228 2.69497   3
   8   3  -1 20.2826 2.86253   9
   8   3  -1 13.2125 2.32254   8
   8   3  -1 16.3269 2.52105   2
   8   3  -1 18.9714 2.22884   7
  -8  -3   1 16.7264 2.43661   5
  -8  -3   1 13.6629 2.37413   3
  -8  -3   1 18.5263 2.33952   6
   7   3  -1 25.5020 2.74500   3
   7   3  -1 27.3716 2.76976   8
   7   3  -1 23.3792 2.48884   2
   7   3  -1 26.9657 2.57067   7
   7   3  -1 29.9953 3.11881   9
  -7  -3   1 28.8780 1.82845   1
  -7  -3   1 24.3631 2.63160   5
  -7  -3   1 26.4347 2.89251   3
  -7  -3   1 25.6088 2.50694   6
   6   3  -1 39.6584 2.84384   9
   6   3  -1 51.0352 3.11705   3
   6   3  -1 42.4135 2.96404   2
   6   3  -1 46.2662 2.68472   8
   6   3  -1 44.2841 2.84535   7
  -6  -3   1 47.7184 2.95607   3
  -6  -3   1 46.9873 2.57712   6
  -6  -3   1 46.4904 1.98127   1
  -6  -3   1 45.6217 2.78699   5
   5   3  -1 54.1165 2.74734   8
   5   3  -1 43.8123 2.70671   2
   5   3  -1 50.9374 1.56841   4
   5   3  -1 45.4815 2.77637   3
   5   3  -1 50.9413 3.02414   9
   5   3  -1 53.1878 2.73760   7
  -5  -3   1 51.5673 2.74168   5
  -5  -3   1 49.6641 1.88795   1
  -5  -3   1 52.1472 2.49207   6
  -5  -3   1 56.0098 2.95525   3
   4   3  -1 556.253 13.8824   9
   4   3  -1 576.669 13.6418   2
   4   3  -1 578.840 13.8494   3
   4   3  -1 576.141 13.4786   7
   4   3  -1 582.411 13.5014   8
   4   3  -1 582.679 12.2321   4
  -4  -3   1 571.202 13.7911   3
  -4  -3   1 560.339 12.2669   1
  -4  -3   1 574.830 13.5171   5
  -4  -3   1 569.239 13.0946   6
   3   3  -1 0.11012 0.64735   9
   3   3  -1 0.03439 0.56116   3
   3   3  -1 -0.4247 0.63779   7
   3   3  -1 -0.4215 0.37202   2
   3   3  -1 -0.4621 0.39101   4
   3   3  -1 -0.0925 0.50872   8
  -3  -3   1 -0.4267 0.46711   3
  -3  -3   1 -0.0468 0.22122   1
  -3  -3   1 -0.1196 0.34621   6
  -3  -3   1 0.22304 0.73429   9
  -3  -3   1 -0.2110 0.47173   5
   2   3  -1 19.0823 1.24695   2
   2   3  -1 20.2153 1.46591   7
   2   3  -1 19.9274 1.44510   9
   2   3  -1 22.0812 1.14201   4
   2   3  -1 22.3903 1.26424   8
  -2  -3   1 19.9484 0.70455   1
  -2  -3   1 20.2839 1.06324   6
  -2  -3   1 20.8965 1.39859   3
  -2  -3   1 19.0429 1.26344   5
   1   3  -1 2.49292 0.59943   9
   1   3  -1 3.94341 0.38126   1
   1   3  -1 4.03290 0.68504   4
   1   3  -1 3.54458 0.60344   8
   1   3  -1 2.65792 0.54298   2
   1   3  -1 3.57928 0.81297   7
  -1  -3   1 2.70217 0.53828   8
  -1  -3   1 3.87166 0.67555   9
  -1  -3   1 2.11692 0.54584   3
  -1  -3   1 3.07690 0.58431   5
  -1  -3   1 3.61240 0.48548   6
   0   3  -1 159.953 4.32218   7
   0   3  -1 163.033 4.12031   2
   0   3  -1 157.575 4.23359   9
   0   3  -1 162.409 4.20617   4
   0   3  -1 171.092 3.82349   1
   0  -3   1 154.909 4.16047   8
   0  -3   1 158.518 4.41406   3
   0  -3   1 158.753 3.83698   6
   0  -3   1 155.393 4.14599   9
   0  -3   1 159.308 4.22674   5
  -1   3  -1 -0.2970 0.42349   7
  -1   3  -1 0.09424 0.59703   4
  -1   3  -1 1.02572 0.45254   1
  -1   3  -1 0.11022 0.30239   9
  -1   3  -1 0.51301 0.27370   2
   1  -3   1 0.30941 0.24558   8
   1  -3   1 0.40882 0.32254   9
   1  -3   1 0.92961 0.28987   6
   1  -3   1 0.93688 0.40105   5
   1  -3   1 0.85157 0.35475   9
   1  -3   1 -0.0350 0.38670   3
  -2   3  -1 176.649 4.47857   7
  -2   3  -1 179.471 4.70169   4
  -2   3  -1 175.375 4.57143   9
  -2   3  -1 182.008 4.62441   1
  -2   3  -1 179.715 4.39044   6
   2  -3   1 177.001 4.39168   2
   2  -3   1 178.006 4.84923   3
   2  -3   1 189.125 4.66876   5
   2  -3   1 184.796 4.61954   9
   2  -3   1 178.921 4.52352   9
   2  -3   1 179.466 4.60126   8
  -3   3  -1 119.453 3.35158   6
  -3   3  -1 119.330 3.49139   9
  -3   3  -1 123.754 3.56760   1
  -3   3  -1 116.984 3.48715   4
  -3   3  -1 113.889 3.20057   7
   3  -3   1 121.895 3.36312   9
   3  -3   1 118.640 3.51095   8
   3  -3   1 114.716 3.71676   3
   3  -3   1 120.106 3.51877   5
   3  -3   1 119.104 3.20503   2
  -4   3  -1 3798.38 76.2010   6
  -4   3  -1 3700.22 76.2851   9
  -4   3  -1 3743.31 76.1044   4
  -4   3  -1 3680.69 76.3345   1
  -4   3  -1 3785.99 77.1967   7
   4  -3   1 3700.52 75.8775   2
   4  -3   1 3713.46 76.1009   9
   4  -3   1 3717.17 76.3209   5
   4  -3   1 3668.03 76.6210   3
   4  -3   1 3738.97 76.3378   8
  -5   3  -1 5.11937 0.55875   7
  -5   3  -1 5.63527 0.87594   4
  -5   3  -1 4.70772 0.90552   9
  -5   3  -1 5.41090 0.95609   6
  -5   3  -1 4.20866 1.03079   1
   5  -3   1 3.86914 0.84901   8
   5  -3   1 3.29761 0.84996   5
   5  -3   1 4.01289 0.87481   2
   5  -3   1 3.53002 0.87942   9
   5  -3   1 5.03845 0.54888   7
   5  -3   1 3.04821 0.96126   3
  -6   3  -1 110.382 3.89665   1
  -6   3  -1 107.138 3.87501   5
  -6   3  -1 109.714 3.89458   6
  -6   3  -1 114.421 3.56846   4
   6  -3   1 109.742 3.66657   2
   6  -3   1 103.726 3.91514   8
   6  -3   1 103.923 4.13922   3
   6  -3   1 106.165 3.86495   9
   6  -3   1 108.003 3.89904   5
   6  -3   1 105.744 2.76282   7
  -7   3  -1 47.0456 2.62370   5
  -7   3  -1 46.9242 2.67427   6
  -7   3  -1 49.5823 2.22594   4
  -7   3  -1 46.1963 2.53383   1
   7  -3   1 46.3955 2.52140   2
   7  -3   1 46.9326 2.70191   5
   7  -3   1 45.1249 2.87744   3
   7  -3   1 42.3369 2.69130   8
   7  -3   1 50.8650 2.78822   9
  -8   3  -1 698.736 16.0397   4
  -8   3  -1 703.327 17.1086   5
  -8   3  -1 722.632 17.0833   1
  -8   3  -1 724.093 17.1505   6
   8  -3   1 711.232 17.1545   9
   8  -3   1 719.139 16.7902   2
   8  -3   1 695.807 17.6514   3
   8  -3   1 717.482 17.1525   5
   8  -3   1 719.556 17.2857   8
  -9   3  -1 7.45348 1.81166   6
  -9   3  -1 4.34525 1.54873   1
  -9   3  -1 9.35655 1.81060   5
   9  -3   1 7.44108 1.66293   5
   9  -3   1 4.59900 1.66667   9
   9  -3   1 6.49236 1.85158   8
   9  -3   1 6.74326 1.72079   2
   9  -3   1 6.15214 1.91419   3
 -10   3  -1 5.41253 1.65593   5
 -10   3  -1 9.98671 1.94055   1
 -10   3  -1 7.82564 1.85225   6
  10  -3   1 6.19461 1.97611   3
  10  -3   1 7.65494 1.82313   2
  10  -3   1 6.58879 1.70863   8
  10  -3   1 3.91479 1.68084   9
  10  -3   1 8.52000 1.87459   5
 -11   3  -1 1.84924 1.46395   1
 -11   3  -1 1.01219 1.32050   5
 -11   3  -1 0.79551 1.62012   6
  11  -3   1 1.19942 1.52158   2
  11  -3   1 3.78775 2.01139   8
  11  -3   1 2.52098 1.71971   9
  11  -3   1 -0.0746 1.73568   3
 -12   3  -1 9.19040 2.20314   1
 -12   3  -1 11.3027 2.55778   6
 -12   3  -1 8.53018 2.16938   5
  12  -3   1 9.81487 2.72324   3
  12  -3   1 7.82472 2.19408   2
  12  -3   1 9.32256 2.64568   8
 -13   3  -1 10.3815 2.58281   1
 -13   3  -1 5.87200 2.24070   5
 -13   3  -1 4.48255 1.91126   6
  13  -3   1 7.77921 3.18617   3
  13  -3   1 10.0154 2.90378   8
 -14   3  -1 15.5301 3.96898   6
 -14   3  -1 9.19106 3.11908   1
  14  -3   1 12.7292 4.50213   3
  13   2  -1 1.77638 2.56520   3
  13   2  -1 3.00802 2.69576   8
  13   2  -1 3.27269 2.02592   2
 -13  -2   1 -0.2647 1.87110   5
 -13  -2   1 1.92939 2.22500   6
 -13  -2   1 0.76717 2.15723   3
  12   2  -1 10.9605 2.72687   2
  12   2  -1 15.8385 3.13926   8
  12   2  -1 7.24746 2.75480   3
 -12  -2   1 10.0417 2.77098   6
 -12  -2   1 11.0415 2.70255   5
 -12  -2   1 9.99836 2.82702   3
  11   2  -1 14.0060 2.65850   2
  11   2  -1 12.7946 2.90888   3
  11   2  -1 19.7473 3.17258   8
 -11  -2   1 14.6388 2.75146   6
 -11  -2   1 16.5697 2.65981   5
 -11  -2   1 8.78504 2.45085   3
  10   2  -1 14.1375 2.69213   8
  10   2  -1 14.7989 2.74810   3
  10   2  -1 13.9729 2.54498   2
  10   2  -1 15.7454 2.75720   9
 -10  -2   1 12.8598 2.46260   5
 -10  -2   1 14.4178 2.60843   3
 -10  -2   1 13.0376 2.41097   6
   9   2  -1 13.6874 2.38719   8
   9   2  -1 8.42601 1.97828   2
   9   2  -1 13.3046 2.42739   3
   9   2  -1 11.9039 2.21912   9
  -9  -2   1 10.1920 2.08084   5
  -9  -2   1 10.1937 2.12798   3
  -9  -2   1 11.2803 2.12998   6
   8   2  -1 53.8785 3.89928   9
   8   2  -1 46.2062 3.60480   3
   8   2  -1 59.1587 3.72233   2
   8   2  -1 43.5289 3.32329   8
   8   2  -1 49.8095 2.86713   7
  -8  -2   1 53.6001 3.41547   5
  -8  -2   1 41.9541 3.39392   3
  -8  -2   1 54.6137 2.58042   1
  -8  -2   1 53.4282 3.21067   6
   7   2  -1 222.458 7.44460   3
   7   2  -1 203.526 7.35443   9
   7   2  -1 220.793 6.50554   7
   7   2  -1 221.395 7.19475   2
   7   2  -1 211.374 7.03636   8
  -7  -2   1 228.282 5.99387   1
  -7  -2   1 233.669 7.14219   5
  -7  -2   1 231.442 7.44074   3
  -7  -2   1 225.088 6.77245   6
   6   2  -1 4.57068 1.20495   9
   6   2  -1 2.65957 1.14192   2
   6   2  -1 1.40702 0.99064   3
   6   2  -1 4.25410 1.14441   8
   6   2  -1 3.61470 1.09890   7
  -6  -2   1 3.52465 1.02823   5
  -6  -2   1 3.68886 1.20853   3
  -6  -2   1 1.54833 0.82291   6
  -6  -2   1 5.56711 0.84422   1
   5   2  -1 384.941 9.72372   3
   5   2  -1 375.294 9.32798   8
   5   2  -1 349.783 8.90507   7
   5   2  -1 336.443 9.49671   9
   5   2  -1 336.775 9.26439   2
  -5  -2   1 365.485 9.29046   5
  -5  -2   1 376.613 9.64119   3
  -5  -2   1 360.521 8.92434   6
   4   2  -1 52.5905 1.37562   4
   4   2  -1 47.1390 2.21308   7
   4   2  -1 53.1993 2.39592   8
   4   2  -1 54.5571 2.60136   3
   4   2  -1 54.1423 2.52401   2
   4   2  -1 52.6680 2.55982   9
  -4  -2   1 55.3169 1.73051   1
  -4  -2   1 51.3824 2.52488   3
  -4  -2   1 56.3552 2.43314   5
  -4  -2   1 54.1984 2.18300   6
   3   2  -1 20.0934 1.39882   9
   3   2  -1 20.9100 1.39433   2
   3   2  -1 22.0699 1.38545   3
   3   2  -1 19.6930 1.31244   7
   3   2  -1 20.9015 1.23733   8
   3   2  -1 20.6619 0.81033   4
  -3  -2   1 21.2946 1.29557   5
  -3  -2   1 18.9794 1.09034   6
  -3  -2   1 22.7544 1.42917   3
  -3  -2   1 21.3669 0.81367   1
   2   2  -1 -1.3147 0.41153   9
   2   2  -1 -0.0913 0.29627   4
   2   2  -1 0.08830 0.24310   3
   2   2  -1 -0.6751 0.52819   7
   2   2  -1 -0.3715 0.38741   2
   2   2  -1 -0.1497 0.24899   8
  -2  -2   1 -0.0108 0.24234   3
  -2  -2   1 -0.0996 0.20820   6
  -2  -2   1 0.06610 0.29260   5
  -2  -2   1 0.02838 0.36291   9
  -2  -2   1 -0.1172 0.10223   1
   1   2  -1 2842.91 56.7506   1
   1   2  -1 2811.26 58.0834   4
   1   2  -1 2735.57 56.8331   8
   1   2  -1 2772.41 57.4946   7
   1   2  -1 2745.74 58.3760   9
   1   2  -1 2799.51 57.4476   2
  -1  -2   1 2808.32 57.0473   3
  -1  -2   1 2838.27 57.8917   6
  -1  -2   1 2812.68 57.6073   9
  -1  -2   1 2714.23 56.7703   5
   0   2  -1 427.837 9.41904   2
   0   2  -1 435.559 9.55560   9
   0   2  -1 437.687 9.41044   4
   0   2  -1 439.457 9.53724   7
   0   2  -1 443.256 9.50223   8
   0   2  -1 440.159 9.12146   1
   0  -2   1 433.367 9.49671   8
   0  -2   1 437.956 9.40046   5
   0  -2   1 429.657 9.62598   3
   0  -2   1 433.403 9.05888   6
   0  -2   1 431.944 9.49499   9
  -1   2  -1 4125.14 84.1714   4
  -1   2  -1 4117.93 83.8993   1
  -1   2  -1 4008.83 83.5067   2
  -1   2  -1 4047.36 84.2060   7
  -1   2  -1 4006.20 82.7991   6
  -1   2  -1 3979.63 84.1600   9
   1  -2   1 4009.81 83.0611   6
   1  -2   1 4037.14 83.6734   3
   1  -2   1 4008.67 84.4668   9
   1  -2   1 3997.69 83.5065   2
   1  -2   1 4110.11 83.3782   8
   1  -2   1 3969.68 83.5512   9
   1  -2   1 3984.65 83.5736   5
  -2   2  -1 2235.53 45.8828   1
  -2   2  -1 2217.80 45.9322   9
  -2   2  -1 2278.11 45.7239   6
  -2   2  -1 2240.04 45.8358   4
  -2   2  -1 2255.06 46.0894   7
   2  -2   1 2230.97 46.0388   3
   2  -2   1 2294.54 45.8754   9
   2  -2   1 2228.36 45.7862   5
   2  -2   1 2237.80 45.7168   2
   2  -2   1 2199.48 45.8783   8
  -3   2  -1 1764.05 35.9798   6
  -3   2  -1 1749.46 35.8677   4
  -3   2  -1 1741.33 35.6201   7
  -3   2  -1 1694.58 36.1029   9
  -3   2  -1 1784.63 36.1124   1
   3  -2   1 1739.25 35.8644   2
   3  -2   1 1717.47 36.2257   3
   3  -2   1 1741.86 36.0002   5
   3  -2   1 1758.20 36.0591   9
   3  -2   1 1710.21 36.0784   8
  -4   2  -1 13.6572 1.08093   5
  -4   2  -1 14.7953 1.18611   9
  -4   2  -1 15.3974 0.98863   4
  -4   2  -1 14.5763 1.20917   1
  -4   2  -1 15.6606 1.10348   6
   4  -2   1 13.9603 0.78169   7
   4  -2   1 13.7407 1.23858   3
   4  -2   1 14.7189 1.11568   2
   4  -2   1 14.8493 1.16811   5
   4  -2   1 14.3248 1.11497   8
   4  -2   1 15.8006 1.32585   9
  -5   2  -1 465.339 10.9415   1
  -5   2  -1 470.651 11.1393   9
  -5   2  -1 470.033 10.9747   5
  -5   2  -1 458.734 10.9374   6
  -5   2  -1 471.149 10.4416   4
   5  -2   1 463.576 9.99886   7
   5  -2   1 451.506 11.1913   3
   5  -2   1 459.492 10.9685   8
   5  -2   1 460.679 10.9384   5
   5  -2   1 466.311 11.0694   9
   5  -2   1 449.548 10.7552   2
  -6   2  -1 84.3585 3.29951   5
  -6   2  -1 86.3378 3.35801   6
  -6   2  -1 86.8076 3.31618   1
  -6   2  -1 80.2427 2.73224   4
   6  -2   1 82.5238 3.52118   3
   6  -2   1 84.8510 3.32346   5
   6  -2   1 87.3626 3.52283   9
   6  -2   1 78.7249 3.23490   8
   6  -2   1 82.8202 3.23079   2
   6  -2   1 81.8257 2.44711   7
  -7   2  -1 22.8529 1.90190   1
  -7   2  -1 21.6231 1.41845   4
  -7   2  -1 23.1277 1.98411   6
  -7   2  -1 19.6297 1.96352   5
   7  -2   1 24.2497 1.34924   7
   7  -2   1 22.7711 1.92132   5
   7  -2   1 22.3210 2.24990   3
   7  -2   1 24.6519 2.41224   9
   7  -2   1 26.3091 2.16951   8
   7  -2   1 22.1686 1.98114   2
  -8   2  -1 141.818 5.28347   6
  -8   2  -1 147.279 5.30754   5
  -8   2  -1 142.521 4.99862   1
   8  -2   1 134.520 5.41442   9
   8  -2   1 138.526 5.21128   8
   8  -2   1 142.903 5.73856   3
   8  -2   1 135.212 5.20810   5
   8  -2   1 133.674 5.11148   2
  -9   2  -1 43.6903 2.97674   6
  -9   2  -1 49.0019 2.93330   1
  -9   2  -1 47.1845 3.18392   5
   9  -2   1 47.9498 3.69909   3
   9  -2   1 51.6492 3.55108   8
   9  -2   1 52.4752 3.42563   2
   9  -2   1 53.7643 3.68695   9
 -10   2  -1 4.63994 1.46752   1
 -10   2  -1 3.93066 1.68202   6
 -10   2  -1 4.47045 1.51911   5
  10  -2   1 7.87129 1.89466   2
  10  -2   1 7.00178 2.09691   9
  10  -2   1 5.82947 1.94785   3
  10  -2   1 4.58749 1.83649   8
 -11   2  -1 9.39437 2.08951   5
 -11   2  -1 7.65719 2.00269   1
 -11   2  -1 6.22966 1.71156   6
  11  -2   1 4.53544 1.86571   2
  11  -2   1 7.82192 2.20376   9
  11  -2   1 5.70087 2.19904   3
  11  -2   1 6.78692 2.27572   8
 -12   2  -1 30.1995 3.42962   5
 -12   2  -1 25.2503 3.42927   6
 -12   2  -1 24.9186 3.07650   1
  12  -2   1 25.8179 3.38518   2
  12  -2   1 29.8284 3.87379   8
  12  -2   1 25.6426 3.63871   3
 -13   2  -1 13.6238 2.84379   5
 -13   2  -1 5.91371 2.14938   6
 -13   2  -1 10.4883 2.39526   1
  13  -2   1 12.8069 3.25154   8
  13  -2   1 5.22202 2.79397   3
  13  -2   1 10.1912 2.54704   2
 -14  -1   1 -0.3177 2.00035   5
  13   1  -1 10.5267 2.57291   2
  13   1  -1 3.96647 2.58836   3
  13   1  -1 9.29198 2.93099   8
 -13  -1   1 8.31166 2.51713   6
 -13  -1   1 5.19802 2.32870   5
 -13  -1   1 1.99356 2.10987   3
  12   1  -1 38.0027 4.02560   2
  12   1  -1 39.8764 4.42122   8
  12   1  -1 32.2095 4.13607   3
 -12  -1   1 35.0748 3.87692   5
 -12  -1   1 33.8574 4.13731   3
 -12  -1   1 36.5813 3.82697   6
  11   1  -1 4.43427 2.22199   3
  11   1  -1 6.85244 1.98351   8
  11   1  -1 5.53118 1.96339   2
 -11  -1   1 2.95511 1.82191   5
 -11  -1   1 4.91967 2.00853   3
 -11  -1   1 6.14736 1.97502   6
  10   1  -1 5.58669 1.88929   2
  10   1  -1 4.58832 2.00141   3
  10   1  -1 4.72834 1.84690   9
  10   1  -1 6.90171 2.10357   8
 -10  -1   1 5.97937 1.85227   6
 -10  -1   1 5.89220 1.47541   1
 -10  -1   1 4.98165 1.72576   5
   9   1  -1 17.0327 2.71964   8
   9   1  -1 15.0309 2.41406   2
   9   1  -1 16.7027 2.77262   3
   9   1  -1 17.7373 2.51557   9
  -9  -1   1 19.4141 2.40102   6
  -9  -1   1 15.2222 1.82186   1
  -9  -1   1 21.0134 2.61500   5
   8   1  -1 18.2812 1.69551   7
   8   1  -1 19.3314 2.63934   3
   8   1  -1 15.1556 2.42997   9
   8   1  -1 18.7375 2.41075   8
   8   1  -1 16.4562 2.10242   2
  -8  -1   1 18.9541 2.21473   6
  -8  -1   1 19.6109 2.33488   5
  -8  -1   1 20.9684 1.90715   1
   7   1  -1 148.072 5.30548   2
   7   1  -1 133.914 5.28464   9
   7   1  -1 152.318 5.29970   8
   7   1  -1 156.127 5.66315   3
   7   1  -1 139.129 4.42135   7
  -7  -1   1 145.516 4.40081   1
  -7  -1   1 147.886 5.20332   5
  -7  -1   1 140.007 4.85210   6
   6   1  -1 36.3319 2.39518   3
   6   1  -1 41.9852 2.65302   9
   6   1  -1 48.0010 2.60973   2
   6   1  -1 46.1300 2.54642   8
   6   1  -1 42.3433 2.03255   7
  -6  -1   1 38.2544 2.10096   6
  -6  -1   1 44.0106 2.35004   5
  -6  -1   1 42.6446 1.89951   1
   5   1  -1 217.996 5.62104   7
   5   1  -1 211.192 6.32404   9
   5   1  -1 215.200 6.10297   8
   5   1  -1 225.724 6.50876   3
   5   1  -1 216.126 6.12989   2
  -5  -1   1 223.756 5.90116   6
  -5  -1   1 211.508 5.35776   1
  -5  -1   1 217.369 6.13613   5
   4   1  -1 541.018 12.3594   7
   4   1  -1 560.281 12.8325   2
   4   1  -1 577.361 12.8458   8
   4   1  -1 574.512 13.1039   9
   4   1  -1 574.265 13.1757   3
  -4  -1   1 553.128 12.5526   6
  -4  -1   1 555.916 12.8203   5
  -4  -1   1 563.776 12.0993   1
  -4  -1   1 566.070 12.9586   9
   3   1  -1 3.20371 0.64604   7
   3   1  -1 4.22575 0.72245   3
   3   1  -1 3.68572 0.60735   8
   3   1  -1 3.25567 0.60357   2
   3   1  -1 2.74762 0.71697   9
  -3  -1   1 3.76695 0.62373   5
  -3  -1   1 3.63706 0.53256   6
  -3  -1   1 4.27261 0.77898   9
  -3  -1   1 3.13075 0.41914   1
   2   1  -1 3088.90 59.1179   3
   2   1  -1 2856.43 60.1487   7
   2   1  -1 2871.54 59.4269   2
   2   1  -1 2868.85 60.3781   9
   2   1  -1 2886.51 58.8434   8
   2   1  -1 2783.30 58.9431   4
  -2  -1   1 2840.44 59.2492   1
  -2  -1   1 2886.59 59.7162   6
  -2  -1   1 2865.09 58.8277   5
  -2  -1   1 2771.22 59.5251   9
  -2  -1   1 3058.91 59.0733   3
   1   1  -1 0.15384 0.15647   3
   1   1  -1 0.06837 0.16168   9
   1   1  -1 0.21538 0.15310   2
   1   1  -1 0.07022 0.15495   8
   1   1  -1 0.05703 0.14838   7
   1   1  -1 -0.0451 0.08077   4
  -1  -1   1 0.36249 0.11287   6
  -1  -1   1 0.17141 0.11566   5
  -1  -1   1 0.57720 0.19837   3
   0   1  -1 138.770 3.25908   2
   0   1  -1 137.348 3.25435   7
   0   1  -1 140.720 3.33815   9
   0   1  -1 137.109 3.33016   9
   0   1  -1 137.844 3.04497   1
   0   1  -1 140.508 3.17891   4
   0  -1   1 141.237 3.34576   9
   0  -1   1 147.982 3.28854   8
   0  -1   1 138.032 3.24843   3
   0  -1   1 141.998 3.33648   9
   0  -1   1 138.664 3.02594   5
  -1   1  -1 351.044 7.63404   7
  -1   1  -1 350.633 7.50299   6
  -1   1  -1 354.339 7.77606   9
  -1   1  -1 358.970 7.63025   1
  -1   1  -1 360.780 7.62866   4
   1  -1   1 356.964 7.75044   9
   1  -1   1 352.644 7.45204   5
   1  -1   1 356.342 7.62872   3
   1  -1   1 354.638 7.65285   2
   1  -1   1 358.463 7.66067   8
  -2   1  -1 621.974 13.0471   4
  -2   1  -1 625.668 13.0064   7
  -2   1  -1 620.499 13.3468   9
  -2   1  -1 617.318 13.1482   6
  -2   1  -1 610.715 13.1890   1
  -2   1  -1 613.899 13.0833   5
   2  -1   1 640.305 13.3535   9
   2  -1   1 616.694 12.9998   7
   2  -1   1 606.382 13.2000   3
   2  -1   1 631.645 13.1947   2
   2  -1   1 613.277 13.2139   8
  -3   1  -1 441.970 9.73676   6
  -3   1  -1 433.333 9.69588   1
  -3   1  -1 438.194 9.93211   9
  -3   1  -1 429.335 9.65541   5
  -3   1  -1 433.446 9.39774   4
   3  -1   1 427.829 9.31225   7
   3  -1   1 428.531 9.78861   3
   3  -1   1 427.613 9.72240   8
   3  -1   1 431.836 9.66876   5
   3  -1   1 430.131 9.70344   2
   3  -1   1 437.019 9.90433   9
  -4   1  -1 1252.20 26.4399   6
  -4   1  -1 1240.80 26.4153   5
  -4   1  -1 1269.12 26.7253   9
  -4   1  -1 1246.06 26.3421   1
  -4   1  -1 1231.19 25.8701   4
   4  -1   1 1240.74 26.6497   9
   4  -1   1 1231.91 26.3843   2
   4  -1   1 1249.13 26.4394   8
   4  -1   1 1255.27 25.8366   7
   4  -1   1 1240.98 26.5808   3
   4  -1   1 1255.57 26.4107   5
  -5   1  -1 504.377 11.8797   6
  -5   1  -1 508.689 11.1571   4
  -5   1  -1 507.597 11.7391   1
  -5   1  -1 527.721 11.9496   5
   5  -1   1 497.799 11.8706   8
   5  -1   1 508.487 11.1480   7
   5  -1   1 515.067 12.1238   3
   5  -1   1 497.755 11.8472   5
   5  -1   1 502.466 11.8370   2
   5  -1   1 500.724 12.1421   9
  -6   1  -1 255.471 6.98146   1
  -6   1  -1 263.360 7.19438   5
  -6   1  -1 266.654 7.23730   6
  -6   1  -1 259.540 6.30167   4
   6  -1   1 259.828 7.18781   2
   6  -1   1 268.439 7.52309   3
   6  -1   1 266.354 6.43056   7
   6  -1   1 260.409 7.21142   8
   6  -1   1 264.785 7.51527   9
  -7   1  -1 280.338 7.82051   5
  -7   1  -1 272.990 6.63048   4
  -7   1  -1 277.743 7.83132   6
  -7   1  -1 283.728 7.62626   1
   7  -1   1 266.660 7.71388   2
   7  -1   1 272.931 8.17222   9
   7  -1   1 281.479 7.91959   8
   7  -1   1 271.180 6.82947   7
   7  -1   1 272.941 8.16069   3
  -8   1  -1 11.4440 1.94061   6
  -8   1  -1 7.93404 1.65937   1
  -8   1  -1 5.37780 1.56364   5
   8  -1   1 6.64095 1.78121   8
   8  -1   1 6.49524 1.76433   2
   8  -1   1 5.73836 1.92072   9
   8  -1   1 6.72885 1.84775   3
  -9   1  -1 30.2012 2.68079   5
  -9   1  -1 29.5021 2.53704   1
  -9   1  -1 28.5467 2.89231   6
   9  -1   1 30.0115 3.20096   3
   9  -1   1 23.9369 2.94851   9
   9  -1   1 29.7657 3.09892   8
   9  -1   1 23.7156 2.72978   2
 -10   1  -1 0.24277 1.37529   6
 -10   1  -1 1.25058 1.22542   1
 -10   1  -1 -0.2880 1.27317   5
  10  -1   1 2.76709 1.75494   9
  10  -1   1 0.24861 1.60419   8
  10  -1   1 1.04708 1.58730   3
  10  -1   1 0.31287 1.48156   2
 -11   1  -1 6.37654 2.05805   6
 -11   1  -1 6.31625 1.94994   5
 -11   1  -1 7.06902 1.88628   1
  11  -1   1 6.91649 2.32348   3
  11  -1   1 3.73927 2.14229   8
  11  -1   1 6.12585 2.06450   2
 -12   1  -1 7.88222 2.15429   6
 -12   1  -1 6.56096 2.10049   5
 -12   1  -1 12.4170 2.46024   1
  12  -1   1 6.60705 2.12262   8
  12  -1   1 4.59532 2.60842   3
  12  -1   1 12.5422 2.70373   2
 -13   1  -1 -0.2397 1.75130   5
 -13   1  -1 2.07933 2.13836   6
  13  -1   1 0.85913 1.98484   2
  13  -1   1 -0.0569 2.29389   8
  14   0  -1 6.14305 2.25036   2
  14   0  -1 1.33908 2.66983   3
  14   0  -1 2.21593 2.67632   8
 -14   0   1 0.72870 1.74182   6
 -14   0   1 -0.9941 2.06836   3
 -14   0   1 4.29734 2.44243   5
  13   0  -1 7.44612 2.24943   2
  13   0  -1 7.61565 2.36267   8
  13   0  -1 11.4068 3.16134   3
 -13   0   1 2.80386 2.09591   5
 -13   0   1 5.52580 2.39632   6
  12   0  -1 -2.1445 1.77622   3
  12   0  -1 2.50144 1.72289   2
  12   0  -1 1.92441 1.59694   8
 -12   0   1 0.42322 1.52305   5
 -12   0   1 2.40715 1.91629   6
  11   0  -1 1.87992 1.95359   3
  11   0  -1 0.55754 1.54004   2
  11   0  -1 -1.5597 1.50251   8
  11   0  -1 1.92842 1.61673   9
 -11   0   1 0.34875 1.46977   6
 -11   0   1 0.87462 1.53509   5
 -11   0   1 1.45334 1.17732   1
  10   0  -1 6.25858 1.81251   2
  10   0  -1 3.68182 1.75739   8
  10   0  -1 3.97795 1.73204   9
  10   0  -1 3.78235 1.85826   3
 -10   0   1 3.80429 1.60573   6
 -10   0   1 3.29666 1.59510   5
 -10   0   1 4.27039 1.43891   1
   9   0  -1 41.5126 3.13878   8
   9   0  -1 40.6312 3.40094   2
   9   0  -1 42.1424 3.73929   3
   9   0  -1 41.6596 3.55079   9
  -9   0   1 45.3849 2.95177   6
  -9   0   1 40.1789 2.95510   5
  -9   0   1 48.3719 2.75354   1
   8   0  -1 704.034 17.6055   2
   8   0  -1 750.468 18.4137   3
   8   0  -1 713.413 17.7351   8
   8   0  -1 727.553 18.0644   9
  -8   0   1 788.476 17.9766   5
  -8   0   1 714.551 16.8381   1
  -8   0   1 774.370 17.6762   6
   7   0  -1 9.94348 1.62791   9
   7   0  -1 7.18115 1.48152   3
   7   0  -1 11.3875 1.05008   7
   7   0  -1 9.89761 1.54491   8
   7   0  -1 9.38573 1.48628   2
  -7   0   1 8.86960 1.21693   1
  -7   0   1 7.69584 1.38145   5
  -7   0   1 7.48469 1.33391   6
   6   0  -1 13.6413 1.49729   2
   6   0  -1 15.2446 1.05938   7
   6   0  -1 13.5706 1.55242   5
   6   0  -1 12.6057 1.44212   8
   6   0  -1 13.1660 1.61173   9
   6   0  -1 15.1292 1.81438   3
  -6   0   1 13.2746 1.46349   6
  -6   0   1 14.3075 0.45658   4
  -6   0   1 14.4630 1.59908   5
  -6   0   1 14.8087 1.25022   1
   5   0  -1 25.0935 1.76218   3
   5   0  -1 32.7882 1.95303   9
   5   0  -1 23.4233 1.69508   8
   5   0  -1 34.4584 1.74993   2
   5   0  -1 24.9644 1.21901   7
   5   0  -1 24.4795 1.72339   5
  -5   0   1 25.0649 1.39440   1
  -5   0   1 24.6632 1.50520   6
  -5   0   1 25.3471 1.76663   9
  -5   0   1 25.7774 1.64934   5
  -5   0   1 26.5687 0.79181   4
   4   0  -1 738.001 16.0375   8
   4   0  -1 751.830 16.1741   5
   4   0  -1 773.126 16.4442   3
   4   0  -1 738.285 16.1378   9
   4   0  -1 713.445 15.3011   7
   4   0  -1 687.401 15.8389   2
  -4   0   1 740.263 15.9267   6
  -4   0   1 715.449 14.8869   4
  -4   0   1 705.089 15.5793   1
  -4   0   1 733.087 16.1328   5
  -4   0   1 736.787 16.0658   9
   3   0  -1 178.593 4.43340   2
   3   0  -1 185.965 4.61715   5
   3   0  -1 167.784 4.51945   9
   3   0  -1 178.682 4.72292   3
   3   0  -1 177.888 4.49014   8
   3   0  -1 175.173 4.01060   7
  -3   0   1 175.116 4.56942   5
  -3   0   1 177.344 4.42857   6
  -3   0   1 177.175 4.25308   1
  -3   0   1 177.555 4.52985   9
  -3   0   1 171.674 3.77035   4
   2   0  -1 455.366 9.70097   9
   2   0  -1 428.551 9.55985   2
   2   0  -1 422.699 9.62115   8
   2   0  -1 471.905 9.33990   7
   2   0  -1 476.762 9.79696   5
   2   0  -1 435.800 9.82544   3
  -2   0   1 428.332 9.46946   1
  -2   0   1 440.235 9.63739   9
  -2   0   1 463.980 9.77614   5
  -2   0   1 442.329 9.22149   4
  -2   0   1 465.386 9.65137   6
   1   0  -1 155.234 3.25035   6
   1   0  -1 135.733 3.14595   2
   1   0  -1 137.797 3.20017   9
   1   0  -1 139.058 3.10337   4
   1   0  -1 138.793 3.27811   3
   1   0  -1 143.515 3.14310   7
   1   0  -1 139.422 3.18418   8
   1   0  -1 145.766 3.27696   5
   1   0  -1 137.572 3.16962   1
  -1   0   1 137.671 3.10484   4
  -1   0   1 141.036 3.19852   9
  -1   0   1 141.446 3.18566   1
  -1   0   1 151.757 3.23999   6
   0   0  -1 0.28756 0.11064   9
   0   0  -1 0.03244 0.06010   7
   0   0  -1 0.01594 0.07322   1
   0   0  -1 0.01469 0.05074   6
   0   0  -1 0.03010 0.04863   5
   0   0  -1 0.01574 0.07188   4
   0   0   1 0.12459 0.06815   2
   0   0   1 -0.0219 0.06572   9
   0   0   1 0.09313 0.06775   7
   0   0   1 0.17656 0.06995   8
  -1   0  -1 1866.48 38.5121   4
  -1   0  -1 1863.93 37.9330   6
  -1   0  -1 1855.05 38.4436   5
  -1   0  -1 1820.23 37.8668   1
   1   0   1 1807.21 37.7206   8
   1   0   1 1832.32 38.1912   9
   1   0   1 1850.10 38.2909   3
   1   0   1 1869.69 38.4358   7
   1   0   1 1845.59 37.5957   2
  -2   0  -1 417.527 8.76840   4
  -2   0  -1 410.641 9.23869   9
  -2   0  -1 407.003 9.00982   6
  -2   0  -1 401.850 8.90355   1
  -2   0  -1 408.611 8.92921   5
   2   0   1 403.573 9.03849   2
   2   0   1 409.068 8.95523   3
   2   0   1 399.649 8.90529   8
   2   0   1 408.031 8.90062   7
   2   0   1 418.880 9.24930   9
  -3   0  -1 18.7100 1.03301   1
  -3   0  -1 21.4813 1.14119   6
  -3   0  -1 22.1394 0.92908   4
  -3   0  -1 22.2145 1.14508   5
  -3   0  -1 21.2486 1.36156   9
   3   0   1 20.1845 1.16252   3
   3   0   1 20.0517 1.17928   2
   3   0   1 23.3049 1.11839   7
   3   0   1 23.4469 1.46217   9
   3   0   1 19.4039 1.13298   8
  -4   0  -1 101.838 2.70851   4
  -4   0  -1 95.9237 3.23415   6
  -4   0  -1 98.8390 3.20573   5
  -4   0  -1 100.463 3.07167   1
  -4   0  -1 107.142 3.61270   9
   4   0   1 100.829 3.01499   7
   4   0   1 94.4834 3.18251   8
   4   0   1 95.7560 3.42139   9
   4   0   1 98.2794 3.36157   3
   4   0   1 98.3111 3.32435   2
  -5   0  -1 633.371 14.4373   5
  -5   0  -1 634.889 14.5037   6
  -5   0  -1 635.004 13.4563   4
  -5   0  -1 614.104 14.1150   1
   5   0   1 629.322 14.6442   3
   5   0   1 629.161 14.8405   9
   5   0   1 625.166 13.9550   7
   5   0   1 615.148 14.4565   2
   5   0   1 645.996 14.4460   8
  -6   0  -1 15.3136 1.69000   6
  -6   0  -1 16.2083 1.41759   5
  -6   0  -1 15.5573 1.49422   1
  -6   0  -1 15.1667 0.93795   4
   6   0   1 12.7575 1.65152   3
   6   0   1 15.2559 1.69220   8
   6   0   1 15.2897 1.73489   2
   6   0   1 21.5641 1.58343   7
   6   0   1 18.3861 2.04631   9
  -7   0  -1 382.924 10.1060   5
  -7   0  -1 375.741 10.0901   6
  -7   0  -1 377.546 9.67864   1
   7   0   1 379.596 9.37699   7
   7   0   1 362.197 10.1593   2
   7   0   1 383.473 10.2044   8
   7   0   1 386.820 10.6915   9
   7   0   1 387.366 10.4787   3
  -8   0  -1 -1.9652 0.88180   1
  -8   0  -1 -0.2934 1.14610   5
  -8   0  -1 -1.8528 1.12021   6
   8   0   1 -2.1697 1.27484   3
   8   0   1 -4.6383 1.10035   8
   8   0   1 -2.1218 1.31623   2
   8   0   1 -0.6654 1.55741   9
   8   0   1 -0.7132 1.24384   7
  -9   0  -1 3.24403 1.45578   5
  -9   0  -1 2.02373 1.10488   6
  -9   0  -1 2.16458 1.37843   1
   9   0   1 1.77241 1.30813   2
   9   0   1 0.60714 1.67541   9
   9   0   1 -1.5068 1.39444   8
   9   0   1 1.97350 1.52544   3
 -10   0  -1 76.1142 3.97152   1
 -10   0  -1 88.0038 4.61556   5
 -10   0  -1 81.1040 4.61434   6
  10   0   1 81.1499 4.73407   8
  10   0   1 84.5458 4.99961   9
  10   0   1 77.6194 4.93198   3
  10   0   1 82.6095 4.83811   2
 -11   0  -1 13.5654 2.52466   5
 -11   0  -1 20.7005 2.70552   1
 -11   0  -1 15.0369 2.76648   6
  11   0   1 12.9701 2.59542   2
  11   0   1 14.0416 2.77430   3
  11   0   1 18.9911 3.04801   8
 -12   0  -1 3.07960 2.43306   3
 -12   0  -1 2.70534 2.09597   6
 -12   0  -1 3.53237 1.93700   5
  12   0   1 12.2702 2.66579   2
  12   0   1 7.71369 2.62222   3
  12   0   1 4.86431 2.43259   8
 -13   0  -1 3.70543 2.20867   5
 -13   0  -1 6.87532 2.59581   6
  13   0   1 1.75961 2.34690   8
  13   0   1 5.24805 2.37554   2
  14  -1  -1 4.32370 2.43393   2
  14  -1  -1 1.81254 2.72356   3
  14  -1  -1 1.86554 2.71317   8
 -14   1   1 2.72328 2.38225   6
 -14   1   1 2.97246 2.29052   5
  13  -1  -1 -4.5367 1.82688   8
  13  -1  -1 -0.2276 2.18614   3
  13  -1  -1 2.78073 1.97781   2
 -13   1   1 0.53536 1.82665   5
 -13   1   1 -0.7987 1.75214   6
  12  -1  -1 1.47497 2.16987   3
  12  -1  -1 1.97898 1.48198   2
  12  -1  -1 -0.9447 1.77901   8
 -12   1   1 2.66890 1.40040   1
 -12   1   1 0.58025 1.55724   5
 -12   1   1 3.21752 1.55727   6
  11  -1  -1 1.17312 1.44246   2
  11  -1  -1 2.07926 1.60082   9
  11  -1  -1 -0.6204 1.27052   8
  11  -1  -1 -3.7437 1.46415   3
 -11   1   1 0.58282 1.21528   6
 -11   1   1 1.33353 1.22727   1
 -11   1   1 -1.2415 1.27949   5
  10  -1  -1 27.2713 3.29308   3
  10  -1  -1 26.2155 3.01686   8
  10  -1  -1 25.9789 2.95818   9
  10  -1  -1 26.3009 2.75961   2
 -10   1   1 29.8068 2.44674   1
 -10   1   1 25.1637 2.65261   6
 -10   1   1 28.2901 2.97193   5
   9  -1  -1 577.977 14.9435   2
   9  -1  -1 591.396 15.3428   8
   9  -1  -1 609.692 15.4071   5
   9  -1  -1 603.018 15.9484   3
   9  -1  -1 585.072 15.3521   9
  -9   1   1 582.492 14.9352   6
  -9   1   1 632.686 15.4667   5
  -9   1   1 597.628 14.5127   1
   8  -1  -1 20.5848 2.13125   2
   8  -1  -1 23.3851 2.46859   9
   8  -1  -1 25.6571 2.53588   8
   8  -1  -1 23.5303 2.42529   5
   8  -1  -1 26.8694 2.43002   3
  -8   1   1 21.7001 2.07003   1
  -8   1   1 26.2471 2.41545   6
  -8   1   1 26.4316 2.60198   5
   7  -1  -1 27.9724 1.12286   7
   7  -1  -1 28.8791 2.02669   2
   7  -1  -1 22.9884 1.86038   8
   7  -1  -1 26.5230 2.12483   9
   7  -1  -1 25.5183 2.08039   5
   7  -1  -1 31.6983 2.49634   3
  -7   1   1 25.3233 1.12932   4
  -7   1   1 25.9556 1.85436   6
  -7   1   1 26.6925 2.07967   5
  -7   1   1 24.1487 1.82815   1
   6  -1  -1 47.6546 2.44086   8
   6  -1  -1 50.3106 2.32939   2
   6  -1  -1 50.9083 1.48606   7
   6  -1  -1 50.9835 2.77413   3
   6  -1  -1 51.0305 2.50898   9
   6  -1  -1 49.0012 2.52807   5
  -6   1   1 44.5761 2.23850   6
  -6   1   1 49.4892 1.61090   4
  -6   1   1 46.2228 2.21509   1
  -6   1   1 50.4002 2.55076   5
   5  -1  -1 847.206 17.0052   7
   5  -1  -1 866.563 18.7868   3
   5  -1  -1 813.851 18.2059   9
   5  -1  -1 829.960 18.2642   8
   5  -1  -1 825.758 17.9986   2
   5  -1  -1 802.334 18.3838   5
  -5   1   1 812.849 18.2244   6
  -5   1   1 837.696 17.3087   4
  -5   1   1 828.188 18.4731   5
  -5   1   1 829.788 18.1947   9
  -5   1   1 821.155 18.0173   1
   4  -1  -1 460.602 10.5347   3
   4  -1  -1 439.948 10.1221   8
   4  -1  -1 451.614 9.90686   2
   4  -1  -1 441.243 9.05405   7
   4  -1  -1 432.496 10.0251   9
   4  -1  -1 452.509 10.3748   5
  -4   1   1 432.591 9.99784   9
  -4   1   1 450.559 10.3508   5
  -4   1   1 447.309 9.10014   7
  -4   1   1 435.269 10.1497   6
  -4   1   1 437.088 9.52358   4
  -4   1   1 434.587 10.0123   1
   3  -1  -1 2.32024 0.49772   9
   3  -1  -1 2.51180 0.45216   2
   3  -1  -1 0.51629 0.40802   3
  -3   1   1 1.00487 0.43239   9
  -3   1   1 0.22741 0.38133   6
  -3   1   1 0.80958 0.53385   1
  -3   1   1 1.36005 0.48052   4
   2  -1  -1 4100.75 83.1233   2
   2  -1  -1 4064.38 83.5513   9
   2  -1  -1 4210.97 83.6846   5
   2  -1  -1 3948.64 83.6516   6
   2  -1  -1 4095.31 83.7427   8
   2  -1  -1 3989.09 84.3631   3
  -2   1   1 3962.95 83.1523   9
  -2   1   1 3991.73 82.4381   7
  -2   1   1 4023.78 83.8327   6
  -2   1   1 4095.61 84.0794   4
  -2   1   1 4032.72 83.9521   1
   1  -1  -1 350.820 7.83626   6
   1  -1  -1 386.562 7.91979   5
   1  -1  -1 351.175 7.78576   1
   1  -1  -1 356.549 7.75891   3
   1  -1  -1 349.393 7.43543   8
  -1   1   1 360.941 7.81368   1
  -1   1   1 352.246 7.60510   7
  -1   1   1 364.558 7.75664   4
   0  -1  -1 1979.02 39.7228   5
   0  -1  -1 1840.71 39.7060   6
   0  -1  -1 1932.92 39.8637   8
   0  -1  -1 2076.28 39.6661   1
   0  -1  -1 1893.79 40.1609   3
   0  -1  -1 1832.71 39.9566   9
   0   1   1 2202.28 39.8348   8
   0   1   1 1819.25 40.9181   9
   0   1   1 1835.21 39.6371   7
   0   1   1 1847.51 40.2072   2
   0   1   1 2141.08 39.9859   4
  -1  -1  -1 0.47839 0.36369   9
  -1  -1  -1 0.34510 0.22956   6
  -1  -1  -1 1.46134 0.32321   5
  -1  -1  -1 0.39640 0.22650   4
  -1  -1  -1 0.12789 0.18833   1
  -1  -1  -1 0.41236 0.19384   3
   1   1   1 0.78628 0.35062   2
   1   1   1 0.17193 0.19920   4
   1   1   1 0.01202 0.15026   8
   1   1   1 0.52422 0.38343   7
   1   1   1 1.00131 0.40304   9
  -2  -1  -1 149.632 3.75613   1
  -2  -1  -1 143.750 3.54518   4
  -2  -1  -1 148.646 3.90509   5
  -2  -1  -1 150.762 3.92697   6
  -2  -1  -1 152.552 3.85388   3
   2   1   1 153.689 3.98375   7
   2   1   1 151.202 4.14469   9
   2   1   1 144.233 3.91433   2
   2   1   1 145.027 3.82025   3
   2   1   1 144.201 3.71576   8
   2   1   1 147.799 3.57730   4
  -3  -1  -1 122.357 3.54587   6
  -3  -1  -1 115.847 3.25604   1
  -3  -1  -1 118.687 3.51227   5
  -3  -1  -1 115.126 2.94391   4
  -3  -1  -1 114.683 3.44449   3
   3   1   1 115.500 3.45932   7
   3   1   1 113.109 3.73185   9
   3   1   1 110.337 3.48268   2
   3   1   1 118.045 2.98054   4
   3   1   1 119.626 3.51713   3
   3   1   1 116.522 3.37249   8
  -4  -1  -1 1030.66 21.8551   1
  -4  -1  -1 1027.94 21.2497   4
  -4  -1  -1 1024.31 22.2492   6
  -4  -1  -1 1014.96 22.2568   5
   4   1   1 1005.21 22.0896   8
   4   1   1 993.951 22.5896   9
   4   1   1 1017.66 22.3253   2
   4   1   1 1042.68 21.2883   4
   4   1   1 1039.41 22.1001   7
   4   1   1 1041.25 22.3679   3
  -5  -1  -1 1088.30 23.9508   6
  -5  -1  -1 1094.09 22.5973   4
  -5  -1  -1 1075.92 23.4407   1
  -5  -1  -1 1106.91 23.9902   5
   5   1   1 1124.18 24.1946   3
   5   1   1 1075.73 24.4178   9
   5   1   1 1057.20 23.7777   8
   5   1   1 1066.42 24.0122   2
   5   1   1 1106.98 22.6312   4
   5   1   1 1107.49 23.6475   7
  -6  -1  -1 176.799 5.67003   6
  -6  -1  -1 181.170 5.73438   5
  -6  -1  -1 187.381 5.33178   1
  -6  -1  -1 178.340 4.27024   4
   6   1   1 179.530 5.91287   3
   6   1   1 178.106 6.20632   9
   6   1   1 180.342 5.47533   7
   6   1   1 179.412 4.30356   4
   6   1   1 182.977 5.71527   8
   6   1   1 185.984 5.98312   2
  -7  -1  -1 108.896 4.50870   6
  -7  -1  -1 107.792 3.98410   1
  -7  -1  -1 108.743 4.37700   5
   7   1   1 112.856 4.13792   7
   7   1   1 108.319 4.69138   2
   7   1   1 111.042 4.99033   9
   7   1   1 114.119 4.56120   8
   7   1   1 99.8494 4.55960   3
  -8  -1  -1 258.857 8.05097   6
  -8  -1  -1 239.062 7.76261   5
  -8  -1  -1 246.409 7.24779   1
   8   1   1 241.054 8.13351   3
   8   1   1 252.427 7.97605   8
   8   1   1 245.058 7.24055   7
   8   1   1 255.570 8.53606   9
   8   1   1 236.007 7.86809   2
  -9  -1  -1 35.4007 3.01490   5
  -9  -1  -1 31.2642 2.46082   1
  -9  -1  -1 40.2832 3.16651   3
  -9  -1  -1 37.6901 3.11865   6
   9   1   1 34.9387 3.10102   9
   9   1   1 34.4976 3.35887   2
   9   1   1 33.0351 3.34856   8
   9   1   1 34.9152 3.15494   3
 -10  -1  -1 21.9216 2.87093   5
 -10  -1  -1 23.4967 3.07811   3
 -10  -1  -1 24.3687 2.93211   6
  10   1   1 22.0650 2.93868   2
  10   1   1 20.9793 2.98268   8
  10   1   1 22.7466 3.15433   3
 -11  -1  -1 1.87916 1.85314   6
 -11  -1  -1 1.73582 1.73543   5
 -11  -1  -1 2.14282 1.72225   3
  11   1   1 3.38059 2.04685   8
  11   1   1 1.61736 1.91365   3
  11   1   1 3.56180 2.20919   2
 -12  -1  -1 20.9758 3.19678   5
 -12  -1  -1 34.5727 4.08885   6
  12   1   1 28.1356 3.82128   8
  12   1   1 28.7089 3.82881   2
 -13  -1  -1 -0.8371 1.87056   5
 -13  -1  -1 3.68977 2.37008   6
  13   1   1 -0.3199 1.86617   2
  13   1   1 0.34601 2.14905   8
  14  -2  -1 2.45463 2.47238   8
  14  -2  -1 2.20714 2.87310   3
 -14   2   1 0.91217 2.13258   6
 -14   2   1 2.56306 2.07360   5
  13  -2  -1 1.87958 2.33039   3
  13  -2  -1 0.75553 2.17821   8
 -13   2   1 4.33026 2.05734   5
 -13   2   1 -0.1759 1.56189   1
 -13   2   1 0.18764 1.92957   6
  12  -2  -1 -0.9463 1.26549   2
  12  -2  -1 -1.3345 1.71056   3
  12  -2  -1 -0.7916 1.36914   8
 -12   2   1 -1.1517 1.54824   6
 -12   2   1 0.30108 1.14601   5
 -12   2   1 0.91168 1.33018   1
  11  -2  -1 120.209 6.27906   3
  11  -2  -1 129.150 5.49938   2
  11  -2  -1 117.027 5.59152   9
  11  -2  -1 124.084 5.99632   8
 -11   2   1 125.480 5.77570   5
 -11   2   1 125.804 5.22806   1
 -11   2   1 117.562 5.35122   6
  10  -2  -1 30.6474 3.09621   8
  10  -2  -1 38.4145 3.10083   9
  10  -2  -1 37.9330 3.81401   3
  10  -2  -1 35.5274 2.86803   2
  10  -2  -1 36.8675 3.14915   5
 -10   2   1 37.1315 3.09348   6
 -10   2   1 35.8958 3.14521   5
 -10   2   1 38.8006 2.88292   1
   9  -2  -1 -1.3252 1.38501   8
   9  -2  -1 -1.9278 1.51886   3
   9  -2  -1 1.01557 1.20750   2
   9  -2  -1 0.92334 1.29905   9
  -9   2   1 -3.6836 1.19622   5
  -9   2   1 -0.6193 1.26360   6
  -9   2   1 -1.3713 1.13211   1
   8  -2  -1 -0.1025 0.96251   5
   8  -2  -1 0.56470 1.06893   2
   8  -2  -1 0.11924 0.99359   9
   8  -2  -1 0.96311 1.13265   8
   8  -2  -1 -0.1626 1.14994   3
  -8   2   1 -0.9396 0.94841   6
  -8   2   1 1.24026 0.88533   5
  -8   2   1 0.00174 1.03590   1
  -8   2   1 0.35588 0.57292   4
   7  -2  -1 114.109 4.56120   3
   7  -2  -1 118.702 4.29493   8
   7  -2  -1 118.892 3.95203   2
   7  -2  -1 117.825 4.15408   9
   7  -2  -1 107.779 4.21512   5
  -7   2   1 108.509 4.02515   1
  -7   2   1 115.550 3.31762   4
  -7   2   1 110.957 4.26764   5
  -7   2   1 109.973 4.08955   6
   6  -2  -1 476.656 12.1744   3
   6  -2  -1 494.362 11.2879   2
   6  -2  -1 499.467 11.7640   8
   6  -2  -1 484.229 11.9604   5
   6  -2  -1 495.806 11.5463   9
  -6   2   1 484.700 10.8668   4
  -6   2   1 486.322 11.7232   6
  -6   2   1 489.150 11.4997   9
  -6   2   1 491.911 11.9560   5
  -6   2   1 477.686 11.5691   1
   5  -2  -1 16.5554 1.49348   8
   5  -2  -1 18.1092 1.34191   9
   5  -2  -1 16.2184 1.67407   3
   5  -2  -1 19.3149 1.19803   2
   5  -2  -1 17.2027 1.38973   5
  -5   2   1 16.8386 1.18229   4
  -5   2   1 16.0973 1.30007   1
  -5   2   1 17.1766 1.27114   9
  -5   2   1 16.8252 1.29889   6
   4  -2  -1 24.7799 1.13548   2
   4  -2  -1 25.0750 1.40084   6
   4  -2  -1 20.7300 1.47420   5
   4  -2  -1 25.3463 1.24647   9
   4  -2  -1 22.4751 1.26269   8
   4  -2  -1 25.2673 1.52127   3
  -4   2   1 26.2739 1.41242   6
  -4   2   1 23.5943 1.17257   9
  -4   2   1 24.0337 1.48148   1
  -4   2   1 23.5791 1.28489   4
   3  -2  -1 181.398 4.86511   5
   3  -2  -1 182.555 4.71264   6
   3  -2  -1 183.417 4.03765   2
   3  -2  -1 186.870 4.12763   9
   3  -2  -1 176.330 4.44494   8
   3  -2  -1 174.830 4.82259   3
  -3   2   1 173.308 4.64603   1
  -3   2   1 187.939 3.97157   7
  -3   2   1 178.840 4.69613   6
  -3   2   1 174.175 4.53780   4
  -3   2   1 177.323 4.10194   9
   2  -2  -1 2225.10 46.3367   3
   2  -2  -1 2247.65 46.4293   5
   2  -2  -1 2233.34 46.2549   6
   2  -2  -1 2293.57 46.2633   8
  -2   2   1 2256.47 46.2182   1
  -2   2   1 2232.99 46.1648   4
  -2   2   1 2286.73 47.0626   7
   1  -2  -1 604.176 13.3519   3
   1  -2  -1 618.492 13.5494   5
   1  -2  -1 611.486 12.8286   8
   1  -2  -1 615.432 13.3169   1
   1  -2  -1 638.583 13.4729   6
   1  -2  -1 621.734 12.7788   9
  -1   2   1 638.812 13.3615   1
  -1   2   1 635.899 12.8052   9
  -1   2   1 634.736 12.7539   2
  -1   2   1 613.164 13.3492   4
  -1   2   1 604.356 13.2504   7
   0  -2  -1 464.412 9.07194   8
   0  -2  -1 438.037 9.71238   5
   0  -2  -1 414.077 9.38910   1
   0  -2  -1 414.679 9.29748   9
   0  -2  -1 430.148 9.46648   3
   0  -2  -1 434.139 9.63907   6
   0   2   1 405.126 9.29037   9
   0   2   1 441.651 9.03916   8
   0   2   1 431.880 9.50023   4
   0   2   1 422.780 9.61248   7
   0   2   1 424.526 9.22384   2
  -1  -2  -1 151.817 3.94809   3
  -1  -2  -1 153.978 4.08150   9
  -1  -2  -1 151.632 3.83490   1
  -1  -2  -1 152.888 4.08940   6
  -1  -2  -1 148.819 4.11389   5
   1   2   1 149.683 3.65662   8
   1   2   1 149.806 3.92998   2
   1   2   1 150.668 3.85675   4
   1   2   1 155.890 4.22247   7
   1   2   1 148.297 4.07812   9
  -2  -2  -1 0.34789 0.32805   1
  -2  -2  -1 0.00706 0.33704   5
  -2  -2  -1 -0.1243 0.33483   6
  -2  -2  -1 0.23012 0.35459   3
  -2  -2  -1 -0.5076 0.29157   9
   2   2   1 0.76025 0.39463   4
   2   2   1 1.86843 0.61670   2
   2   2   1 0.25920 0.51151   7
   2   2   1 0.70468 0.64693   9
   2   2   1 -0.1931 0.28343   8
  -3  -2  -1 30.7685 1.74624   5
  -3  -2  -1 35.6106 1.80503   6
  -3  -2  -1 32.6028 1.53925   1
  -3  -2  -1 32.8502 1.72922   3
   3   2   1 33.6378 1.79343   7
   3   2   1 33.6802 1.38268   4
   3   2   1 31.8432 1.72406   3
   3   2   1 32.7519 1.91463   9
   3   2   1 32.6458 1.88293   2
   3   2   1 29.6001 1.58828   8
  -4  -2  -1 483.320 11.6260   6
  -4  -2  -1 487.962 11.7112   5
  -4  -2  -1 506.332 11.2272   1
  -4  -2  -1 496.200 11.7061   3
   4   2   1 480.516 11.7471   2
   4   2   1 477.756 11.4446   8
   4   2   1 482.245 11.6432   7
   4   2   1 478.204 11.6823   3
   4   2   1 494.531 10.6813   4
   4   2   1 487.618 12.1156   9
  -5  -2  -1 10.1122 1.44479   3
  -5  -2  -1 10.8517 1.47813   6
  -5  -2  -1 11.0528 1.38927   5
  -5  -2  -1 13.2098 1.17691   1
   5   2   1 11.4474 1.54556   3
   5   2   1 12.3768 0.91341   4
   5   2   1 10.7480 1.62661   9
   5   2   1 15.0439 1.63366   8
   5   2   1 11.1882 1.63316   2
   5   2   1 10.4278 1.54749   7
  -6  -2  -1 150.040 4.66124   1
  -6  -2  -1 145.626 5.16513   6
  -6  -2  -1 142.291 5.18697   3
  -6  -2  -1 150.358 5.16344   5
   6   2   1 138.216 5.29720   2
   6   2   1 146.607 5.07855   7
   6   2   1 146.018 5.29039   3
   6   2   1 143.749 5.63835   9
   6   2   1 143.370 5.05613   8
  -7  -2  -1 269.760 8.54174   3
  -7  -2  -1 282.437 8.50371   5
  -7  -2  -1 289.908 8.54014   6
  -7  -2  -1 279.920 7.71134   1
   7   2   1 287.887 8.70322   3
   7   2   1 287.114 8.26595   7
   7   2   1 290.948 9.15818   9
   7   2   1 270.876 8.33424   8
   7   2   1 271.812 8.53020   2
  -8  -2  -1 57.6968 3.64835   6
  -8  -2  -1 50.1337 3.47605   3
  -8  -2  -1 54.1605 3.54562   5
  -8  -2  -1 54.6264 3.02460   1
   8   2   1 58.2180 4.15413   9
   8   2   1 52.5579 3.56699   8
   8   2   1 54.2709 3.87033   2
   8   2   1 53.6333 3.35533   7
   8   2   1 55.5136 3.70460   3
  -9  -2  -1 37.7229 2.96866   5
  -9  -2  -1 40.2745 3.33394   3
  -9  -2  -1 42.9293 3.43076   6
   9   2   1 39.4941 3.77344   9
   9   2   1 33.3388 3.50140   2
   9   2   1 39.7729 3.41578   3
   9   2   1 42.3800 3.53260   8
 -10  -2  -1 16.3865 2.73807   6
 -10  -2  -1 17.1433 2.67547   5
 -10  -2  -1 14.0304 2.47541   3
  10   2   1 15.1070 2.79761   3
  10   2   1 13.9639 2.78724   2
  10   2   1 12.9350 2.55308   8
 -11  -2  -1 11.5875 2.61317   5
 -11  -2  -1 7.24995 2.03113   6
  11   2   1 11.0578 2.75925   2
  11   2   1 11.7625 2.74579   8
 -12  -2  -1 -0.3858 2.01183   6
 -12  -2  -1 0.05410 1.74305   5
  12   2   1 -0.0265 1.95919   2
  12   2   1 2.47812 2.21312   8
 -13  -2  -1 3.23782 2.25747   5
 -13  -2  -1 3.14259 2.28913   6
  13   2   1 2.80004 2.63072   8
  13   2   1 3.17496 2.38363   2
  14  -3  -1 1.33521 2.64392   3
  14  -3  -1 0.52791 2.41154   8
 -14   3   1 7.13329 2.47128   6
 -14   3   1 5.59704 2.40298   5
 -14   3   1 4.91805 1.96802   1
  13  -3  -1 0.01666 2.19519   3
  13  -3  -1 -0.1120 2.05057   8
 -13   3   1 2.38653 1.56225   6
 -13   3   1 2.02287 1.60288   1
 -13   3   1 0.81983 1.76990   5
  12  -3  -1 -0.2219 1.35642   8
  12  -3  -1 4.48967 1.98445   5
  12  -3  -1 2.97859 2.21192   3
 -12   3   1 2.91803 1.86971   6
 -12   3   1 0.75684 1.54536   1
 -12   3   1 3.92192 1.57615   5
  11  -3  -1 14.5416 2.61766   8
  11  -3  -1 17.2544 2.68047   5
  11  -3  -1 12.4740 2.76670   3
  11  -3  -1 13.6738 2.06491   2
 -11   3   1 16.4563 2.43054   1
 -11   3   1 15.0654 2.62073   5
 -11   3   1 19.1476 2.74181   6
  10  -3  -1 3.98642 1.76557   8
  10  -3  -1 7.16655 2.16649   3
  10  -3  -1 8.39219 1.76387   9
  10  -3  -1 9.31228 1.73752   2
  10  -3  -1 8.39614 1.91897   5
 -10   3   1 10.0242 2.03386   5
 -10   3   1 5.88277 1.55702   6
 -10   3   1 5.81349 1.73967   1
   9  -3  -1 -1.3292 1.24412   9
   9  -3  -1 0.04155 1.24698   5
   9  -3  -1 -0.5444 0.94135   2
   9  -3  -1 -2.7247 1.21187   8
   9  -3  -1 -1.6166 1.30309   3
  -9   3   1 -0.6534 1.31141   1
  -9   3   1 -0.6651 1.22062   5
  -9   3   1 0.01914 0.96508   6
   8  -3  -1 2.56143 1.02261   2
   8  -3  -1 0.11953 1.18710   8
   8  -3  -1 0.87953 1.09793   9
   8  -3  -1 -1.8625 0.96520   5
   8  -3  -1 -1.1109 1.22971   3
  -8   3   1 0.71072 1.06841   6
  -8   3   1 1.83198 0.75876   4
  -8   3   1 -2.3582 0.94617   5
  -8   3   1 -0.2463 1.09987   1
   7  -3  -1 42.6497 2.14294   2
   7  -3  -1 39.2082 2.30480   8
   7  -3  -1 43.6470 2.24070   9
   7  -3  -1 37.5193 2.71422   3
   7  -3  -1 36.2301 2.51415   5
  -7   3   1 34.8493 2.38290   9
  -7   3   1 35.6180 2.36763   6
  -7   3   1 32.3713 2.33308   1
  -7   3   1 37.3486 1.93216   4
   6  -3  -1 147.052 5.22341   3
   6  -3  -1 154.443 4.83824   8
   6  -3  -1 161.070 4.52408   9
   6  -3  -1 161.573 4.34156   2
   6  -3  -1 159.716 5.21139   5
  -6   3   1 157.272 4.95990   1
  -6   3   1 155.094 4.50129   4
  -6   3   1 149.716 4.84095   6
  -6   3   1 153.047 4.46572   9
   5  -3  -1 241.757 6.79244   5
   5  -3  -1 245.763 5.93216   9
   5  -3  -1 231.943 6.86088   3
   5  -3  -1 242.110 5.75846   2
   5  -3  -1 239.550 6.32810   8
   5  -3  -1 241.290 6.54638   6
  -5   3   1 244.285 5.94891   9
  -5   3   1 240.654 6.53712   1
  -5   3   1 248.008 6.56103   6
  -5   3   1 249.879 6.30661   4
   4  -3  -1 1344.08 27.0970   9
   4  -3  -1 1303.86 28.3560   3
   4  -3  -1 1288.44 27.9892   6
   4  -3  -1 1316.67 27.7060   8
   4  -3  -1 1337.14 26.9828   2
   4  -3  -1 1302.00 28.3131   5
  -4   3   1 1306.08 27.8586   4
  -4   3   1 1341.91 26.9617   7
  -4   3   1 1294.97 27.1640   9
  -4   3   1 1315.78 28.0360   1
  -4   3   1 1327.53 28.0362   6
   3  -3  -1 117.953 3.81882   5
   3  -3  -1 121.194 2.69710   9
   3  -3  -1 120.354 3.81079   3
   3  -3  -1 117.607 3.28323   8
   3  -3  -1 120.615 2.79060   9
   3  -3  -1 121.416 3.61397   6
   3  -3  -1 117.066 2.63837   2
  -3   3   1 120.055 3.64891   1
  -3   3   1 124.611 3.18797   7
  -3   3   1 119.267 3.59237   6
  -3   3   1 121.854 3.61739   4
  -3   3   1 116.834 2.77469   9
   2  -3  -1 1719.45 36.3670   5
   2  -3  -1 1752.39 35.2507   2
   2  -3  -1 1717.96 35.5336   8
   2  -3  -1 1707.78 36.2464   3
   2  -3  -1 1721.40 35.3747   9
   2  -3  -1 1761.18 35.6969   9
   2  -3  -1 1753.90 36.1528   6
  -2   3   1 1762.08 35.3513   2
  -2   3   1 1732.14 35.8374   7
  -2   3   1 1720.41 36.0539   1
  -2   3   1 1736.36 36.1584   4
   1  -3  -1 425.013 10.3165   5
   1  -3  -1 429.893 9.94948   1
   1  -3  -1 447.710 9.49618   9
   1  -3  -1 431.225 10.1469   3
   1  -3  -1 438.632 10.1658   6
   1  -3  -1 434.094 9.47635   8
  -1   3   1 452.841 9.46858   2
  -1   3   1 461.090 9.58050   9
  -1   3   1 452.005 10.0176   1
  -1   3   1 452.669 10.1262   7
  -1   3   1 452.285 10.1728   4
   0  -3  -1 19.8874 1.07722   1
   0  -3  -1 22.7189 0.95824   8
   0  -3  -1 18.9371 1.23889   5
   0  -3  -1 22.6033 1.13976   9
   0  -3  -1 21.4842 1.22532   3
   0  -3  -1 20.9684 1.24059   6
   0   3   1 20.0437 1.32456   7
   0   3   1 20.8411 0.92570   8
   0   3   1 20.0212 1.10968   1
   0   3   1 20.1312 1.10162   2
   0   3   1 19.5412 1.12805   9
   0   3   1 19.9189 1.28163   4
  -1  -3  -1 118.488 3.55849   9
  -1  -3  -1 121.919 3.81255   5
  -1  -3  -1 113.567 3.26332   1
  -1  -3  -1 119.006 3.65881   6
  -1  -3  -1 117.174 3.57276   3
   1   3   1 115.295 3.57929   9
   1   3   1 119.146 3.45604   2
   1   3   1 114.752 3.76566   7
   1   3   1 114.755 3.40191   4
   1   3   1 116.936 3.18808   8
  -2  -3  -1 33.2913 1.80976   3
  -2  -3  -1 36.3371 1.87894   6
  -2  -3  -1 29.8390 1.83085   5
  -2  -3  -1 34.7498 1.55932   1
  -2  -3  -1 34.5146 1.96862   9
   2   3   1 34.0421 1.84615   2
   2   3   1 33.6350 1.97953   9
   2   3   1 37.2211 1.68358   4
   2   3   1 33.5074 1.57881   8
   2   3   1 39.5672 2.15054   7
  -3  -3  -1 -0.1114 0.57449   1
  -3  -3  -1 1.17342 0.82290   5
  -3  -3  -1 0.34184 0.61579   6
  -3  -3  -1 -0.6143 0.70112   3
   3   3   1 0.35524 0.82307   7
   3   3   1 -0.8761 0.66863   8
   3   3   1 -0.0257 0.77192   9
   3   3   1 -0.9453 0.84688   2
   3   3   1 0.41495 0.68441   4
  -4  -3  -1 213.050 6.13981   3
  -4  -3  -1 194.522 5.44408   1
  -4  -3  -1 209.889 6.28135   5
  -4  -3  -1 201.508 6.05591   6
   4   3   1 199.063 6.10227   2
   4   3   1 212.242 6.14257   3
   4   3   1 211.216 5.22768   4
   4   3   1 202.549 5.82286   8
   4   3   1 210.488 6.27889   7
   4   3   1 187.164 6.33061   9
  -5  -3  -1 47.7018 2.72145   3
  -5  -3  -1 49.9819 2.30125   1
  -5  -3  -1 52.8677 2.78519   5
  -5  -3  -1 45.7458 2.54646   6
   5   3   1 49.1813 2.96486   7
   5   3   1 46.7707 2.57523   8
   5   3   1 48.8893 1.98764   4
   5   3   1 48.5145 2.76953   3
   5   3   1 49.2257 3.18824   9
   5   3   1 49.4190 3.00343   2
  -6  -3  -1 162.415 5.86577   3
  -6  -3  -1 167.827 5.17598   1
  -6  -3  -1 167.362 5.86806   6
  -6  -3  -1 170.472 6.01280   5
   6   3   1 165.025 5.94625   3
   6   3   1 157.286 5.84005   7
   6   3   1 162.698 5.94253   2
   6   3   1 161.137 6.40205   9
   6   3   1 164.658 5.72437   8
  -7  -3  -1 0.73189 1.03908   1
  -7  -3  -1 4.05581 1.58623   3
  -7  -3  -1 2.62919 1.22538   6
  -7  -3  -1 2.56051 1.26166   5
   7   3   1 0.19513 1.45093   7
   7   3   1 1.88666 1.41235   8
   7   3   1 -0.4694 1.20929   3
   7   3   1 2.80885 1.51601   9
   7   3   1 1.82785 1.72603   2
  -8  -3  -1 1.06630 1.28997   3
  -8  -3  -1 1.81108 1.23686   6
  -8  -3  -1 2.16977 1.15444   5
   8   3   1 2.45870 1.61207   3
   8   3   1 0.15853 1.60407   2
   8   3   1 -0.8697 1.59800   9
   8   3   1 3.29505 1.62115   8
   8   3   1 1.15284 1.42083   7
  -9  -3  -1 10.9946 2.38507   5
  -9  -3  -1 7.94021 2.15046   3
  -9  -3  -1 9.11370 2.21647   6
   9   3   1 10.6128 2.48276   2
   9   3   1 10.8873 2.36617   3
   9   3   1 12.6783 2.42206   8
   9   3   1 11.9135 2.55519   7
 -10  -3  -1 0.84042 1.65141   5
 -10  -3  -1 2.99170 1.83130   6
  10   3   1 3.11793 1.96069   8
  10   3   1 -1.1292 1.76515   3
  10   3   1 3.43162 1.83168   2
 -11  -3  -1 2.93298 2.01291   5
 -11  -3  -1 1.72136 2.05884   6
  11   3   1 0.87624 2.03089   2
  11   3   1 0.07798 1.46082   8
 -12  -3  -1 16.5625 3.39461   6
 -12  -3  -1 10.3723 2.85392   5
  12   3   1 14.7417 3.21671   8
  12   3   1 17.1512 3.46270   2
  14  -4  -1 1.08133 2.31176   8
  14  -4  -1 0.18118 2.62607   3
 -14   4   1 3.28271 1.86165   1
 -14   4   1 2.70399 2.21065   6
 -14   4   1 -1.9362 1.90182   5
  13  -4  -1 5.69769 2.81047   3
  13  -4  -1 1.12595 1.90164   5
  13  -4  -1 10.9959 2.90328   8
 -13   4   1 7.05004 2.40201   5
 -13   4   1 8.34481 2.23446   1
 -13   4   1 8.85900 2.44914   6
  12  -4  -1 -0.1811 1.66576   5
  12  -4  -1 2.14995 2.24383   3
  12  -4  -1 0.68614 1.98193   8
 -12   4   1 2.72828 1.40518   1
 -12   4   1 -0.1962 1.70610   6
 -12   4   1 0.23509 1.57865   5
  11  -4  -1 -0.5492 1.72631   3
  11  -4  -1 -0.2338 1.41136   5
  11  -4  -1 -0.2608 1.53838   8
 -11   4   1 -1.2291 1.38835   5
 -11   4   1 0.88423 1.55933   1
 -11   4   1 -1.0755 0.98744   6
  10  -4  -1 6.12114 2.18215   3
  10  -4  -1 6.51726 1.90496   8
  10  -4  -1 5.70841 1.79548   5
 -10   4   1 4.64841 1.66302   5
 -10   4   1 4.06868 1.72086   6
 -10   4   1 3.49263 1.77834   1
   9  -4  -1 87.0561 4.60799   3
   9  -4  -1 95.4115 4.44329   8
   9  -4  -1 89.0981 4.46922   5
   9  -4  -1 91.4344 3.70151   2
   9  -4  -1 88.4663 3.88061   9
  -9   4   1 89.6265 4.10922   6
  -9   4   1 85.6551 4.30954   1
  -9   4   1 88.6537 3.51575   4
  -9   4   1 85.8474 4.45775   5
   8  -4  -1 22.2718 2.14088   9
   8  -4  -1 19.4324 2.37381   3
   8  -4  -1 24.2405 2.56521   5
   8  -4  -1 21.7644 1.87062   2
   8  -4  -1 23.9699 2.47798   8
  -8   4   1 24.7271 2.45841   6
  -8   4   1 25.6736 2.23644   1
  -8   4   1 20.7852 1.88480   4
   7  -4  -1 437.012 11.7659   3
   7  -4  -1 433.129 10.1529   2
   7  -4  -1 432.372 10.9892   8
   7  -4  -1 441.023 10.4079   9
   7  -4  -1 449.773 11.5973   5
  -7   4   1 438.000 11.1456   6
  -7   4   1 435.014 11.2199   1
  -7   4   1 426.848 10.4719   9
  -7   4   1 436.401 10.6575   4
   6  -4  -1 166.701 4.35001   2
   6  -4  -1 168.950 5.64848   5
   6  -4  -1 161.570 5.64503   3
   6  -4  -1 171.560 5.15907   8
   6  -4  -1 167.375 4.52201   9
  -6   4   1 161.137 5.27202   1
  -6   4   1 170.369 5.35482   6
  -6   4   1 163.435 4.60067   9
  -6   4   1 166.277 5.07452   4
   5  -4  -1 238.364 6.38364   8
   5  -4  -1 241.455 6.96086   5
   5  -4  -1 240.479 6.66521   6
   5  -4  -1 246.198 5.54867   2
   5  -4  -1 248.635 7.15070   3
   5  -4  -1 247.379 5.69040   9
  -5   4   1 239.206 5.83351   9
  -5   4   1 239.221 5.56456   7
  -5   4   1 244.762 6.69360   6
  -5   4   1 242.039 6.61007   4
  -5   4   1 232.009 6.72121   1
   4  -4  -1 42.5944 1.92730   8
   4  -4  -1 43.3181 2.41925   3
   4  -4  -1 44.1734 2.12251   6
   4  -4  -1 45.1294 1.28477   2
   4  -4  -1 46.5960 1.46939   9
   4  -4  -1 44.7830 1.36014   9
   4  -4  -1 40.2309 2.33367   5
  -4   4   1 43.1888 2.36879   4
  -4   4   1 45.2699 1.75758   7
  -4   4   1 43.2866 2.20406   6
  -4   4   1 45.2370 2.22809   1
  -4   4   1 46.4124 1.45793   9
   3  -4  -1 3752.99 75.9002   9
   3  -4  -1 3774.24 76.0081   9
   3  -4  -1 3714.27 76.7890   3
   3  -4  -1 3683.81 75.8380   8
   3  -4  -1 3686.26 76.4308   6
   3  -4  -1 3662.80 76.7902   5
   3  -4  -1 3727.75 75.7292   2
  -3   4   1 3745.22 76.4360   1
  -3   4   1 3782.57 76.0125   7
  -3   4   1 3713.36 76.5310   4
   2  -4  -1 15.0524 1.25480   3
   2  -4  -1 17.2343 0.78868   9
   2  -4  -1 15.1758 0.93451   8
   2  -4  -1 14.3410 1.51700   5
   2  -4  -1 14.3198 1.24674   6
  -2   4   1 13.0689 1.23743   7
  -2   4   1 15.7817 0.82127   9
  -2   4   1 16.3406 0.75765   2
  -2   4   1 14.4286 1.24458   1
  -2   4   1 15.0992 1.31130   4
   1  -4  -1 1264.45 26.3286   8
   1  -4  -1 1265.84 27.4876   5
   1  -4  -1 1300.25 26.3893   9
   1  -4  -1 1245.81 26.8096   1
   1  -4  -1 1256.88 27.1363   6
   1  -4  -1 1247.16 27.2265   3
  -1   4   1 1270.03 26.4829   9
  -1   4   1 1263.11 26.3235   2
  -1   4   1 1291.23 27.1900   4
  -1   4   1 1293.93 27.1939   7
  -1   4   1 1265.74 26.8505   1
   0  -4  -1 97.9743 2.86603   8
   0  -4  -1 104.074 3.14906   9
   0  -4  -1 102.898 3.68150   5
   0  -4  -1 104.047 3.47123   6
   0  -4  -1 97.4005 3.41003   3
   0  -4  -1 94.8223 3.06127   1
   0   4   1 102.429 3.04990   2
   0   4   1 100.457 3.13120   1
   0   4   1 99.1123 2.85831   8
   0   4   1 100.001 3.38921   4
   0   4   1 93.0875 3.45283   7
   0   4   1 100.535 3.19322   9
  -1  -4  -1 1037.46 22.5751   3
  -1  -4  -1 1031.11 21.9656   1
  -1  -4  -1 1032.40 22.6038   6
  -1  -4  -1 1021.58 22.8436   5
  -1  -4  -1 1031.83 21.9196   8
   1   4   1 1045.97 22.4928   9
   1   4   1 1001.72 22.7131   7
   1   4   1 1029.43 21.8938   8
   1   4   1 1038.10 22.2232   2
   1   4   1 1029.23 22.2587   4
  -2  -4  -1 483.372 10.9663   1
  -2  -4  -1 480.432 11.6561   3
  -2  -4  -1 475.143 11.8818   5
  -2  -4  -1 488.097 11.6960   6
   2   4   1 483.556 11.8106   9
   2   4   1 477.550 11.9292   7
   2   4   1 469.378 11.1503   4
   2   4   1 480.033 11.1161   8
   2   4   1 490.310 11.5542   2
  -3  -4  -1 199.295 6.05098   6
  -3  -4  -1 200.250 5.39984   1
  -3  -4  -1 210.544 6.15811   3
  -3  -4  -1 202.743 6.31241   5
   3   4   1 199.231 6.11148   2
   3   4   1 206.760 5.73220   8
   3   4   1 205.179 6.41652   9
   3   4   1 194.412 6.25294   7
   3   4   1 208.337 5.52208   4
  -4  -4  -1 -0.9886 0.62150   6
  -4  -4  -1 -0.1127 0.49546   1
  -4  -4  -1 -0.7901 0.69239   5
  -4  -4  -1 -0.4964 0.56935   3
   4   4   1 -1.5142 0.59291   8
   4   4   1 -0.8337 0.91820   2
   4   4   1 -0.5955 0.70752   4
   4   4   1 -0.7678 1.25129   7
   4   4   1 -0.4725 0.74333   9
  -5  -4  -1 11.1934 1.80250   6
  -5  -4  -1 9.03762 1.61847   3
  -5  -4  -1 11.8436 1.76088   5
  -5  -4  -1 9.78349 1.33622   1
   5   4   1 12.0996 2.16264   7
   5   4   1 11.5997 1.79813   2
   5   4   1 14.4751 1.45746   4
   5   4   1 12.3171 2.21133   9
   5   4   1 14.3445 1.83029   8
  -6  -4  -1 27.5547 2.85917   5
  -6  -4  -1 29.3295 2.09787   1
  -6  -4  -1 26.8156 2.78743   6
  -6  -4  -1 27.6131 2.79350   3
   6   4   1 31.2233 3.17615   7
   6   4   1 30.9366 2.64929   8
   6   4   1 26.1126 3.12069   9
   6   4   1 28.0405 2.82436   2
  -7  -4  -1 20.3993 2.69877   5
  -7  -4  -1 17.1669 2.43996   6
  -7  -4  -1 13.8664 2.22379   3
   7   4   1 19.5366 2.56773   2
   7   4   1 23.3630 2.79571   7
   7   4   1 20.9468 3.03272   9
   7   4   1 18.1796 2.46901   8
  -8  -4  -1 39.2888 3.77648   5
  -8  -4  -1 37.0394 3.62044   6
  -8  -4  -1 34.7975 3.15808   3
   8   4   1 32.7494 3.54259   2
   8   4   1 31.9339 3.29413   8
   8   4   1 36.3622 3.23967   7
   8   4   1 36.9730 3.39812   9
  -9  -4  -1 6.41242 2.17852   6
  -9  -4  -1 6.38729 1.98059   3
  -9  -4  -1 7.95160 2.23386   5
   9   4   1 7.68516 2.22441   3
   9   4   1 12.6884 2.58909   7
   9   4   1 10.1703 2.35830   2
   9   4   1 8.19597 2.26592   8
 -10  -4  -1 32.5864 3.88585   6
 -10  -4  -1 28.7210 3.79768   5
  10   4   1 30.8055 3.76801   8
  10   4   1 23.1475 3.63339   2
 -11  -4  -1 16.4847 3.13545   5
 -11  -4  -1 12.9752 3.18786   6
  11   4   1 18.1588 3.61527   2
  11   4   1 14.7332 3.31094   8
 -12  -4  -1 9.34836 3.09128   6
 -12  -4  -1 10.9513 2.92372   5
  12   4   1 7.35760 2.73922   8
  12   4   1 10.8369 3.85538   2
  14  -5  -1 1.57790 2.89292   3
  14  -5  -1 1.27762 2.35697   5
  14  -5  -1 1.47456 1.99292   8
 -14   5   1 5.49794 2.00042   6
 -14   5   1 4.53437 2.41113   5
 -14   5   1 10.6236 2.55353   1
  13  -5  -1 10.6162 3.12042   3
  13  -5  -1 9.53057 2.66158   5
  13  -5  -1 11.0926 2.61456   8
 -13   5   1 12.2139 2.72909   5
 -13   5   1 10.7160 2.72521   6
 -13   5   1 13.6510 2.47945   1
  12  -5  -1 13.7456 2.62622   5
  12  -5  -1 10.5027 2.35775   8
  12  -5  -1 12.6482 2.99993   3
 -12   5   1 15.8947 2.67852   1
 -12   5   1 13.0378 2.61767   5
 -12   5   1 13.0360 2.31882   6
  11  -5  -1 0.50098 1.25441   8
  11  -5  -1 0.22251 1.44189   5
  11  -5  -1 -1.2659 1.20976   3
 -11   5   1 0.85179 1.47140   5
 -11   5   1 1.11469 1.71594   1
 -11   5   1 -0.8475 0.97763   6
  10  -5  -1 13.8729 2.69116   3
  10  -5  -1 10.7132 2.16851   5
  10  -5  -1 13.9706 2.32652   8
 -10   5   1 15.6279 2.49070   5
 -10   5   1 15.6343 2.48179   1
 -10   5   1 15.1300 2.16715   6
   9  -5  -1 39.1507 3.25028   3
   9  -5  -1 48.7497 3.33175   8
   9  -5  -1 44.3711 3.38375   5
  -9   5   1 46.2509 3.12349   1
  -9   5   1 45.2901 3.24609   6
  -9   5   1 41.7686 2.57590   4
   8  -5  -1 856.690 20.7539   5
   8  -5  -1 868.659 21.1247   3
   8  -5  -1 847.543 20.1241   8
  -8   5   1 858.732 20.2856   6
  -8   5   1 867.846 19.7661   4
  -8   5   1 886.299 20.4931   1
   7  -5  -1 120.706 5.02156   5
   7  -5  -1 129.890 5.34292   3
   7  -5  -1 128.980 4.60256   8
   7  -5  -1 122.711 3.94350   2
   7  -5  -1 122.618 3.77478   9
  -7   5   1 137.147 5.03536   1
  -7   5   1 126.728 4.57090   4
  -7   5   1 122.917 4.59675   6
   6  -5  -1 261.759 6.17621   2
   6  -5  -1 271.809 7.62469   6
   6  -5  -1 262.066 6.32427   9
   6  -5  -1 275.365 8.06765   5
   6  -5  -1 266.227 7.29151   8
   6  -5  -1 274.371 8.23049   3
  -6   5   1 271.074 7.61105   6
  -6   5   1 276.019 7.59808   4
  -6   5   1 267.984 6.29562   7
  -6   5   1 273.182 7.70928   1
  -6   5   1 261.722 6.57154   9
   5  -5  -1 391.448 9.99150   6
   5  -5  -1 402.385 8.72935   9
   5  -5  -1 386.854 8.49812   9
   5  -5  -1 384.388 10.3979   5
   5  -5  -1 396.106 10.5616   3
   5  -5  -1 386.071 8.40464   2
   5  -5  -1 394.482 9.62962   8
  -5   5   1 411.547 10.2215   1
  -5   5   1 396.165 10.0792   4
  -5   5   1 406.832 9.12678   7
  -5   5   1 397.324 10.0251   6
  -5   5   1 390.947 8.69681   9
   4  -5  -1 281.462 6.91809   8
   4  -5  -1 272.442 7.76894   5
   4  -5  -1 268.153 5.81965   9
   4  -5  -1 273.748 7.84062   3
   4  -5  -1 283.649 5.88753   9
   4  -5  -1 269.986 7.33117   6
   4  -5  -1 266.752 5.76109   2
  -4   5   1 277.631 6.86107   7
  -4   5   1 262.647 7.53899   4
  -4   5   1 277.879 7.37852   6
  -4   5   1 274.587 7.41042   1
   3  -5  -1 5.21507 1.00930   6
   3  -5  -1 3.66414 0.86902   3
   3  -5  -1 3.57179 0.69298   8
   3  -5  -1 4.81379 0.44818   2
   3  -5  -1 4.52935 0.47324   9
   3  -5  -1 2.77027 0.95801   5
   3  -5  -1 4.71721 0.46440   9
  -3   5   1 4.37281 1.06650   1
  -3   5   1 4.60524 0.44287   2
  -3   5   1 3.95050 1.25122   4
  -3   5   1 4.11692 0.93326   7
   2  -5  -1 465.433 11.7530   5
   2  -5  -1 471.093 11.3340   6
   2  -5  -1 473.618 10.5604   8
   2  -5  -1 482.342 11.6500   3
   2  -5  -1 476.162 10.2842   9
  -2   5   1 465.680 10.3231   2
  -2   5   1 475.488 10.4914   9
  -2   5   1 467.389 11.5291   4
  -2   5   1 468.181 11.2908   7
  -2   5   1 475.400 11.1793   1
   1  -5  -1 507.396 12.1744   6
   1  -5  -1 500.495 12.3413   3
   1  -5  -1 530.698 11.4392   9
   1  -5  -1 502.768 11.3087   8
   1  -5  -1 512.728 11.8068   1
   1  -5  -1 507.425 12.6246   5
  -1   5   1 506.627 12.2061   4
  -1   5   1 521.133 11.8428   1
  -1   5   1 508.398 11.5771   9
  -1   5   1 499.159 12.2304   7
  -1   5   1 513.471 11.3935   2
   0  -5  -1 644.657 14.9141   3
   0  -5  -1 632.203 14.7986   6
   0  -5  -1 641.675 13.9782   8
   0  -5  -1 636.897 14.2351   1
   0  -5  -1 642.491 15.2255   5
   0   5   1 627.651 14.4292   9
   0   5   1 616.464 14.1644   2
   0   5   1 625.338 14.9693   7
   0   5   1 631.923 14.6823   4
   0   5   1 637.927 14.2390   1
  -1  -5  -1 1093.12 23.3501   1
  -1  -5  -1 1085.15 24.5306   5
  -1  -5  -1 1062.96 24.1056   6
  -1  -5  -1 1108.20 23.3848   8
  -1  -5  -1 1094.52 24.2054   3
   1   5   1 1088.60 23.8541   4
   1   5   1 1083.20 23.7144   2
   1   5   1 1052.83 24.3550   7
   1   5   1 1083.80 23.9934   9
   1   5   1 1128.10 23.4435   1
   1   5   1 1094.94 23.3242   8
  -2  -5  -1 10.4678 1.66959   5
  -2  -5  -1 10.6335 1.50921   6
  -2  -5  -1 9.20601 1.46181   3
  -2  -5  -1 10.5067 1.15182   1
   2   5   1 10.0747 1.55682   9
   2   5   1 9.21789 1.18274   8
   2   5   1 16.8291 1.73626   4
   2   5   1 17.7612 2.05484   7
   2   5   1 9.36626 1.38122   2
  -3  -5  -1 51.7839 2.82433   3
  -3  -5  -1 47.3372 2.14791   1
  -3  -5  -1 50.2651 2.80864   6
  -3  -5  -1 44.4481 2.85209   5
   3   5   1 48.6752 2.43029   8
   3   5   1 52.3683 2.61922   4
   3   5   1 53.1867 2.94749   2
   3   5   1 46.5829 3.00236   9
   3   5   1 51.6464 3.33696   7
  -4  -5  -1 15.8018 2.05382   6
  -4  -5  -1 8.88047 1.62764   3
  -4  -5  -1 11.7849 1.79862   5
  -4  -5  -1 14.2728 1.41710   1
   4   5   1 13.1107 1.71492   8
   4   5   1 10.0687 1.54208   4
   4   5   1 11.5038 2.01700   9
   4   5   1 11.3037 1.66574   2
   4   5   1 16.4853 2.34534   7
  -5  -5  -1 -1.5603 0.84717   3
  -5  -5  -1 -2.9303 0.99412   5
  -5  -5  -1 -1.5610 1.05499   6
   5   5   1 -0.0010 1.05398   2
   5   5   1 -1.9118 1.01863   4
   5   5   1 0.16828 1.68930   7
   5   5   1 -2.2863 0.85218   8
   5   5   1 -0.7437 1.42519   9
  -6  -5  -1 34.8048 3.04860   6
  -6  -5  -1 38.3985 3.28638   5
  -6  -5  -1 41.9458 3.23832   3
   6   5   1 38.0122 2.86995   8
   6   5   1 43.3163 3.68774   9
   6   5   1 36.0141 3.51759   7
   6   5   1 35.3361 3.41126   2
  -7  -5  -1 0.19893 1.03468   6
  -7  -5  -1 0.50664 1.39166   5
  -7  -5  -1 2.50930 1.50666   3
   7   5   1 -0.2902 1.55389   2
   7   5   1 1.44573 1.48126   8
   7   5   1 1.44732 1.77740   7
   7   5   1 -0.0607 1.22197   9
  -8  -5  -1 5.27580 1.88982   3
  -8  -5  -1 1.72076 1.75264   6
  -8  -5  -1 0.08497 1.21797   5
   8   5   1 3.71951 1.94421   2
   8   5   1 2.92834 1.64985   8
   8   5   1 2.51033 2.11204   7
  -9  -5  -1 13.5462 2.83129   6
  -9  -5  -1 16.5241 2.97093   5
   9   5   1 11.2093 2.52815   7
   9   5   1 14.0453 2.71395   8
   9   5   1 16.4156 2.87309   2
 -10  -5  -1 0.86387 2.01887   5
 -10  -5  -1 1.47594 1.99414   6
  10   5   1 6.80944 2.65844   2
  10   5   1 5.17490 2.15062   8
 -11  -5  -1 1.11480 1.79435   6
 -11  -5  -1 1.36295 1.68546   5
  11   5   1 -0.0974 2.15045   8
  11   5   1 1.90341 2.46723   2
  14  -6  -1 -2.1747 2.14900   8
  14  -6  -1 -7.4810 2.20338   3
  14  -6  -1 1.29859 2.38576   5
 -14   6   1 1.18003 2.27134   6
 -14   6   1 3.34182 2.08826   1
 -14   6   1 1.35413 2.06210   5
  13  -6  -1 -2.7707 2.36159   3
  13  -6  -1 2.92178 2.07780   5
  13  -6  -1 2.22138 2.37762   8
 -13   6   1 -0.4757 1.81929   6
 -13   6   1 3.82263 2.07635   1
 -13   6   1 2.15835 2.09732   5
  12  -6  -1 0.92406 1.53486   8
  12  -6  -1 3.88810 2.04606   5
  12  -6  -1 3.72958 2.53829   3
 -12   6   1 1.62704 1.81608   1
 -12   6   1 4.65323 2.00256   5
 -12   6   1 3.33610 1.91969   6
  11  -6  -1 -1.0599 1.45234   5
  11  -6  -1 -1.0584 1.49748   8
  11  -6  -1 0.25423 1.50720   3
 -11   6   1 -1.2328 1.33115   5
 -11   6   1 -0.3349 1.47015   6
 -11   6   1 -1.2441 1.55830   1
  10  -6  -1 25.1855 2.90585   8
  10  -6  -1 24.1562 3.29409   3
  10  -6  -1 20.1258 2.80125   5
 -10   6   1 24.7559 2.91507   1
 -10   6   1 24.9868 2.84077   6
   9  -6  -1 0.03563 1.34824   5
   9  -6  -1 2.09925 1.31230   8
   9  -6  -1 0.68951 1.61317   3
  -9   6   1 1.19775 1.25407   4
  -9   6   1 0.45698 1.29606   6
  -9   6   1 -0.0649 1.51445   1
   8  -6  -1 46.7744 3.40225   5
   8  -6  -1 42.1403 3.55541   3
   8  -6  -1 43.2159 2.92302   8
  -8   6   1 47.2071 3.32778   1
  -8   6   1 45.5834 2.87938   4
  -8   6   1 45.1692 3.01850   6
   7  -6  -1 28.5517 2.57430   3
   7  -6  -1 28.1104 2.40255   6
   7  -6  -1 26.4438 2.17906   8
   7  -6  -1 24.3567 2.69694   5
  -7   6   1 27.7918 2.49695   4
  -7   6   1 30.7994 2.93152   1
  -7   6   1 29.6178 2.41580   6
   6  -6  -1 4.48646 1.45487   5
   6  -6  -1 7.19080 1.67444   3
   6  -6  -1 6.74186 1.30122   8
   6  -6  -1 6.58544 1.27093   6
  -6   6   1 7.26555 1.44747   6
  -6   6   1 6.31435 1.69155   4
  -6   6   1 7.41012 1.48215   1
  -6   6   1 8.20570 1.02791   7
   5  -6  -1 116.749 4.77901   3
   5  -6  -1 121.579 4.41483   6
   5  -6  -1 116.451 2.76247   9
   5  -6  -1 126.754 4.15686   8
   5  -6  -1 123.059 2.82044   9
   5  -6  -1 118.476 4.73719   5
  -5   6   1 123.177 4.61658   1
  -5   6   1 128.572 4.88271   4
  -5   6   1 127.256 4.48432   6
  -5   6   1 120.294 3.89087   7
   4  -6  -1 200.588 4.36975   9
   4  -6  -1 199.473 6.01794   6
   4  -6  -1 201.318 5.50069   8
   4  -6  -1 193.767 6.45729   5
   4  -6  -1 195.238 4.29441   2
   4  -6  -1 194.424 6.42246   3
   4  -6  -1 194.672 4.35791   9
  -4   6   1 199.699 6.42296   4
  -4   6   1 196.947 5.97641   6
  -4   6   1 202.495 5.74390   7
  -4   6   1 202.066 6.06279   1
   3  -6  -1 111.034 3.43160   8
   3  -6  -1 102.339 3.90114   6
   3  -6  -1 111.581 4.39930   3
   3  -6  -1 110.692 3.06523   9
   3  -6  -1 111.219 2.89614   9
   3  -6  -1 103.803 4.34634   5
   3  -6  -1 112.858 2.95847   2
  -3   6   1 107.926 3.90202   1
  -3   6   1 109.320 3.99722   7
  -3   6   1 102.646 4.34678   4
  -3   6   1 110.754 2.94057   2
   2  -6  -1 78.0010 3.31135   6
   2  -6  -1 81.8893 3.62542   3
   2  -6  -1 83.7966 2.64434   9
   2  -6  -1 80.5310 3.77570   5
   2  -6  -1 83.4081 2.76002   8
  -2   6   1 83.5841 2.80675   9
  -2   6   1 78.6705 3.49129   7
  -2   6   1 79.3122 3.20698   1
  -2   6   1 83.3760 3.58629   4
  -2   6   1 84.4641 2.67090   2
   1  -6  -1 271.621 6.59397   8
   1  -6  -1 267.200 7.70215   3
   1  -6  -1 262.080 7.41020   6
   1  -6  -1 265.189 6.68586   9
   1  -6  -1 248.053 7.77914   5
  -1   6   1 260.677 7.51283   4
  -1   6   1 266.607 6.91322   9
  -1   6   1 267.523 6.71691   2
  -1   6   1 262.811 7.64954   7
  -1   6   1 262.912 7.00982   1
   0  -6  -1 13.5178 1.70853   3
   0  -6  -1 15.5755 1.54369   9
   0  -6  -1 15.0426 1.84732   5
   0  -6  -1 17.0432 1.44118   1
   0  -6  -1 14.1583 1.66752   6
   0  -6  -1 13.8174 1.13976   8
   0   6   1 14.5900 1.29765   1
   0   6   1 15.7094 1.96999   4
   0   6   1 11.9299 1.95156   7
   0   6   1 15.2654 1.55692   9
   0   6   1 16.2570 1.36758   2
  -1  -6  -1 186.287 5.98230   6
  -1  -6  -1 182.216 6.33954   5
  -1  -6  -1 183.945 6.01987   3
  -1  -6  -1 189.469 5.28709   8
  -1  -6  -1 180.030 5.19511   1
   1   6   1 182.224 5.80965   4
   1   6   1 175.613 5.79224   9
   1   6   1 188.178 5.65352   2
   1   6   1 192.982 6.45558   7
   1   6   1 182.939 5.22765   8
   1   6   1 179.394 5.21138   1
  -2  -6  -1 139.491 5.25946   6
  -2  -6  -1 149.085 4.45795   1
  -2  -6  -1 140.419 4.69697   8
  -2  -6  -1 144.938 5.66050   5
  -2  -6  -1 153.625 5.42530   3
   2   6   1 152.499 5.19183   4
   2   6   1 148.300 4.50087   1
   2   6   1 152.955 5.88278   7
   2   6   1 150.514 5.45366   9
   2   6   1 148.118 4.74313   8
   2   6   1 148.401 5.17984   2
  -3  -6  -1 162.285 5.89713   3
  -3  -6  -1 159.090 6.23404   5
  -3  -6  -1 163.549 4.79638   1
  -3  -6  -1 168.245 5.98641   6
   3   6   1 161.624 6.10487   9
   3   6   1 155.785 4.75741   1
   3   6   1 163.397 5.46895   4
   3   6   1 155.376 5.78692   2
   3   6   1 164.574 5.31497   8
   3   6   1 156.065 6.10554   7
  -4  -6  -1 30.1430 3.10644   5
  -4  -6  -1 25.7508 2.77121   6
  -4  -6  -1 30.6045 2.67090   3
   4   6   1 25.4684 2.71875   2
   4   6   1 31.5875 2.71076   9
   4   6   1 28.7750 2.80846   7
   4   6   1 30.4602 2.29553   4
   4   6   1 32.6391 2.56008   8
  -5  -6  -1 40.1526 3.41930   5
  -5  -6  -1 31.8101 2.84777   3
  -5  -6  -1 41.0686 3.21069   6
   5   6   1 38.1020 3.35145   2
   5   6   1 35.4817 3.64234   7
   5   6   1 36.7940 3.39974   9
   5   6   1 39.1136 2.95173   8
  -6  -6  -1 1.73050 1.22223   3
  -6  -6  -1 -0.9397 1.26063   5
  -6  -6  -1 0.90210 1.12787   6
   6   6   1 -0.7470 1.71410   7
   6   6   1 -0.8510 1.47694   2
   6   6   1 -0.7349 1.13780   8
   6   6   1 1.67955 1.32278   9
  -7  -6  -1 0.72201 1.65293   6
  -7  -6  -1 1.64049 1.52834   3
  -7  -6  -1 0.64978 1.63900   5
   7   6   1 -0.5495 1.38846   8
   7   6   1 1.09199 1.39276   2
   7   6   1 1.80682 1.88999   7
  -8  -6  -1 4.63107 2.07971   5
  -8  -6  -1 3.08377 1.89482   6
   8   6   1 4.72260 2.20342   7
   8   6   1 3.41387 1.69386   2
   8   6   1 0.85259 1.74845   8
  -9  -6  -1 5.24508 2.47661   5
  -9  -6  -1 3.32913 2.10279   6
   9   6   1 5.96406 2.28750   7
   9   6   1 8.66167 2.67758   2
   9   6   1 4.80962 2.64115   8
 -10  -6  -1 2.09567 2.19684   5
 -10  -6  -1 0.81653 2.13119   6
  10   6   1 3.93234 2.48715   2
  13  -7  -1 1.94317 2.28233   8
  13  -7  -1 2.33522 2.23240   3
  13  -7  -1 -0.0702 1.97936   5
 -13   7   1 8.48678 2.56237   1
 -13   7   1 3.09289 1.99617   6
 -13   7   1 1.66007 2.01210   5
  12  -7  -1 5.56492 2.22698   5
  12  -7  -1 7.87694 2.40731   8
  12  -7  -1 4.36920 2.63408   3
 -12   7   1 6.64430 2.36006   1
 -12   7   1 4.78667 2.14105   5
 -12   7   1 4.54198 2.01172   6
  11  -7  -1 1.04125 1.64870   8
  11  -7  -1 -0.6036 1.59944   5
  11  -7  -1 1.54655 2.11213   3
 -11   7   1 0.91811 1.61585   6
 -11   7   1 -0.8187 1.67053   1
 -11   7   1 -0.0334 1.69902   5
  10  -7  -1 0.78654 1.60032   5
  10  -7  -1 0.81508 1.41629   8
  10  -7  -1 0.94124 1.53790   3
 -10   7   1 3.32398 1.33492   4
 -10   7   1 0.85096 1.85909   1
 -10   7   1 3.05322 1.67561   6
   9  -7  -1 13.0705 2.10546   8
   9  -7  -1 7.01773 2.03871   5
   9  -7  -1 10.4361 2.21571   3
  -9   7   1 12.1009 2.09469   1
  -9   7   1 14.5238 2.07141   4
  -9   7   1 10.7254 1.80911   6
   8  -7  -1 0.54097 1.29516   8
   8  -7  -1 0.39321 1.41084   5
   8  -7  -1 3.01180 1.50566   3
  -8   7   1 2.51810 1.64824   1
  -8   7   1 2.30567 1.40635   4
  -8   7   1 1.54050 1.26700   6
   7  -7  -1 2.25678 1.18343   8
   7  -7  -1 1.11099 1.54528   3
   7  -7  -1 5.04005 1.51869   5
   7  -7  -1 0.99383 1.23216   6
  -7   7   1 0.36687 1.59080   1
  -7   7   1 1.34905 1.17954   6
  -7   7   1 1.55680 1.54896   4
   6  -7  -1 12.0808 1.88888   6
   6  -7  -1 10.6730 1.64204   8
   6  -7  -1 12.0766 2.16698   5
   6  -7  -1 11.2788 1.96238   3
  -6   7   1 13.0749 1.89326   6
  -6   7   1 11.1645 2.14030   1
  -6   7   1 15.3760 2.46778   4
  -6   7   1 18.0046 1.83850   7
   5  -7  -1 14.4436 1.85139   6
   5  -7  -1 9.85581 1.94512   5
   5  -7  -1 12.7550 1.94825   3
   5  -7  -1 14.1510 1.61354   8
  -5   7   1 10.4728 1.63368   6
  -5   7   1 14.1600 2.12687   4
  -5   7   1 13.6610 2.00270   1
  -5   7   1 11.2301 1.59144   7
   4  -7  -1 -1.2300 0.94274   3
   4  -7  -1 -0.3824 0.63635   8
   4  -7  -1 -0.7720 0.95914   5
   4  -7  -1 0.56626 0.87508   6
  -4   7   1 -0.3206 1.12203   4
  -4   7   1 0.63398 0.96181   7
  -4   7   1 0.17265 1.05186   1
   3  -7  -1 49.5494 2.79312   6
   3  -7  -1 46.0575 3.08997   5
   3  -7  -1 47.2657 1.96383   9
   3  -7  -1 52.0038 3.12968   3
   3  -7  -1 49.0596 2.19413   8
  -3   7   1 48.0701 2.72128   1
  -3   7   1 43.9292 3.24158   4
  -3   7   1 48.3284 1.98815   9
  -3   7   1 47.5152 2.87578   7
  -3   7   1 50.2464 1.89753   2
   2  -7  -1 23.2980 2.16887   6
   2  -7  -1 24.6249 1.56405   9
   2  -7  -1 23.2346 2.42538   3
   2  -7  -1 21.4119 1.44515   8
   2  -7  -1 19.4418 2.34710   5
  -2   7   1 21.4658 2.53088   4
  -2   7   1 23.6861 2.47483   7
  -2   7   1 22.6785 1.57695   9
  -2   7   1 22.9580 1.90662   1
  -2   7   1 24.7519 1.50684   2
   1  -7  -1 278.823 8.03051   6
   1  -7  -1 286.127 8.76189   5
   1  -7  -1 286.670 8.45355   3
   1  -7  -1 275.861 7.04915   8
   1  -7  -1 273.939 7.21672   9
  -1   7   1 267.675 8.35697   7
  -1   7   1 275.236 7.27081   2
  -1   7   1 276.227 7.51667   9
  -1   7   1 289.194 7.59470   1
  -1   7   1 268.224 8.13287   4
   0  -7  -1 371.021 10.7437   5
   0  -7  -1 382.412 10.5348   3
   0  -7  -1 380.633 10.2275   6
   0  -7  -1 386.218 9.24687   8
   0   7   1 372.924 10.6561   7
   0   7   1 370.625 9.40690   1
   0   7   1 373.451 9.56872   2
   0   7   1 363.448 9.82945   9
   0   7   1 362.472 10.1074   4
  -1  -7  -1 106.891 4.86669   5
  -1  -7  -1 112.922 3.80259   1
  -1  -7  -1 103.735 4.60241   3
  -1  -7  -1 104.243 3.83653   8
  -1  -7  -1 113.689 4.62845   6
   1   7   1 108.249 3.81456   1
   1   7   1 107.104 5.08093   7
   1   7   1 105.603 4.20373   2
   1   7   1 107.099 4.42985   9
   1   7   1 114.183 4.65683   4
  -2  -7  -1 262.205 8.40719   3
  -2  -7  -1 266.236 7.17947   1
  -2  -7  -1 263.995 8.34070   6
  -2  -7  -1 276.460 8.98426   5
  -2  -7  -1 259.841 7.48811   8
   2   7   1 282.353 7.60936   8
   2   7   1 266.814 8.40789   9
   2   7   1 271.528 8.19139   2
   2   7   1 268.660 7.17499   1
   2   7   1 278.607 8.11147   4
   2   7   1 277.184 8.98408   7
  -3  -7  -1 3.26716 1.45483   3
  -3  -7  -1 1.29012 1.07231   8
  -3  -7  -1 1.20761 1.44943   6
  -3  -7  -1 1.49054 1.50397   5
   3   7   1 -0.5871 1.38438   2
   3   7   1 1.31888 0.99280   8
   3   7   1 0.81631 1.58482   4
   3   7   1 1.19027 1.53349   9
   3   7   1 -0.3227 1.40638   7
  -4  -7  -1 19.7932 2.67719   5
  -4  -7  -1 17.6995 2.44016   3
  -4  -7  -1 21.8758 2.70020   6
   4   7   1 20.3284 2.77146   9
   4   7   1 16.6548 2.87924   7
   4   7   1 18.3692 2.19775   4
   4   7   1 20.4471 2.63132   2
   4   7   1 21.2129 2.38437   8
  -5  -7  -1 1.90102 1.67105   5
  -5  -7  -1 0.92347 1.40820   6
  -5  -7  -1 0.71484 1.17554   3
   5   7   1 3.32387 1.65074   9
   5   7   1 -0.4510 1.31847   2
   5   7   1 0.19216 1.51034   7
   5   7   1 1.33838 1.45265   8
  -6  -7  -1 -0.0743 1.55216   5
  -6  -7  -1 1.48903 1.53933   3
  -6  -7  -1 2.07363 1.67055   6
   6   7   1 4.93685 2.31460   7
   6   7   1 3.63901 1.80588   2
  -7  -7  -1 -4.1376 1.31991   6
  -7  -7  -1 -0.6687 1.74021   5
   7   7   1 2.06578 1.79459   2
   7   7   1 0.12252 1.92419   7
  -8  -7  -1 0.07996 1.91352   6
  -8  -7  -1 0.03578 1.54725   5
   8   7   1 2.18285 2.23007   7
   8   7   1 5.98348 2.37695   2
  -9  -7  -1 0.03831 1.98159   6
  -9  -7  -1 2.07274 2.27590   5
   9   7   1 9.23421 2.83836   2
   9   7   1 4.75915 2.36062   7
 -10  -7  -1 5.88212 2.85943   6
 -10  -7  -1 1.18284 2.33339   5
  10   7   1 3.22776 3.01196   2
  13  -8  -1 -0.8747 2.12549   5
  13  -8  -1 5.71743 3.00751   3
  13  -8  -1 7.08948 2.50849   8
 -13   8   1 3.51382 2.02061   1
 -13   8   1 -0.2251 2.24275   5
 -13   8   1 -0.6067 2.06422   6
  12  -8  -1 -1.8470 1.75771   8
  12  -8  -1 0.27017 2.41811   3
  12  -8  -1 -3.8292 1.69191   5
 -12   8   1 2.40793 1.96574   6
 -12   8   1 0.06475 1.95705   5
 -12   8   1 2.80455 2.40824   1
  11  -8  -1 5.04222 2.57913   3
  11  -8  -1 3.39066 1.88471   8
  11  -8  -1 0.94335 1.86964   5
 -11   8   1 7.63360 2.16890   6
 -11   8   1 1.57849 2.10616   1
  10  -8  -1 -1.6856 1.47752   5
  10  -8  -1 0.85425 1.52991   8
  10  -8  -1 0.48600 1.41840   3
 -10   8   1 4.20716 1.61545   4
 -10   8   1 1.15589 1.48716   6
 -10   8   1 2.05524 1.99671   1
   9  -8  -1 2.60731 1.46316   8
   9  -8  -1 0.41755 1.54092   5
   9  -8  -1 2.30262 1.93107   3
  -9   8   1 0.40015 1.89504   1
  -9   8   1 3.69849 1.48162   6
  -9   8   1 4.31079 1.60745   4
   8  -8  -1 -0.5565 1.07937   8
   8  -8  -1 -2.0832 1.31737   5
   8  -8  -1 -2.0976 1.39225   3
  -8   8   1 -0.8010 1.12584   1
  -8   8   1 -0.0401 1.45866   4
  -8   8   1 -0.1178 1.13746   6
   7  -8  -1 -0.2938 1.11981   6
   7  -8  -1 0.66825 1.59202   3
   7  -8  -1 -1.6018 1.31972   5
   7  -8  -1 0.00154 1.17958   8
  -7   8   1 -0.1542 1.05443   6
  -7   8   1 0.39057 1.72505   4
  -7   8   1 -0.9670 1.55226   1
   6  -8  -1 46.6474 2.81945   8
   6  -8  -1 42.0750 3.47261   5
   6  -8  -1 41.7098 2.92695   6
   6  -8  -1 38.0426 3.16921   3
  -6   8   1 42.8360 2.99391   1
  -6   8   1 44.1246 3.25367   4
  -6   8   1 46.0513 2.97989   6
   5  -8  -1 21.2124 2.34596   6
   5  -8  -1 23.1659 2.08380   8
   5  -8  -1 24.2115 2.96611   3
   5  -8  -1 16.7467 2.56672   5
  -5   8   1 21.5119 2.64453   4
  -5   8   1 23.9264 2.13735   7
  -5   8   1 20.9477 2.28994   6
  -5   8   1 24.1595 2.64774   1
   4  -8  -1 -0.9184 1.40117   3
   4  -8  -1 -0.0863 0.78999   8
   4  -8  -1 -2.6907 0.91128   6
   4  -8  -1 -1.1993 0.95209   5
  -4   8   1 -2.4266 1.07796   1
  -4   8   1 -0.3168 1.11685   7
  -4   8   1 4.07631 1.93875   4
   3  -8  -1 712.191 17.8564   3
   3  -8  -1 695.961 15.9172   8
   3  -8  -1 712.318 17.0182   6
   3  -8  -1 708.495 18.0488   5
  -3   8   1 698.313 16.8271   1
  -3   8   1 713.772 17.7061   4
  -3   8   1 704.040 17.2345   7
   2  -8  -1 144.603 6.15845   5
   2  -8  -1 142.905 5.31369   6
   2  -8  -1 139.852 5.81990   3
   2  -8  -1 142.948 4.39886   8
  -2   8   1 144.140 5.76456   7
  -2   8   1 146.109 5.93723   4
  -2   8   1 134.899 4.97377   1
  -2   8   1 136.188 4.66112   9
   1  -8  -1 6.63202 1.87017   3
   1  -8  -1 6.31574 1.68881   5
   1  -8  -1 7.94969 1.20223   8
   1  -8  -1 2.52159 1.33831   6
  -1   8   1 8.73024 1.53922   1
  -1   8   1 5.67603 1.29972   2
  -1   8   1 7.64672 2.32061   4
  -1   8   1 6.15527 1.47463   9
  -1   8   1 8.60131 2.06803   7
   0  -8  -1 -2.3798 1.12359   6
   0  -8  -1 -2.2999 0.96188   3
   0  -8  -1 -0.8715 1.02770   5
   0   8   1 2.09817 1.39376   4
   0   8   1 -0.5322 0.90455   1
   0   8   1 -0.0609 1.78088   7
   0   8   1 0.86451 1.01901   9
   0   8   1 1.00746 0.85556   2
  -1  -8  -1 244.602 7.86243   6
  -1  -8  -1 239.851 8.01726   3
  -1  -8  -1 220.416 8.16982   5
   1   8   1 243.803 7.74760   9
   1   8   1 245.342 7.90013   4
   1   8   1 235.263 7.39198   2
   1   8   1 258.260 8.72880   7
   1   8   1 226.375 6.67399   1
  -2  -8  -1 51.1136 3.46745   6
  -2  -8  -1 53.6573 3.55273   3
  -2  -8  -1 54.0763 3.98476   5
   2   8   1 47.6131 3.49041   4
   2   8   1 45.0306 4.09843   7
   2   8   1 58.7045 3.48798   2
   2   8   1 51.2091 3.47749   9
  -3  -8  -1 2.13731 1.34526   6
  -3  -8  -1 1.24007 1.54747   5
  -3  -8  -1 1.82603 1.25906   3
   3   8   1 3.17700 1.54268   9
   3   8   1 2.46471 1.66085   4
   3   8   1 0.57352 1.58821   7
   3   8   1 0.96185 1.36570   2
  -4  -8  -1 33.4407 3.60408   5
  -4  -8  -1 31.7618 3.38671   6
  -4  -8  -1 33.9527 3.43780   3
   4   8   1 41.1479 4.28210   7
   4   8   1 40.6050 3.51902   9
   4   8   1 35.4009 2.89766   4
   4   8   1 44.3879 3.52123   2
  -5  -8  -1 1.00725 1.54963   6
  -5  -8  -1 4.26374 2.07334   5
  -5  -8  -1 1.23140 1.64511   3
   5   8   1 2.75934 1.38852   2
   5   8   1 2.88267 2.26845   7
   5   8   1 3.30922 1.75630   9
  -6  -8  -1 3.20459 1.75570   5
  -6  -8  -1 0.98811 1.49167   3
  -6  -8  -1 2.57687 1.81645   6
   6   8   1 4.28872 1.86284   2
   6   8   1 3.99507 1.99628   7
  -7  -8  -1 3.47797 2.30283   5
  -7  -8  -1 1.11163 2.20583   6
   7   8   1 3.34242 2.53510   7
   7   8   1 3.11689 2.05390   2
  -8  -8  -1 -1.2879 1.90046   6
  -8  -8  -1 -0.5542 1.66945   5
   8   8   1 -0.7411 1.93875   7
   8   8   1 -1.8852 1.80399   2
  -9  -8  -1 0.17222 2.55402   6
  -9  -8  -1 3.06734 2.55488   5
   9   8   1 5.61841 2.62120   2
   9   8   1 3.32129 2.41120   7
  13  -9  -1 -1.1483 3.40633   3
  13  -9  -1 -0.8156 4.05409   5
  13  -9  -1 5.35522 2.53143   8
 -13   9   1 -0.8839 1.88648   6
  12  -9  -1 5.16096 2.52237   5
  12  -9  -1 5.92684 2.34830   8
  12  -9  -1 8.82278 3.34994   3
 -12   9   1 1.93226 2.07454   6
 -12   9   1 8.39930 2.87472   1
  11  -9  -1 2.38697 1.98776   3
  11  -9  -1 -1.2479 1.80650   5
  11  -9  -1 -0.8115 1.65036   8
 -11   9   1 3.29093 2.34677   1
 -11   9   1 1.15487 1.80506   6
  10  -9  -1 4.74829 2.54949   3
  10  -9  -1 4.35999 2.20972   5
  10  -9  -1 4.45057 1.80011   8
 -10   9   1 6.77111 2.60422   1
 -10   9   1 5.97083 2.00339   4
 -10   9   1 3.42338 1.71589   6
   9  -9  -1 5.37732 2.02825   5
   9  -9  -1 6.50599 2.07971   3
   9  -9  -1 5.03760 1.72184   8
  -9   9   1 3.52151 2.19864   1
  -9   9   1 5.89537 1.79519   6
  -9   9   1 7.63046 2.12931   4
   8  -9  -1 9.46586 2.01737   6
   8  -9  -1 13.3196 2.53983   5
   8  -9  -1 9.33560 1.78245   8
   8  -9  -1 9.04211 2.55489   3
  -8   9   1 11.0377 2.44653   1
  -8   9   1 12.5818 2.59749   4
  -8   9   1 11.6863 2.00550   6
   7  -9  -1 96.2775 4.51347   6
   7  -9  -1 90.1939 5.35892   3
   7  -9  -1 89.0789 5.10152   5
   7  -9  -1 93.3542 4.09879   8
  -7   9   1 94.7573 5.13263   4
  -7   9   1 87.8936 4.36178   6
  -7   9   1 81.9520 4.45416   1
   6  -9  -1 1.18937 1.23857   6
   6  -9  -1 -0.3833 0.96013   8
   6  -9  -1 -0.1268 1.57297   3
   6  -9  -1 0.28553 1.19157   5
  -6   9   1 -0.0558 1.03855   6
  -6   9   1 -0.5910 1.49668   1
  -6   9   1 -2.3055 1.16122   4
   5  -9  -1 113.308 5.68460   3
   5  -9  -1 109.362 4.73378   6
   5  -9  -1 112.198 5.44117   5
   5  -9  -1 113.536 4.28132   8
  -5   9   1 116.201 4.84326   7
  -5   9   1 111.937 5.03606   1
  -5   9   1 124.431 5.73177   4
  -5   9   1 112.674 4.73597   6
   4  -9  -1 -1.8002 1.24865   5
   4  -9  -1 -1.8112 0.82082   3
   4  -9  -1 -0.7819 0.98311   6
  -4   9   1 -1.1117 1.30287   1
  -4   9   1 -1.6644 1.65245   4
  -4   9   1 0.12603 1.13594   7
   3  -9  -1 6.81978 2.15231   5
   3  -9  -1 8.96801 2.11835   3
   3  -9  -1 7.09644 1.63446   6
  -3   9   1 5.76855 1.78162   7
  -3   9   1 6.51142 2.30382   4
  -3   9   1 5.34947 1.73727   1
   2  -9  -1 41.8008 3.02465   6
   2  -9  -1 46.9221 3.89555   5
   2  -9  -1 48.7543 3.68062   3
  -2   9   1 43.9796 3.74567   7
  -2   9   1 48.0296 3.18228   1
  -2   9   1 43.6465 3.88326   4
   1  -9  -1 29.8061 3.17440   3
   1  -9  -1 29.6769 3.43733   5
   1  -9  -1 28.8612 2.91060   6
  -1   9   1 24.6761 2.42637   1
  -1   9   1 30.8824 3.48165   7
  -1   9   1 29.0846 3.34358   4
   0  -9  -1 3.11886 1.53494   3
   0  -9  -1 4.69825 1.58190   6
   0  -9  -1 2.79176 1.42980   5
   0   9   1 1.23355 1.74474   4
   0   9   1 4.70846 1.28421   2
   0   9   1 3.68145 1.47055   1
   0   9   1 4.22498 1.33273   9
   0   9   1 2.25171 1.96993   7
  -1  -9  -1 42.6423 3.73451   5
  -1  -9  -1 37.4514 3.06388   6
  -1  -9  -1 34.3214 3.11519   3
   1   9   1 41.8726 4.19673   7
   1   9   1 34.4151 2.68538   2
   1   9   1 35.4282 3.00500   9
   1   9   1 36.9868 3.37262   4
  -2  -9  -1 34.6691 3.15752   3
  -2  -9  -1 41.9950 4.15221   5
  -2  -9  -1 35.7441 3.10883   6
   2   9   1 35.0808 3.27499   4
   2   9   1 40.1087 3.18947   9
   2   9   1 38.7995 3.00954   2
   2   9   1 33.1348 3.96370   7
  -3  -9  -1 10.8320 2.19678   3
  -3  -9  -1 13.7254 2.85882   5
  -3  -9  -1 13.6279 2.41195   6
   3   9   1 15.4617 3.06700   7
   3   9   1 12.0912 2.35115   9
   3   9   1 10.3906 2.39386   4
   3   9   1 10.0367 1.94382   2
  -4  -9  -1 10.2420 2.17237   3
  -4  -9  -1 10.6409 2.51573   6
  -4  -9  -1 8.55045 2.50246   5
   4   9   1 7.90470 2.06443   2
   4   9   1 11.2276 2.99693   7
   4   9   1 10.9368 2.31921   9
  -5  -9  -1 14.1255 3.01989   5
  -5  -9  -1 15.2073 2.78980   6
  -5  -9  -1 11.1064 2.48522   3
   5   9   1 17.8614 3.36036   7
   5   9   1 15.7367 2.70295   2
  -6  -9  -1 3.23232 2.51477   6
  -6  -9  -1 4.96330 2.65027   5
   6   9   1 7.45002 2.96089   7
   6   9   1 8.87196 2.45685   2
  -7  -9  -1 6.84067 2.62836   6
  -7  -9  -1 3.76424 2.63197   5
   7   9   1 6.58818 2.51792   2
   7   9   1 9.09469 2.91832   7
  -8  -9  -1 2.76003 2.56114   5
  -8  -9  -1 0.92225 4.17285   6
   8   9   1 6.57255 2.53137   7
   8   9   1 4.35831 2.24432   2
  12 -10  -1 0.00627 2.67542   3
  12 -10  -1 -1.9482 1.87425   8
  12 -10  -1 -4.4776 2.15206   5
 -12  10   1 3.31160 2.63783   1
 -12  10   1 -1.5933 1.81865   6
  11 -10  -1 4.74191 2.38974   8
  11 -10  -1 1.06285 2.49308   3
  11 -10  -1 -1.2692 2.18502   5
 -11  10   1 4.60394 2.65064   1
 -11  10   1 4.14509 2.08297   6
 -11  10   1 6.21381 2.13264   4
  10 -10  -1 8.78484 2.87415   3
  10 -10  -1 10.0344 3.53703   8
  10 -10  -1 3.03846 2.42284   5
 -10  10   1 8.51456 2.24180   6
 -10  10   1 16.1927 3.28794   1
 -10  10   1 9.85097 2.30884   4
   9 -10  -1 4.36932 2.54571   3
   9 -10  -1 4.33167 2.15427   5
  -9  10   1 4.04298 2.36880   1
  -9  10   1 3.99751 1.80642   6
  -9  10   1 7.87027 2.29686   4
   8 -10  -1 -0.2647 1.36278   6
   8 -10  -1 0.59079 1.58457   3
   8 -10  -1 0.19476 1.82233   5
  -8  10   1 -1.2662 1.60488   4
  -8  10   1 -0.4333 1.79104   1
  -8  10   1 -0.9634 1.18855   6
   7 -10  -1 3.29341 1.66851   6
   7 -10  -1 -0.2915 1.86069   3
   7 -10  -1 1.70588 1.74908   5
  -7  10   1 0.79564 1.87118   4
  -7  10   1 1.10050 1.46296   6
  -7  10   1 3.35442 1.89880   1
   6 -10  -1 2.87516 1.61901   6
   6 -10  -1 0.65176 1.68461   5
   6 -10  -1 1.47909 1.84986   3
  -6  10   1 3.47282 2.06879   4
  -6  10   1 3.78544 1.82164   1
  -6  10   1 1.96471 1.35724   6
   5 -10  -1 -1.4446 1.02325   6
   5 -10  -1 1.04756 1.68307   3
   5 -10  -1 -1.5810 1.38798   5
  -5  10   1 -0.4836 1.25622   4
  -5  10   1 -0.2659 0.92879   6
  -5  10   1 -1.1553 1.35421   1
  -5  10   1 1.65156 1.17395   7
   4 -10  -1 38.7635 3.31672   3
   4 -10  -1 38.8883 3.93413   5
   4 -10  -1 30.7890 2.92146   6
  -4  10   1 42.7196 3.48019   7
  -4  10   1 36.3260 3.07218   1
  -4  10   1 36.7761 3.84204   4
   3 -10  -1 6.13007 1.64465   6
   3 -10  -1 8.54306 2.20448   5
   3 -10  -1 7.74054 2.06612   3
  -3  10   1 7.09681 1.79178   1
  -3  10   1 7.70575 2.05208   7
  -3  10   1 5.80298 2.31894   4
   2 -10  -1 6.39022 2.12980   5
   2 -10  -1 5.56298 1.74123   6
   2 -10  -1 5.19306 1.80978   3
  -2  10   1 5.66063 1.72426   1
  -2  10   1 7.84874 2.44313   4
  -2  10   1 3.52577 1.93776   7
   1 -10  -1 -0.4242 1.21676   6
   1 -10  -1 0.22769 1.18509   5
   1 -10  -1 0.01430 1.10352   3
  -1  10   1 1.79071 1.63528   4
  -1  10   1 4.23080 2.07750   7
   0 -10  -1 88.9109 4.57047   6
   0 -10  -1 81.0518 4.80235   3
   0 -10  -1 74.2366 5.11519   5
   0  10   1 73.8759 4.77380   4
   0  10   1 82.9554 5.22434   7
  -1 -10  -1 29.3630 3.37026   3
  -1 -10  -1 20.7218 2.80170   6
  -1 -10  -1 19.0289 3.15525   5
   1  10   1 25.6016 3.65605   7
   1  10   1 25.2898 3.23197   4
  -2 -10  -1 10.9737 2.69135   5
  -2 -10  -1 10.2145 2.35521   6
  -2 -10  -1 11.4134 2.36036   3
   2  10   1 13.7453 2.17096   2
   2  10   1 18.8320 3.34150   7
   2  10   1 15.3275 2.66743   4
  -3 -10  -1 -0.4371 1.41346   3
  -3 -10  -1 2.63335 2.23363   6
  -3 -10  -1 2.56339 2.12352   5
   3  10   1 3.12911 2.20094   9
   3  10   1 2.12784 1.48127   2
   3  10   1 1.82113 2.31558   7
   3  10   1 3.52415 1.99156   4
  -4 -10  -1 24.0213 3.27988   3
  -4 -10  -1 21.5296 3.43656   5
   4  10   1 23.8323 3.11771   2
   4  10   1 33.8165 4.27530   7
  -5 -10  -1 0.58487 1.67467   5
   5  10   1 7.55353 2.11603   2
   5  10   1 -0.2692 1.75450   7
  -6 -10  -1 1.15708 2.40685   5
   6  10   1 3.20775 1.98027   2
   6  10   1 4.75043 2.67494   7
  -7 -10  -1 2.91948 3.27846   5
   7  10   1 7.33721 2.38398   2
   7  10   1 1.52394 2.41488   7
  11 -11  -1 1.03646 2.81111   3
  11 -11  -1 -0.1880 2.86843   5
 -11  11   1 6.88361 2.27448   4
 -11  11   1 5.11992 2.75344   1
  10 -11  -1 6.36893 2.80566   5
  10 -11  -1 9.12478 3.39073   3
 -10  11   1 15.4402 2.83849   4
 -10  11   1 8.02336 2.40273   1
   9 -11  -1 2.99301 2.34429   5
   9 -11  -1 5.00171 2.67087   3
  -9  11   1 11.2829 2.59873   4
  -9  11   1 3.05375 2.32712   1
   8 -11  -1 1.23569 1.70449   3
   8 -11  -1 0.11313 1.89104   6
   8 -11  -1 -1.8121 1.72819   5
  -8  11   1 1.71703 2.10265   1
  -8  11   1 0.83891 1.89077   4
   7 -11  -1 1.42433 2.04179   5
   7 -11  -1 2.62341 2.15422   3
  -7  11   1 4.86544 2.11882   1
  -7  11   1 2.42660 1.72378   4
   6 -11  -1 35.3504 4.29206   3
   6 -11  -1 32.3283 4.01427   5
  -6  11   1 35.0382 4.05806   4
  -6  11   1 34.5798 3.59244   1
   5 -11  -1 0.14773 1.81048   5
   5 -11  -1 -1.3571 1.75737   3
  -5  11   1 -3.4998 1.72750   4
  -5  11   1 -3.4914 1.33118   1
   4 -11  -1 20.9317 3.27608   3
   4 -11  -1 25.4913 3.37757   5
  -4  11   1 19.4361 3.23463   4
  -4  11   1 24.9301 3.23829   7
  -4  11   1 20.8567 2.76024   1
   3 -11  -1 1.16241 1.86283   5
   3 -11  -1 1.68707 1.80714   3
  -3  11   1 -1.8347 1.32306   4
  -3  11   1 3.09893 1.94589   7
  -3  11   1 0.68752 1.46249   1
   2 -11  -1 8.91766 2.35869   3
   2 -11  -1 7.81763 2.46246   5
  -2  11   1 8.94353 2.63944   4
  -2  11   1 5.47122 2.17486   7
   1 -11  -1 4.92798 1.96988   3
   1 -11  -1 5.82005 2.34734   5
  -1  11   1 8.07785 2.50374   4
  -1  11   1 6.04965 2.26351   7
   0 -11  -1 18.3720 2.92852   3
   0 -11  -1 13.2090 2.91517   5
   0  11   1 13.6496 2.77204   4
   0  11   1 15.4820 3.04402   7
  -1 -11  -1 1.02926 2.09022   5
  -1 -11  -1 1.84479 1.84916   3
   1  11   1 0.97482 1.83003   4
   1  11   1 4.36079 2.40049   7
  -2 -11  -1 10.5745 2.90093   5
  -2 -11  -1 6.05785 2.14271   3
   2  11   1 6.41581 2.44781   4
   2  11   1 11.3664 2.83874   7
  -3 -11  -1 2.52327 1.98925   3
  -3 -11  -1 -1.1386 2.01303   5
   3  11   1 1.35317 2.32884   7
  -4 -11  -1 10.0757 3.25794   5
   4  11   1 26.2100 4.23366   7
   4  11   1 16.9965 3.78319   2
  -5 -11  -1 2.86574 2.61054   5
   5  11   1 4.03073 2.08473   2
   5  11   1 5.10033 2.83502   7
  10 -12  -1 -0.6843 3.02349   3
  10 -12  -1 -2.8329 2.27668   5
 -10  12   1 -1.1890 2.34614   1
 -10  12   1 5.15526 2.23008   4
   9 -12  -1 -1.6327 2.06297   5
   9 -12  -1 -4.3672 2.57065   3
  -9  12   1 3.74732 2.28635   4
  -9  12   1 -3.5151 2.07438   1
   8 -12  -1 1.14541 2.31635   5
   8 -12  -1 4.94963 2.91664   3
  -8  12   1 7.34106 2.61237   4
  -8  12   1 4.44739 2.52070   1
   7 -12  -1 3.86920 2.52542   5
   7 -12  -1 8.26637 2.90553   3
  -7  12   1 6.75457 2.45505   1
  -7  12   1 9.05829 2.78263   4
   6 -12  -1 -2.7548 1.80803   3
   6 -12  -1 -1.7655 1.84373   5
  -6  12   1 2.14714 2.18487   4
  -6  12   1 -1.5325 1.91489   1
   5 -12  -1 10.5417 2.89672   5
   5 -12  -1 13.5438 3.01877   3
  -5  12   1 11.3312 3.00756   4
  -5  12   1 10.4109 2.40824   1
   4 -12  -1 6.17854 2.49934   3
   4 -12  -1 7.21356 2.60837   5
  -4  12   1 10.2123 2.51960   7
  -4  12   1 3.28619 2.42865   4
  -4  12   1 4.66930 2.16964   1
   3 -12  -1 14.3250 3.04431   3
   3 -12  -1 13.0210 3.10919   5
  -3  12   1 8.80660 2.76588   4
  -3  12   1 10.6197 2.60302   7
   2 -12  -1 23.9717 3.62404   3
   2 -12  -1 27.4121 3.86802   5
  -2  12   1 26.5805 3.77937   4
  -2  12   1 28.2512 3.78765   7
   1 -12  -1 4.65467 2.68242   5
   1 -12  -1 7.15483 2.43631   3
  -1  12   1 9.14529 2.65716   7
  -1  12   1 10.1544 2.79388   4
   0 -12  -1 2.85568 2.41138   5
   0 -12  -1 6.04747 2.23995   3
   0  12   1 5.16568 2.45044   4
   0  12   1 10.2136 3.03971   7
  -1 -12  -1 26.6860 3.69802   3
  -1 -12  -1 24.2845 4.05128   5
   1  12   1 24.1147 3.74627   4
   1  12   1 29.4942 4.41205   7
  -2 -12  -1 -0.4303 2.40295   5
  -2 -12  -1 -3.1597 1.53141   3
   2  12   1 -0.1206 2.36126   7
   2  12   1 0.11790 2.13012   4
  -3 -12  -1 15.1215 3.63092   5
   3  12   1 18.2201 3.87156   7
  -4 -12  -1 5.46793 3.49384   5
   8 -13  -1 12.4906 3.59936   3
   8 -13  -1 8.55724 3.08749   5
  -8  13   1 9.46611 2.87799   1
  -8  13   1 15.2603 3.38437   4
   7 -13  -1 7.69168 3.17145   3
   7 -13  -1 9.92766 3.37728   5
  -7  13   1 7.92559 2.72691   4
  -7  13   1 12.9620 3.04389   1
   6 -13  -1 0.60272 2.38626   3
   6 -13  -1 -1.4281 2.29283   5
  -6  13   1 0.36139 2.18273   1
  -6  13   1 2.65521 1.93554   4
   5 -13  -1 4.99128 2.71903   5
   5 -13  -1 1.63092 2.20636   3
  -5  13   1 2.88921 2.46744   4
   4 -13  -1 1.58238 2.41243   3
   4 -13  -1 0.00281 2.27766   5
  -4  13   1 4.70830 2.62428   4
  -4  13   1 7.30652 2.52692   7
   3 -13  -1 15.9539 3.54303   5
   3 -13  -1 8.08976 2.68150   3
  -3  13   1 15.3555 3.03817   7
  -3  13   1 10.6162 3.05189   4
   2 -13  -1 10.9618 2.89096   3
   2 -13  -1 7.11855 2.96602   5
  -2  13   1 12.4915 3.05898   7
  -2  13   1 9.38637 2.97686   4
   1 -13  -1 -1.2073 2.28374   5
   1 -13  -1 -1.9248 1.71254   3
  -1  13   1 0.00624 2.08450   7
  -1  13   1 0.62757 2.11235   4
   0 -13  -1 3.36979 2.48074   3
   0 -13  -1 4.79667 2.85204   5
   0  13   1 12.7314 3.26742   7
   0  13   1 6.25996 2.57064   4
  -1 -13  -1 -1.1663 1.75657   3
  -1 -13  -1 1.15369 1.92030   5
   1  13   1 4.33348 2.54559   4
   1  13   1 6.51490 2.93885   7
   5 -14  -1 2.66226 2.66872   3
   5 -14  -1 -0.4825 2.51877   5
   4 -14  -1 -0.9667 2.42700   3
   4 -14  -1 3.84756 2.99339   5
  -4  14   1 4.54139 3.35647   4
   3 -14  -1 13.2747 3.34271   3
   3 -14  -1 16.7610 3.96021   5
  -3  14   1 12.8393 3.03163   4
  -3  14   1 25.2334 4.13894   7
   2 -14  -1 18.5872 3.67800   3
  -2  14   1 18.3402 3.53459   7
  -2  14   1 15.7201 3.48303   4
   1  14  -2 8.16699 2.14619   4
   1  14  -2 7.58180 2.69623   7
  -1 -14   2 2.72467 2.79005   5
  -1 -14   2 0.98888 2.24904   3
   0  14  -2 5.49198 2.08619   4
   0  14  -2 12.5745 2.96542   7
   0 -14   2 2.46304 2.52601   3
   0 -14   2 3.57226 2.73258   5
  -1  14  -2 6.46047 2.33203   4
  -1  14  -2 7.41425 2.45665   7
   1 -14   2 -1.7552 2.18128   3
   1 -14   2 -0.6114 2.33836   5
  -2  14  -2 11.3717 2.92828   7
  -2  14  -2 3.15130 2.15971   4
   2 -14   2 3.81069 2.52581   5
   2 -14   2 5.68055 2.45054   3
  -3  14  -2 10.8130 2.70709   7
  -3  14  -2 9.92689 2.68034   4
   3 -14   2 4.90837 2.68844   5
   3 -14   2 5.69482 2.91943   3
  -4  14  -2 3.52602 2.08078   4
   4 -14   2 -0.7076 2.41321   3
   4 -14   2 0.63404 2.31495   5
  -5  14  -2 4.97472 2.17889   4
   5 -14   2 -2.2865 2.53721   5
   5 -14   2 0.59252 2.50679   3
  -6  14  -2 4.94937 2.31389   4
   6 -14   2 1.07871 2.30947   3
  -7  14  -2 4.37473 2.05764   1
  -7  14  -2 8.03220 3.01610   4
   4  13  -2 9.37704 3.61337   7
  -4 -13   2 -1.3504 1.93103   3
  -4 -13   2 -0.8769 2.34240   5
   3  13  -2 2.56034 2.39329   7
  -3 -13   2 -1.6510 2.26168   5
  -3 -13   2 -1.5659 1.91547   3
   2  13  -2 2.32900 1.86762   7
   2  13  -2 3.74832 1.70705   4
  -2 -13   2 2.00709 2.40980   5
  -2 -13   2 1.92411 2.33968   3
   1  13  -2 3.55165 2.40484   7
   1  13  -2 1.79521 1.66903   4
  -1 -13   2 2.59309 2.21901   3
  -1 -13   2 1.40405 2.30583   5
   0  13  -2 1.59271 1.81279   4
   0  13  -2 6.50721 2.39787   7
   0 -13   2 0.59405 1.61334   3
   0 -13   2 0.47570 2.09525   5
  -1  13  -2 1.89156 1.82161   4
  -1  13  -2 5.76172 2.11665   7
   1 -13   2 -1.0291 1.40174   5
   1 -13   2 -1.2319 2.08219   3
  -2  13  -2 2.88687 1.90204   4
  -2  13  -2 6.81720 2.26235   7
   2 -13   2 2.38390 2.15003   5
   2 -13   2 0.72748 2.02750   3
  -3  13  -2 1.46894 1.83669   4
  -3  13  -2 5.96341 2.09765   7
   3 -13   2 1.06164 1.73117   3
   3 -13   2 -0.6485 1.86889   5
  -4  13  -2 6.55074 2.18409   7
  -4  13  -2 7.63738 2.53037   4
   4 -13   2 2.54224 2.13851   5
   4 -13   2 1.96508 1.94994   3
  -5  13  -2 6.47180 2.05879   4
   5 -13   2 9.20686 3.13110   3
   5 -13   2 6.04537 2.54250   5
  -6  13  -2 9.48122 2.60990   4
  -6  13  -2 8.09709 2.23338   1
   6 -13   2 8.04742 2.88707   5
   6 -13   2 7.53554 3.01236   3
  -7  13  -2 9.92053 2.38806   1
  -7  13  -2 6.41084 2.43477   4
   7 -13   2 10.0536 3.34285   3
  -8  13  -2 0.63271 1.94699   4
  -8  13  -2 1.10809 2.03093   1
   8 -13   2 -0.4324 1.97070   3
  -9  13  -2 -0.9101 1.85036   1
  -9  13  -2 6.61318 2.38764   4
   6  12  -2 -0.4477 1.87684   2
  -6 -12   2 0.03637 1.99920   3
   5  12  -2 2.96574 2.16399   2
   5  12  -2 3.59952 2.21820   7
  -5 -12   2 4.70549 2.87441   5
  -5 -12   2 2.29477 2.22194   3
   4  12  -2 2.85099 2.11273   2
   4  12  -2 5.38147 2.68251   7
  -4 -12   2 0.03137 1.97640   3
  -4 -12   2 -0.0908 2.26327   5
   3  12  -2 15.9202 3.38305   7
   3  12  -2 9.14196 2.81148   2
  -3 -12   2 11.5144 2.81723   3
  -3 -12   2 9.37871 2.94570   5
   2  12  -2 6.47703 1.93391   4
   2  12  -2 2.33130 1.80900   7
  -2 -12   2 2.34765 2.06510   3
  -2 -12   2 2.11408 2.11864   5
   1  12  -2 3.60192 2.18933   7
   1  12  -2 0.86651 1.60477   4
  -1 -12   2 2.72829 1.71107   5
  -1 -12   2 2.22943 2.02864   3
   0  12  -2 4.18021 1.92878   7
   0  12  -2 3.47647 1.78694   4
   0 -12   2 0.26418 1.98458   3
   0 -12   2 6.01862 2.22688   5
  -1  12  -2 13.5810 2.70623   7
  -1  12  -2 12.4418 2.47871   4
   1 -12   2 8.45324 2.22859   5
   1 -12   2 10.2387 2.77611   3
  -2  12  -2 7.13149 2.20851   7
  -2  12  -2 6.37597 2.17999   4
   2 -12   2 8.62170 2.48856   5
   2 -12   2 3.56543 2.24533   3
  -3  12  -2 20.8053 3.03930   7
  -3  12  -2 21.2681 3.16397   4
   3 -12   2 24.2314 3.41035   5
   3 -12   2 20.5301 3.51976   3
  -4  12  -2 1.59166 1.72749   7
  -4  12  -2 4.14293 1.96909   4
  -4  12  -2 -1.8899 1.41570   1
   4 -12   2 2.68518 1.90921   5
   4 -12   2 0.99062 2.09617   3
  -5  12  -2 6.42351 1.95348   1
  -5  12  -2 11.0819 2.34943   4
   5 -12   2 9.45793 2.95476   3
   5 -12   2 7.64062 2.41964   5
  -6  12  -2 4.91055 1.86373   1
  -6  12  -2 8.64795 2.32582   4
   6 -12   2 2.51040 2.07650   5
   6 -12   2 7.34486 2.89553   3
  -7  12  -2 2.85798 1.83953   1
  -7  12  -2 1.57099 1.43836   4
   7 -12   2 0.92032 2.21745   3
   7 -12   2 -0.7118 2.29518   5
  -8  12  -2 5.66591 2.16615   4
  -8  12  -2 2.60443 2.02654   1
   8 -12   2 2.03218 2.18166   8
   8 -12   2 3.49266 2.77414   3
  -9  12  -2 5.02941 1.90909   4
  -9  12  -2 1.48653 2.12306   1
   9 -12   2 0.65242 2.02189   3
   9 -12   2 -0.7065 1.98029   8
 -10  12  -2 7.31912 2.16342   4
 -10  12  -2 1.16814 1.67611   1
  10 -12   2 -1.8618 1.90416   8
  10 -12   2 3.70645 3.13248   3
   7  11  -2 3.73908 2.30275   2
   7  11  -2 5.79907 2.48249   7
  -7 -11   2 5.45965 2.77437   5
  -7 -11   2 1.07541 2.11424   3
   6  11  -2 21.5493 3.82729   7
   6  11  -2 21.8832 3.52163   2
  -6 -11   2 10.3814 2.88042   3
  -6 -11   2 21.9290 3.93047   5
   5  11  -2 0.96408 1.64631   2
   5  11  -2 1.09403 1.71840   7
  -5 -11   2 0.71820 1.72886   3
  -5 -11   2 -1.3120 2.02726   5
   4  11  -2 5.39662 1.91532   2
   4  11  -2 0.89022 2.12892   7
  -4 -11   2 0.91933 1.78935   3
  -4 -11   2 3.52532 1.84214   5
   3  11  -2 2.07011 1.58063   4
   3  11  -2 4.12597 2.10034   9
   3  11  -2 3.01754 2.09001   7
   3  11  -2 0.18757 1.40140   2
  -3 -11   2 -0.3295 1.72069   5
  -3 -11   2 -2.0731 1.45142   3
   2  11  -2 3.52014 2.16249   7
   2  11  -2 2.29641 1.96954   9
   2  11  -2 3.64945 1.65933   2
   2  11  -2 4.29471 1.71675   4
  -2 -11   2 4.03413 2.02548   5
  -2 -11   2 3.01052 2.00316   3
   1  11  -2 3.77705 1.68128   2
   1  11  -2 3.22902 1.76775   4
   1  11  -2 4.86564 2.10404   7
  -1 -11   2 4.04301 1.99281   5
  -1 -11   2 7.24760 2.06938   3
   0  11  -2 -1.5209 1.39818   7
   0  11  -2 0.98589 1.63350   4
   0 -11   2 -1.6272 1.51156   5
   0 -11   2 -0.7133 1.22149   3
  -1  11  -2 2.95975 1.65508   7
  -1  11  -2 0.06018 1.55802   4
   1 -11   2 -0.2238 1.54140   5
   1 -11   2 -1.6803 1.45612   3
  -2  11  -2 1.18901 1.73445   4
  -2  11  -2 3.51431 1.81434   7
   2 -11   2 4.07152 1.86819   5
   2 -11   2 5.33667 2.01629   3
   2 -11   2 3.12378 1.29951   8
  -3  11  -2 5.55697 1.78652   7
  -3  11  -2 2.97913 1.37479   1
  -3  11  -2 0.24794 1.62909   4
   3 -11   2 3.36284 1.81647   5
   3 -11   2 2.63605 1.95135   3
   3 -11   2 -0.0337 1.17146   8
  -4  11  -2 9.90291 1.92735   1
  -4  11  -2 7.07564 1.82315   7
  -4  11  -2 5.24764 1.93213   4
   4 -11   2 6.15731 1.74919   8
   4 -11   2 9.49645 2.60478   3
   4 -11   2 8.25753 2.16765   5
  -5  11  -2 0.17680 1.62115   7
  -5  11  -2 -0.7437 1.34792   4
  -5  11  -2 1.56015 1.51749   1
   5 -11   2 -0.0649 1.17295   8
   5 -11   2 -0.4305 1.47125   5
   5 -11   2 -0.1148 1.88902   3
  -6  11  -2 12.3204 2.35840   1
  -6  11  -2 13.3293 2.53636   4
   6 -11   2 11.1653 2.82509   3
   6 -11   2 11.5201 2.41750   5
   6 -11   2 9.67616 2.08501   8
  -7  11  -2 14.8566 2.53663   1
  -7  11  -2 17.2770 2.81777   4
   7 -11   2 8.70480 2.14401   8
   7 -11   2 10.8695 2.86588   3
   7 -11   2 8.33147 2.33579   5
  -8  11  -2 1.34870 1.80254   1
  -8  11  -2 2.60471 1.64557   4
   8 -11   2 2.43152 1.81914   8
   8 -11   2 3.59732 2.40525   3
  -9  11  -2 19.4104 3.00206   4
  -9  11  -2 15.5867 2.98375   1
   9 -11   2 15.4873 3.22384   3
   9 -11   2 15.8663 2.86352   8
 -10  11  -2 3.24423 2.20620   1
 -10  11  -2 5.48083 2.00778   4
  10 -11   2 -2.0312 2.40596   3
  10 -11   2 -2.0205 1.72852   8
 -11  11  -2 6.94586 2.53682   1
  11 -11   2 3.18403 2.30361   8
  11 -11   2 0.75847 2.69650   3
   8  10  -2 5.19909 2.28187   2
   8  10  -2 3.13553 1.94062   7
  -8 -10   2 -1.6158 2.21617   5
  -8 -10   2 0.07767 1.89577   3
   7  10  -2 28.1960 3.83618   2
   7  10  -2 27.5309 3.94858   7
  -7 -10   2 30.0257 4.06282   3
  -7 -10   2 39.3318 4.83402   5
   6  10  -2 14.8583 2.91820   2
   6  10  -2 14.3815 2.92098   7
  -6 -10   2 12.9181 3.01058   3
  -6 -10   2 14.4305 3.14249   5
   5  10  -2 3.80564 2.22150   7
   5  10  -2 3.60293 1.87215   2
  -5 -10   2 2.56324 1.91993   3
  -5 -10   2 0.29653 1.93698   5
   4  10  -2 10.5459 2.51827   7
   4  10  -2 15.6202 2.79709   9
   4  10  -2 14.1394 2.52163   2
  -4 -10   2 16.4911 2.95122   3
  -4 -10   2 11.6835 2.46841   5
   3  10  -2 42.8552 3.46601   8
   3  10  -2 50.1055 3.29768   4
   3  10  -2 40.7525 3.70535   7
   3  10  -2 45.6849 3.98446   9
   3  10  -2 52.9453 3.81886   2
  -3 -10   2 47.9601 3.82441   5
  -3 -10   2 43.5973 4.01109   3
   2  10  -2 9.08880 2.42437   7
   2  10  -2 7.79360 1.81814   4
   2  10  -2 10.3607 2.15385   9
   2  10  -2 4.79705 1.60550   2
  -2 -10   2 8.16700 1.77529   8
  -2 -10   2 8.94907 2.30228   5
  -2 -10   2 8.91648 2.06933   3
   1  10  -2 -1.3945 1.50145   7
   1  10  -2 1.09142 1.26302   2
   1  10  -2 1.41332 1.31048   9
   1  10  -2 0.66926 1.38399   4
  -1 -10   2 -0.9506 0.86856   8
  -1 -10   2 -2.3647 1.22995   5
  -1 -10   2 -1.9771 0.75368   3
   0  10  -2 3.10069 1.23629   2
   0  10  -2 4.36247 1.81634   7
   0  10  -2 1.58244 1.26581   4
   0  10  -2 0.88126 1.38463   9
   0 -10   2 0.98595 1.07655   8
   0 -10   2 1.12941 1.55720   5
   0 -10   2 0.06290 1.55781   3
  -1  10  -2 11.0817 2.20584   4
  -1  10  -2 4.70596 1.44762   2
  -1  10  -2 9.11643 2.19125   7
   1 -10   2 7.54816 1.62146   8
   1 -10   2 6.60259 2.20951   3
   1 -10   2 5.68088 2.00052   5
  -2  10  -2 32.6812 3.10035   7
  -2  10  -2 30.4604 3.25518   4
  -2  10  -2 35.2430 2.41001   1
   2 -10   2 30.6671 2.46987   8
   2 -10   2 37.0584 3.62428   5
   2 -10   2 30.3481 3.47216   3
  -3  10  -2 -0.4802 1.45384   4
  -3  10  -2 1.25515 1.13070   1
  -3  10  -2 3.08939 1.41401   7
   3 -10   2 2.84158 1.18957   8
   3 -10   2 1.32279 1.50979   5
   3 -10   2 -1.9704 1.38576   3
  -4  10  -2 3.82446 1.51766   1
  -4  10  -2 4.80719 1.55919   4
  -4  10  -2 6.19388 1.75491   7
   4 -10   2 3.96316 1.97218   3
   4 -10   2 3.18104 1.62918   5
   4 -10   2 5.83603 1.45236   8
  -5  10  -2 29.3944 2.75720   7
  -5  10  -2 21.0553 2.54256   1
  -5  10  -2 22.7891 2.78802   4
   5 -10   2 22.7731 2.49326   8
   5 -10   2 22.7039 3.22047   3
   5 -10   2 21.9796 2.78459   5
  -6  10  -2 15.0106 2.56895   4
  -6  10  -2 11.7058 2.25154   1
   6 -10   2 11.9528 2.28041   5
   6 -10   2 13.0910 2.17494   8
   6 -10   2 10.3086 2.37511   3
  -7  10  -2 4.51246 1.61678   4
  -7  10  -2 2.18953 1.33327   1
   7 -10   2 1.37540 1.50964   8
   7 -10   2 3.23151 1.70837   5
   7 -10   2 0.21795 1.83206   3
  -8  10  -2 23.6163 2.98493   4
  -8  10  -2 26.3604 3.29841   1
   8 -10   2 23.7513 3.59417   3
   8 -10   2 24.0247 2.98948   5
   8 -10   2 16.0554 2.60328   8
  -9  10  -2 3.72627 1.66705   4
  -9  10  -2 -0.5431 1.68305   1
   9 -10   2 2.59296 1.84592   8
   9 -10   2 -0.1168 2.19279   3
 -10  10  -2 21.6971 3.04297   4
 -10  10  -2 19.9614 3.08715   1
  10 -10   2 25.3350 4.11392   3
  10 -10   2 19.8388 3.03705   8
 -11  10  -2 3.71039 2.32610   1
  11 -10   2 -3.3991 1.76742   8
  11 -10   2 0.44855 2.37572   3
  12 -10   2 0.54326 2.41235   8
  12 -10   2 -1.4068 2.46502   3
   9   9  -2 2.28131 2.08034   2
   9   9  -2 5.14321 2.07590   7
  -9  -9   2 -0.3543 1.68021   5
  -9  -9   2 3.36530 2.32117   3
   8   9  -2 27.6422 3.86987   2
   8   9  -2 31.0805 4.05094   7
  -8  -9   2 20.8954 3.81486   5
  -8  -9   2 22.4112 3.65526   3
   7   9  -2 30.3395 4.01387   7
   7   9  -2 21.0838 3.53889   8
   7   9  -2 21.7162 3.38734   2
  -7  -9   2 19.9668 3.43855   3
  -7  -9   2 22.6642 3.63730   5
   6   9  -2 2.08325 1.69579   2
   6   9  -2 -0.5673 1.62971   8
   6   9  -2 3.35149 2.03079   7
  -6  -9   2 1.65114 1.74004   3
  -6  -9   2 0.44234 1.88550   5
  -6  -9   2 -0.7563 1.35719   8
   5   9  -2 12.4717 2.40844   2
   5   9  -2 9.13319 2.53836   7
   5   9  -2 9.39530 2.27683   8
   5   9  -2 9.92944 2.26242   9
  -5  -9   2 7.19801 2.17227   3
  -5  -9   2 6.41501 2.15457   5
  -5  -9   2 9.92962 2.21395   8
   4   9  -2 5.61454 1.83988   9
   4   9  -2 5.76524 1.43428   4
   4   9  -2 2.53546 1.88862   7
   4   9  -2 2.81410 1.57489   8
   4   9  -2 2.99289 1.54036   2
  -4  -9   2 5.83360 1.80470   5
  -4  -9   2 3.71549 1.77201   3
  -4  -9   2 6.99397 1.73287   8
   3   9  -2 50.2485 3.51779   8
   3   9  -2 43.4966 3.41199   2
   3   9  -2 56.2792 4.18018   7
   3   9  -2 48.5954 3.84109   9
   3   9  -2 53.9861 3.20685   4
  -3  -9   2 45.6397 3.23121   8
  -3  -9   2 53.4490 4.03601   5
  -3  -9   2 52.3381 3.97461   3
   2   9  -2 6.15156 1.65865   2
   2   9  -2 7.32326 1.85799   9
   2   9  -2 6.66286 1.75039   4
   2   9  -2 9.04069 2.07566   7
  -2  -9   2 4.91320 1.92398   5
  -2  -9   2 6.18232 1.67444   8
  -2  -9   2 8.20607 2.03505   3
   1   9  -2 5.79060 1.82558   4
   1   9  -2 5.50798 1.64741   9
   1   9  -2 7.29754 2.10608   7
   1   9  -2 5.43572 1.49108   2
  -1  -9   2 4.21597 1.61223   3
  -1  -9   2 5.05141 1.86258   5
  -1  -9   2 3.40961 1.29030   8
   0   9  -2 108.063 3.86740   1
   0   9  -2 107.794 5.14768   7
   0   9  -2 116.943 5.09260   4
   0   9  -2 118.023 5.19264   9
   0   9  -2 123.672 4.88277   2
   0  -9   2 110.010 4.59322   8
   0  -9   2 112.704 5.18634   5
   0  -9   2 112.773 5.38632   3
  -1   9  -2 329.305 8.56115   1
  -1   9  -2 331.425 9.62420   9
  -1   9  -2 317.963 10.0425   7
  -1   9  -2 323.302 9.15171   2
  -1   9  -2 311.183 9.68654   4
   1  -9   2 333.663 9.67126   9
   1  -9   2 327.958 10.0496   5
   1  -9   2 325.499 9.14760   8
   1  -9   2 321.998 8.73628   6
   1  -9   2 330.656 10.3843   3
  -2   9  -2 12.8309 2.12638   7
  -2   9  -2 15.8069 1.89267   1
  -2   9  -2 9.25622 1.72101   2
  -2   9  -2 9.30422 2.27188   4
  -2   9  -2 11.1072 1.97291   9
   2  -9   2 15.5904 2.37455   5
   2  -9   2 12.4503 1.92702   9
   2  -9   2 13.9085 1.63563   6
   2  -9   2 13.5327 1.89787   8
   2  -9   2 10.3169 2.25035   3
  -3   9  -2 78.5557 4.30708   4
  -3   9  -2 80.2043 4.12644   7
  -3   9  -2 79.0082 3.24000   6
  -3   9  -2 78.0731 3.67094   1
   3  -9   2 88.4043 4.45105   5
   3  -9   2 85.5074 3.38132   6
   3  -9   2 89.3598 4.82558   3
   3  -9   2 76.7413 3.67523   8
  -4   9  -2 71.2117 3.27561   6
  -4   9  -2 84.8203 4.48338   4
  -4   9  -2 79.9827 4.11923   7
  -4   9  -2 83.4047 3.94559   1
   4  -9   2 82.9957 3.84935   8
   4  -9   2 94.4014 4.50856   5
   4  -9   2 86.9725 3.48666   6
   4  -9   2 82.9020 4.75591   3
  -5   9  -2 61.4770 3.73452   4
  -5   9  -2 67.6365 3.18092   6
  -5   9  -2 72.3418 3.77110   7
  -5   9  -2 70.8961 3.84247   1
   5  -9   2 78.6498 4.69340   3
   5  -9   2 66.8534 3.98187   5
   5  -9   2 68.6150 3.61897   8
  -6   9  -2 54.2915 3.59878   1
  -6   9  -2 62.0849 3.14149   6
  -6   9  -2 58.6473 3.83282   4
   6  -9   2 53.5091 3.76096   5
   6  -9   2 55.8023 3.52762   8
   6  -9   2 60.0623 4.04890   3
  -7   9  -2 0.12400 1.36367   4
  -7   9  -2 -0.6499 0.86960   6
  -7   9  -2 0.89978 1.24784   1
   7  -9   2 -0.5067 1.37420   5
   7  -9   2 -0.1394 1.30504   8
   7  -9   2 -1.8398 1.44184   3
  -8   9  -2 1.11446 1.36996   4
  -8   9  -2 0.39208 1.65888   1
  -8   9  -2 -0.7392 0.98019   6
   8  -9   2 -0.4880 1.28878   5
   8  -9   2 -0.5179 1.35035   8
   8  -9   2 -0.3393 1.72249   3
  -9   9  -2 29.4247 2.98428   6
  -9   9  -2 34.7782 3.09112   4
  -9   9  -2 28.3374 3.23143   1
   9  -9   2 26.3000 3.16617   8
   9  -9   2 27.8706 3.78835   3
   9  -9   2 26.0736 3.07013   5
 -10   9  -2 0.70768 1.33865   6
 -10   9  -2 3.23077 2.06313   1
 -10   9  -2 1.74009 1.83236   4
  10  -9   2 1.64747 1.92883   8
  10  -9   2 -1.0147 1.92796   3
 -11   9  -2 7.36962 2.64354   1
 -11   9  -2 6.22765 2.05809   6
  11  -9   2 10.4716 2.75418   8
  11  -9   2 9.19778 2.97992   3
 -12   9  -2 -0.4902 1.80085   6
 -12   9  -2 0.87906 1.66641   1
  12  -9   2 5.39547 2.91454   3
  12  -9   2 1.89216 2.56815   8
  10   8  -2 -0.1953 2.33387   8
  10   8  -2 2.18489 1.97406   7
  10   8  -2 5.57256 2.16701   2
 -10  -8   2 -0.5691 1.77214   3
 -10  -8   2 -0.9728 2.18524   5
   9   8  -2 30.8630 4.19234   2
   9   8  -2 25.3695 3.64383   7
   9   8  -2 28.8221 4.01157   8
  -9  -8   2 22.3822 3.60223   3
  -9  -8   2 29.6539 4.15088   5
   8   8  -2 13.9213 2.86693   7
   8   8  -2 4.62885 2.25735   8
   8   8  -2 7.59947 2.55071   2
  -8  -8   2 5.02799 2.26968   3
  -8  -8   2 3.69046 2.00259   6
  -8  -8   2 5.63700 2.05415   5
   7   8  -2 1.03175 1.71920   7
   7   8  -2 -1.4204 1.49340   8
   7   8  -2 1.05470 1.60333   2
  -7  -8   2 0.65151 1.69539   6
  -7  -8   2 -1.9645 1.57126   5
  -7  -8   2 1.05612 1.57114   3
   6   8  -2 4.26660 1.89959   2
   6   8  -2 5.33209 2.16061   7
   6   8  -2 6.25250 2.10401   8
   6   8  -2 5.37398 1.98481   9
  -6  -8   2 1.80046 1.39802   5
  -6  -8   2 1.80721 1.39381   6
  -6  -8   2 3.88401 1.86968   3
   5   8  -2 70.7261 4.38007   7
   5   8  -2 74.8281 4.29070   8
   5   8  -2 75.3595 4.59500   2
   5   8  -2 72.9157 4.67816   9
  -5  -8   2 68.7185 3.90122   6
  -5  -8   2 66.5302 4.09723   8
  -5  -8   2 64.5978 4.20142   5
  -5  -8   2 74.6043 4.68038   3
   4   8  -2 1.48314 1.40561   2
   4   8  -2 2.98908 1.15044   4
   4   8  -2 1.37540 1.72332   7
   4   8  -2 0.44112 1.38263   9
   4   8  -2 1.98755 1.54066   8
  -4  -8   2 1.59330 1.19275   3
  -4  -8   2 1.10795 1.50967   5
  -4  -8   2 0.23450 1.22318   8
  -4  -8   2 1.07994 1.08692   6
   3   8  -2 113.617 4.87982   8
   3   8  -2 122.267 4.59661   4
   3   8  -2 109.700 5.27265   7
   3   8  -2 123.174 5.28995   2
   3   8  -2 110.986 5.32263   9
  -3  -8   2 110.322 5.29780   3
  -3  -8   2 117.827 4.62331   6
  -3  -8   2 121.377 5.02434   8
  -3  -8   2 104.260 5.07107   5
   2   8  -2 76.3406 4.18319   9
   2   8  -2 73.0523 3.70519   8
   2   8  -2 77.0334 3.74396   4
   2   8  -2 76.4670 4.47236   7
   2   8  -2 74.4883 3.93605   2
  -2  -8   2 73.3085 3.72900   8
  -2  -8   2 76.3512 4.34805   3
  -2  -8   2 79.8276 4.29349   5
  -2  -8   2 77.4883 3.42100   6
   1   8  -2 20.4086 2.12595   2
   1   8  -2 20.6825 1.49092   1
   1   8  -2 24.6200 2.65446   9
   1   8  -2 27.5551 2.49414   4
   1   8  -2 24.4205 2.86072   7
  -1  -8   2 21.4676 1.94515   6
  -1  -8   2 16.6038 2.48177   3
  -1  -8   2 16.4808 2.23357   5
  -1  -8   2 19.5642 2.11193   8
   0   8  -2 20.5315 2.12990   2
   0   8  -2 21.7387 2.34103   9
   0   8  -2 21.4142 1.68305   1
   0   8  -2 22.5254 2.82213   7
   0   8  -2 24.4774 2.49183   4
   0  -8   2 22.5964 2.60558   3
   0  -8   2 25.5166 1.80719   6
   0  -8   2 22.4469 2.17971   8
   0  -8   2 22.9573 2.49790   5
  -1   8  -2 20.1432 2.02295   2
  -1   8  -2 18.4680 2.39954   4
  -1   8  -2 13.7780 2.14966   7
  -1   8  -2 18.0114 2.10848   9
  -1   8  -2 20.0022 1.74046   1
   1  -8   2 16.7029 1.93498   9
   1  -8   2 22.6651 2.10737   8
   1  -8   2 17.3691 2.17708   5
   1  -8   2 17.9278 1.59771   6
   1  -8   2 17.6334 2.21965   3
  -2   8  -2 148.668 4.53587   6
  -2   8  -2 150.339 5.52084   4
  -2   8  -2 153.117 4.95769   1
  -2   8  -2 148.939 5.55969   7
  -2   8  -2 147.896 4.99684   2
  -2   8  -2 156.288 5.34774   9
   2  -8   2 151.206 4.58016   6
   2  -8   2 158.548 5.34904   9
   2  -8   2 162.020 6.09033   3
   2  -8   2 157.381 5.70778   5
   2  -8   2 157.810 5.21303   8
  -3   8  -2 45.3152 2.60484   1
  -3   8  -2 42.1889 2.15671   6
  -3   8  -2 43.7219 2.79219   7
  -3   8  -2 49.0691 3.16953   4
  -3   8  -2 43.2378 2.35283   2
   3  -8   2 43.9102 2.55394   9
   3  -8   2 39.5399 2.78940   5
   3  -8   2 43.8565 2.58635   8
   3  -8   2 44.0914 2.34151   2
   3  -8   2 48.5841 3.29772   3
   3  -8   2 46.3623 2.25637   6
  -4   8  -2 243.791 6.80219   6
  -4   8  -2 250.063 7.84987   4
  -4   8  -2 254.234 7.49370   1
  -4   8  -2 263.581 7.70270   7
   4  -8   2 245.205 6.81915   6
   4  -8   2 251.975 7.42814   8
   4  -8   2 266.946 7.14804   9
   4  -8   2 242.639 8.18846   3
   4  -8   2 253.676 7.89077   5
  -5   8  -2 155.319 5.04108   6
  -5   8  -2 147.732 5.50838   7
   5  -8   2 166.738 5.95270   5
   5  -8   2 164.219 5.64249   8
  -6   8  -2 4.77601 1.21456   6
  -6   8  -2 3.17694 1.62581   4
  -6   8  -2 5.84765 1.74598   1
   6  -8   2 3.00074 1.50693   8
   6  -8   2 6.48561 1.96491   3
   6  -8   2 4.24608 1.52567   5
  -7   8  -2 0.78230 1.18285   4
  -7   8  -2 1.17243 1.35774   1
  -7   8  -2 0.32390 0.98895   6
   7  -8   2 -1.1070 1.01545   5
   7  -8   2 1.16551 1.05588   8
   7  -8   2 0.35901 1.20192   3
  -8   8  -2 2.68217 1.68568   1
  -8   8  -2 4.27020 1.44186   6
  -8   8  -2 5.77033 1.55701   4
   8  -8   2 4.13967 2.03955   3
   8  -8   2 4.09594 1.50570   8
   8  -8   2 0.97481 1.58857   5
  -9   8  -2 5.19090 1.67259   4
  -9   8  -2 1.31839 1.26255   6
  -9   8  -2 1.86589 1.37731   1
   9  -8   2 2.22043 1.87608   3
   9  -8   2 -0.4238 1.57561   5
   9  -8   2 2.90542 1.72513   8
 -10   8  -2 5.35522 1.62000   4
 -10   8  -2 3.50021 2.01625   1
 -10   8  -2 2.58795 1.43358   6
  10  -8   2 2.53854 2.04253   3
  10  -8   2 2.35293 1.50455   8
 -11   8  -2 4.31578 2.24754   1
 -11   8  -2 1.76997 1.60229   6
  11  -8   2 0.12834 1.44089   8
  11  -8   2 0.82474 2.04148   3
 -12   8  -2 14.2254 2.98784   1
 -12   8  -2 10.0033 2.39210   6
  12  -8   2 11.6410 3.21815   3
  12  -8   2 14.1361 3.23992   8
 -13   8  -2 5.72377 2.43203   6
 -13   8  -2 10.6312 2.98371   1
  13  -8   2 8.99690 3.24827   3
  13  -8   2 5.60419 2.87136   8
  11   7  -2 3.51433 2.72490   8
  11   7  -2 4.24345 2.49154   2
 -11  -7   2 3.76180 2.36264   6
 -11  -7   2 4.27295 2.70288   5
  10   7  -2 37.3399 4.57731   2
  10   7  -2 30.5871 4.14664   8
 -10  -7   2 33.7056 4.48805   5
 -10  -7   2 37.6757 4.14454   6
 -10  -7   2 22.5212 3.58541   3
   9   7  -2 23.4324 3.42410   2
   9   7  -2 23.5501 3.52575   8
   9   7  -2 27.7554 3.51332   7
  -9  -7   2 19.9283 3.23757   3
  -9  -7   2 21.8320 3.07402   6
  -9  -7   2 23.4540 3.48785   5
   8   7  -2 -1.5563 1.46722   8
   8   7  -2 3.44600 1.78241   7
   8   7  -2 0.26899 1.65485   2
  -8  -7   2 -0.0988 1.61204   3
  -8  -7   2 0.63743 1.90188   5
  -8  -7   2 1.94372 1.54902   6
   7   7  -2 73.6695 4.91336   2
   7   7  -2 79.9620 4.86727   7
   7   7  -2 79.5517 4.72337   8
   7   7  -2 79.7662 5.98313   9
  -7  -7   2 81.3997 4.36770   6
  -7  -7   2 77.9436 4.68993   5
  -7  -7   2 86.8262 5.12888   3
   6   7  -2 12.1787 2.36113   7
   6   7  -2 6.77258 1.79869   9
   6   7  -2 4.59319 1.63153   8
   6   7  -2 6.29350 1.83692   2
  -6  -7   2 7.20293 1.93543   3
  -6  -7   2 5.42420 1.60729   6
  -6  -7   2 6.97059 1.99300   5
   5   7  -2 -0.5138 1.31789   2
   5   7  -2 1.21057 1.68120   7
   5   7  -2 0.38007 1.45663   9
   5   7  -2 1.90176 1.48962   8
  -5  -7   2 0.21581 1.05564   6
  -5  -7   2 1.36259 1.26051   5
  -5  -7   2 1.79928 1.52369   3
   4   7  -2 967.316 23.9338   9
   4   7  -2 989.778 22.0538   4
   4   7  -2 989.768 23.2880   8
   4   7  -2 1004.13 23.8324   7
   4   7  -2 987.827 23.5098   2
  -4  -7   2 994.931 23.3535   8
  -4  -7   2 1003.53 23.9970   3
  -4  -7   2 982.839 22.5599   6
  -4  -7   2 1003.76 23.6871   5
   3   7  -2 36.8947 2.40281   4
   3   7  -2 33.5871 2.92394   9
   3   7  -2 37.7955 2.72835   8
   3   7  -2 30.4852 2.72118   2
   3   7  -2 34.0069 3.19304   7
  -3  -7   2 42.2372 3.01795   5
  -3  -7   2 35.7187 2.65447   8
  -3  -7   2 45.7755 3.24013   3
  -3  -7   2 35.8389 2.35454   6
   2   7  -2 16.7738 2.14526   9
   2   7  -2 15.7891 1.88364   4
   2   7  -2 14.2555 2.27689   7
   2   7  -2 13.2486 1.76610   8
   2   7  -2 14.7634 1.84921   2
   2   7  -2 14.3888 1.01078   1
  -2  -7   2 12.9473 1.73473   8
  -2  -7   2 14.6253 2.02177   5
  -2  -7   2 15.9577 1.64516   6
  -2  -7   2 13.6621 2.05818   3
   1   7  -2 105.429 4.16190   4
   1   7  -2 110.932 4.55232   9
   1   7  -2 105.238 4.62567   7
   1   7  -2 106.463 4.19828   2
   1   7  -2 108.541 3.19323   1
  -1  -7   2 111.150 4.21957   8
  -1  -7   2 112.164 4.52737   5
  -1  -7   2 102.596 4.58834   3
  -1  -7   2 109.068 3.68246   6
   0   7  -2 131.490 4.48042   2
   0   7  -2 119.999 4.57034   9
   0   7  -2 122.983 4.54737   4
   0   7  -2 117.940 3.63438   1
   0   7  -2 115.391 4.64334   7
   0  -7   2 115.670 4.30959   8
   0  -7   2 118.259 4.80322   3
   0  -7   2 124.620 4.71584   5
   0  -7   2 122.631 3.82475   6
  -1   7  -2 -1.1666 0.80718   7
  -1   7  -2 0.93484 0.75363   1
  -1   7  -2 0.32630 0.58425   2
  -1   7  -2 -0.0529 0.78015   9
  -1   7  -2 -1.1548 0.97242   4
   1  -7   2 0.06188 0.62495   8
   1  -7   2 -0.5233 0.67429   9
   1  -7   2 -0.7018 0.71952   5
   1  -7   2 0.60426 0.53402   6
   1  -7   2 -1.5162 0.82717   3
  -2   7  -2 178.219 5.32324   1
  -2   7  -2 189.743 5.97676   7
  -2   7  -2 186.503 6.03368   4
  -2   7  -2 180.562 4.97375   6
  -2   7  -2 190.616 5.78844   9
  -2   7  -2 181.291 5.41399   2
   2  -7   2 185.255 5.96886   5
   2  -7   2 179.017 5.36034   9
   2  -7   2 178.659 6.19655   3
   2  -7   2 187.703 5.48580   2
   2  -7   2 178.082 5.57515   8
   2  -7   2 175.610 4.95031   6
   2  -7   2 190.456 5.77485   9
  -3   7  -2 9.92986 1.14631   6
  -3   7  -2 8.90148 1.16497   2
  -3   7  -2 8.33930 1.45277   7
  -3   7  -2 10.6976 1.51917   1
  -3   7  -2 11.1099 1.77136   4
   3  -7   2 9.19683 1.47060   5
   3  -7   2 10.9498 1.38627   9
   3  -7   2 8.51280 1.17147   2
   3  -7   2 9.74880 1.15184   6
   3  -7   2 10.4873 1.45165   8
   3  -7   2 9.88655 1.60935   3
  -4   7  -2 125.889 4.11501   6
  -4   7  -2 128.223 4.85093   4
  -4   7  -2 130.503 4.70171   1
  -4   7  -2 129.415 4.60771   7
   4  -7   2 135.204 4.26127   6
   4  -7   2 140.462 5.39793   3
   4  -7   2 141.709 4.18734   2
   4  -7   2 126.760 4.29361   9
   4  -7   2 129.534 4.81616   5
   4  -7   2 133.237 4.66032   8
  -5   7  -2 -1.3479 1.07006   4
  -5   7  -2 -0.9957 0.65032   6
  -5   7  -2 -0.9984 0.81278   7
  -5   7  -2 0.10782 1.16764   1
   5  -7   2 -0.2467 0.56527   2
   5  -7   2 -0.3541 0.72296   9
   5  -7   2 -1.0002 1.06755   3
   5  -7   2 1.62168 1.05422   8
   5  -7   2 0.70240 0.90924   5
  -6   7  -2 -0.5555 1.07349   4
  -6   7  -2 -1.0737 0.77748   6
  -6   7  -2 -0.2710 1.30132   1
  -6   7  -2 0.02182 0.98313   7
   6  -7   2 0.63746 1.07085   5
   6  -7   2 -1.8683 1.05321   3
   6  -7   2 0.11149 0.85768   9
   6  -7   2 1.01299 0.93532   8
   6  -7   2 0.23138 0.73190   2
  -7   7  -2 5.04259 1.46694   4
  -7   7  -2 4.05475 1.23371   6
  -7   7  -2 3.76696 1.37351   1
   7  -7   2 4.61224 1.48177   5
   7  -7   2 4.94893 1.67084   8
   7  -7   2 3.55859 1.69407   3
  -8   7  -2 105.250 4.83036   1
  -8   7  -2 99.1879 4.38776   4
  -8   7  -2 95.9475 4.23183   6
   8  -7   2 97.0807 4.51508   5
   8  -7   2 92.1560 4.62659   8
   8  -7   2 95.0161 5.13677   3
  -9   7  -2 19.5890 2.45507   4
  -9   7  -2 12.7423 2.35720   1
  -9   7  -2 16.6913 2.29249   5
  -9   7  -2 14.6956 2.09791   6
   9  -7   2 18.4874 2.64875   8
   9  -7   2 14.0462 2.29753   5
   9  -7   2 20.5034 3.04750   3
 -10   7  -2 4.10943 1.57352   6
 -10   7  -2 6.42342 2.12090   1
 -10   7  -2 2.36472 1.88778   5
  10  -7   2 6.60463 2.18535   8
  10  -7   2 3.94954 2.03142   3
  10  -7   2 1.32195 1.42392   5
 -11   7  -2 6.24871 1.70437   6
 -11   7  -2 5.27940 1.82460   1
  11  -7   2 0.71121 1.95628   8
  11  -7   2 3.81630 2.18983   3
 -12   7  -2 3.40886 2.01087   6
 -12   7  -2 6.76902 2.31349   1
  12  -7   2 2.64245 2.35516   8
  12  -7   2 4.68655 2.47773   3
 -13   7  -2 -1.0373 1.84331   6
 -13   7  -2 2.75036 2.36501   1
  13  -7   2 -3.3072 2.27714   3
  13  -7   2 -1.4634 2.32218   8
 -12  -6   2 0.72510 2.12525   6
  11   6  -2 15.0554 3.05529   2
  11   6  -2 17.7680 3.46852   8
 -11  -6   2 19.9677 3.59406   3
 -11  -6   2 19.9524 3.36551   6
 -11  -6   2 21.3461 3.76863   5
  10   6  -2 16.2982 3.02264   2
  10   6  -2 12.6146 2.82223   8
 -10  -6   2 12.7356 2.62518   6
 -10  -6   2 11.9055 2.83843   3
 -10  -6   2 14.5732 3.13377   5
   9   6  -2 -0.9200 1.68365   8
   9   6  -2 0.04805 1.75839   2
   9   6  -2 1.48335 1.44113   7
  -9  -6   2 0.01382 1.50637   6
  -9  -6   2 -1.6953 1.54169   5
  -9  -6   2 1.79418 1.98492   3
   8   6  -2 0.69366 1.27764   2
   8   6  -2 2.55935 1.78350   8
   8   6  -2 4.24291 1.76599   7
  -8  -6   2 1.78348 1.42636   6
  -8  -6   2 3.73688 1.90962   5
  -8  -6   2 1.67930 1.74458   3
   7   6  -2 7.39056 1.93429   7
   7   6  -2 8.00417 2.19697   9
   7   6  -2 4.56193 1.60930   2
   7   6  -2 10.1911 2.15034   8
  -7  -6   2 4.06994 1.84815   5
  -7  -6   2 6.55178 1.67847   6
  -7  -6   2 8.60152 2.13162   3
   6   6  -2 237.382 7.92590   8
   6   6  -2 235.413 8.20246   2
   6   6  -2 222.485 7.85281   7
   6   6  -2 232.685 8.49488   9
  -6  -6   2 230.170 7.24164   6
  -6  -6   2 221.822 7.81556   5
  -6  -6   2 231.134 8.25983   3
   5   6  -2 99.3302 5.02105   9
   5   6  -2 105.227 3.50910   4
   5   6  -2 95.1586 4.55342   8
   5   6  -2 96.4576 4.69537   7
   5   6  -2 109.697 4.92863   2
  -5  -6   2 102.851 4.77854   5
  -5  -6   2 109.074 4.26850   6
  -5  -6   2 104.605 5.06245   3
   4   6  -2 3.60751 1.39485   9
   4   6  -2 2.68854 1.10813   8
   4   6  -2 1.98213 1.47788   7
   4   6  -2 1.01152 0.86480   2
   4   6  -2 6.54381 1.17201   4
  -4  -6   2 0.27925 0.83407   3
  -4  -6   2 2.00941 0.86168   6
  -4  -6   2 2.81387 1.16832   5
   3   6  -2 277.349 7.31006   4
   3   6  -2 277.537 8.46386   9
   3   6  -2 281.942 8.15665   2
   3   6  -2 279.296 8.30383   7
   3   6  -2 276.203 8.03102   8
  -3  -6   2 275.583 7.42351   6
  -3  -6   2 288.996 8.28401   5
  -3  -6   2 270.393 8.01739   8
  -3  -6   2 275.225 8.47436   3
   2   6  -2 298.733 8.25291   8
   2   6  -2 288.605 8.25180   2
   2   6  -2 298.905 8.59792   7
   2   6  -2 301.121 8.66332   9
   2   6  -2 301.231 6.66855   1
   2   6  -2 301.847 7.86791   4
  -2  -6   2 301.732 8.49101   5
  -2  -6   2 307.198 8.84393   3
  -2  -6   2 302.683 8.32304   8
  -2  -6   2 302.726 7.67348   6
   1   6  -2 130.482 4.80514   7
   1   6  -2 128.947 4.69961   9
   1   6  -2 129.273 4.43550   8
   1   6  -2 129.337 4.34212   4
   1   6  -2 130.981 4.46826   2
   1   6  -2 131.733 3.45051   1
  -1  -6   2 125.667 4.42530   8
  -1  -6   2 128.135 3.89214   6
  -1  -6   2 118.137 4.51467   5
  -1  -6   2 132.696 4.94115   3
   0   6  -2 4.71418 0.96662   2
   0   6  -2 6.21909 0.80468   1
   0   6  -2 6.83770 1.25337   4
   0   6  -2 4.70219 1.07702   9
   0   6  -2 6.40090 1.34711   7
   0  -6   2 3.19300 0.97424   5
   0  -6   2 5.75682 0.81609   6
   0  -6   2 6.16989 1.08041   8
   0  -6   2 6.15561 1.03954   9
   0  -6   2 3.41183 1.15374   3
  -1   6  -2 33.7880 1.92359   2
  -1   6  -2 32.2678 1.72983   1
  -1   6  -2 32.9443 2.14568   7
  -1   6  -2 29.6359 1.94194   9
  -1   6  -2 32.2712 2.15289   4
   1  -6   2 30.7485 2.29315   3
   1  -6   2 37.3880 2.05167   8
   1  -6   2 30.9817 1.97425   9
   1  -6   2 33.1116 1.53452   6
   1  -6   2 32.1078 2.06113   5
  -2   6  -2 33.5670 2.24715   4
  -2   6  -2 38.8551 1.68010   6
  -2   6  -2 36.5800 1.97843   1
  -2   6  -2 38.1523 1.99318   2
  -2   6  -2 38.3942 2.13383   9
  -2   6  -2 35.0615 2.15705   7
   2  -6   2 37.3771 2.15553   5
   2  -6   2 38.5316 2.08603   9
   2  -6   2 38.1277 1.97990   2
   2  -6   2 40.2035 2.05496   8
   2  -6   2 41.2337 1.71745   6
   2  -6   2 36.6397 2.42519   3
  -3   6  -2 1.03615 0.61962   2
  -3   6  -2 1.01043 0.71625   7
  -3   6  -2 -0.3210 0.87177   4
  -3   6  -2 1.23324 0.59063   6
  -3   6  -2 1.56416 0.86865   1
   3  -6   2 0.88712 0.58697   2
   3  -6   2 1.05605 0.59456   6
   3  -6   2 1.18582 0.65549   9
   3  -6   2 1.76889 0.75876   8
   3  -6   2 0.93620 0.53559   9
   3  -6   2 1.46903 0.75901   5
   3  -6   2 -0.0175 0.79711   3
  -4   6  -2 317.328 8.42163   1
  -4   6  -2 324.150 8.31364   9
  -4   6  -2 318.752 8.29133   7
  -4   6  -2 309.643 8.54210   4
  -4   6  -2 312.107 7.85515   6
   4  -6   2 318.846 8.38811   8
   4  -6   2 306.446 7.76566   2
   4  -6   2 316.981 8.95804   3
   4  -6   2 319.329 8.46892   5
   4  -6   2 315.432 8.04133   9
  -5   6  -2 26.5030 2.03286   9
  -5   6  -2 25.5126 1.78155   6
  -5   6  -2 23.7307 1.82583   7
  -5   6  -2 30.4544 2.32683   1
  -5   6  -2 24.7591 2.15233   4
   5  -6   2 25.2899 1.60779   2
   5  -6   2 28.4298 1.96727   9
   5  -6   2 26.5011 2.12672   8
   5  -6   2 28.1918 1.80628   9
   5  -6   2 25.5458 2.01968   5
   5  -6   2 24.0545 2.47152   3
  -6   6  -2 18.4021 1.86538   6
  -6   6  -2 15.4984 1.91886   1
  -6   6  -2 16.8964 1.63140   7
  -6   6  -2 13.8375 1.86417   4
   6  -6   2 18.4085 2.07111   8
   6  -6   2 18.7876 1.99536   5
   6  -6   2 16.5396 2.07951   3
   6  -6   2 16.4972 1.53975   2
   6  -6   2 19.2268 1.75923   9
  -7   6  -2 261.460 7.94916   1
  -7   6  -2 264.628 7.74860   4
  -7   6  -2 253.014 7.53062   6
   7  -6   2 270.300 7.49408   9
   7  -6   2 249.982 7.02908   2
   7  -6   2 250.205 7.80872   8
   7  -6   2 263.944 7.90566   5
   7  -6   2 275.014 8.62293   3
  -8   6  -2 22.4451 2.30978   4
  -8   6  -2 21.1206 2.40103   5
  -8   6  -2 21.5408 2.58977   1
  -8   6  -2 26.2041 2.49157   6
   8  -6   2 17.8207 1.92361   2
   8  -6   2 17.8812 2.17787   9
   8  -6   2 19.2647 2.23088   5
   8  -6   2 15.1226 2.28576   3
   8  -6   2 23.5405 2.50355   8
  -9   6  -2 22.7355 2.41218   4
  -9   6  -2 25.7350 2.95081   1
  -9   6  -2 24.0098 2.57722   5
  -9   6  -2 26.4885 2.72462   6
   9  -6   2 29.4474 3.04117   8
   9  -6   2 28.4023 3.24635   3
   9  -6   2 26.6874 2.67158   5
 -10   6  -2 1.47080 1.59463   1
 -10   6  -2 1.82199 1.39235   6
 -10   6  -2 -0.0786 1.09662   5
  10  -6   2 -2.0309 1.57713   8
  10  -6   2 0.76143 1.61999   3
  10  -6   2 1.51720 1.36922   5
 -11   6  -2 12.4991 2.33200   6
 -11   6  -2 10.2857 2.21412   1
  11  -6   2 10.8568 2.64376   3
  11  -6   2 13.9938 2.84133   8
 -12   6  -2 5.40494 2.13105   6
 -12   6  -2 6.96684 2.01065   1
  12  -6   2 5.67462 2.53193   3
  12  -6   2 6.25267 2.66497   8
 -13   6  -2 4.49606 2.01500   1
 -13   6  -2 1.45139 2.00368   6
  13  -6   2 0.83850 1.88953   8
  13  -6   2 -0.8236 2.41989   3
  12   5  -2 0.44373 2.30992   8
  12   5  -2 2.13261 1.70160   2
 -12  -5   2 1.51240 2.09668   6
 -12  -5   2 1.87089 2.42610   5
 -12  -5   2 1.76555 2.33186   3
  11   5  -2 1.40688 2.09548   2
  11   5  -2 -1.2005 1.77281   8
  11   5  -2 -0.1675 2.22285   3
 -11  -5   2 -1.3980 1.84898   5
 -11  -5   2 -1.0482 1.77549   3
 -11  -5   2 -3.7432 1.41483   6
  10   5  -2 3.60679 2.45830   3
  10   5  -2 2.08350 2.12739   2
  10   5  -2 0.71510 1.80708   8
 -10  -5   2 1.68501 1.93948   3
 -10  -5   2 3.47372 1.88528   6
 -10  -5   2 1.86655 1.99134   5
   9   5  -2 5.16722 2.21542   3
   9   5  -2 7.25121 1.85244   7
   9   5  -2 9.05861 2.10796   2
   9   5  -2 7.65444 2.19183   8
  -9  -5   2 10.9809 2.19927   5
  -9  -5   2 9.47816 2.45127   3
  -9  -5   2 7.26834 1.92001   6
   8   5  -2 59.4072 4.35609   3
   8   5  -2 69.5378 4.02695   7
   8   5  -2 68.8434 4.55410   2
   8   5  -2 72.5709 4.55368   9
   8   5  -2 66.2230 4.19985   8
  -8  -5   2 66.3737 4.07465   5
  -8  -5   2 73.7087 4.00618   6
  -8  -5   2 77.0790 4.70808   3
   7   5  -2 1.12104 1.42282   8
   7   5  -2 2.10478 1.35810   9
   7   5  -2 0.07715 1.46114   2
   7   5  -2 2.79498 1.48918   7
  -7  -5   2 1.34327 1.17047   6
  -7  -5   2 1.12052 1.54513   3
  -7  -5   2 -0.0173 1.07666   5
   6   5  -2 102.224 4.74246   2
   6   5  -2 94.9115 5.10696   9
   6   5  -2 95.1005 4.61307   8
   6   5  -2 100.068 4.59949   7
  -6  -5   2 109.680 4.21591   6
  -6  -5   2 94.9915 4.82226   3
  -6  -5   2 105.785 4.59741   5
   5   5  -2 107.011 4.47102   8
   5   5  -2 99.3035 4.28950   7
   5   5  -2 98.9321 4.75775   9
   5   5  -2 108.183 3.21654   4
   5   5  -2 100.788 4.42342   2
  -5  -5   2 109.548 4.52528   5
  -5  -5   2 106.634 3.90941   6
  -5  -5   2 100.898 4.59440   3
   4   5  -2 265.819 7.90004   7
   4   5  -2 263.905 7.82726   8
   4   5  -2 275.218 6.76957   4
   4   5  -2 266.029 7.99017   2
   4   5  -2 268.776 8.33006   9
  -4  -5   2 263.934 7.85676   5
  -4  -5   2 288.328 8.38892   3
  -4  -5   2 281.690 7.27851   6
   3   5  -2 19.9866 1.36828   4
   3   5  -2 20.2388 1.94481   9
   3   5  -2 14.1362 1.81556   7
   3   5  -2 18.4988 1.81150   8
   3   5  -2 16.8835 1.76618   2
   3   5  -2 18.2337 0.48804   1
  -3  -5   2 12.0139 1.48471   5
  -3  -5   2 15.3088 1.86823   3
  -3  -5   2 14.8017 1.29279   6
   2   5  -2 2483.04 51.7731   7
   2   5  -2 2487.80 50.8867   4
   2   5  -2 2446.98 51.8686   9
   2   5  -2 2510.92 49.7177   1
   2   5  -2 2431.21 51.4795   8
   2   5  -2 2409.03 51.4669   2
  -2  -5   2 2445.43 51.5208   5
  -2  -5   2 2431.77 51.9520   3
  -2  -5   2 2460.85 50.6752   6
  -2  -5   2 2447.11 51.5430   8
   1   5  -2 96.0710 3.67775   7
   1   5  -2 91.7274 3.35355   2
   1   5  -2 96.3972 2.53671   1
   1   5  -2 91.4358 3.58699   9
   1   5  -2 85.6482 3.34428   8
   1   5  -2 93.2255 3.25649   4
  -1  -5   2 93.5621 3.45889   5
  -1  -5   2 92.2525 3.42747   8
  -1  -5   2 91.4905 3.71565   3
  -1  -5   2 93.4291 2.85485   6
  -1  -5   2 96.3899 3.47561   9
   0   5  -2 19.4508 1.53013   9
   0   5  -2 16.2447 1.56751   4
   0   5  -2 17.3672 1.58273   7
   0   5  -2 17.3136 1.36119   2
   0   5  -2 18.7832 1.08719   1
   0  -5   2 18.9614 1.05460   6
   0  -5   2 16.7538 1.40346   5
   0  -5   2 16.8678 1.41648   8
   0  -5   2 17.0434 1.49334   3
  -1   5  -2 954.413 20.9694   9
  -1   5  -2 947.208 20.8382   4
  -1   5  -2 947.580 20.2601   1
  -1   5  -2 944.443 20.9584   7
  -1   5  -2 959.864 20.6945   2
   1  -5   2 953.299 21.3242   3
   1  -5   2 967.953 20.8454   5
   1  -5   2 960.531 19.9522   6
   1  -5   2 925.756 20.7775   8
   1  -5   2 938.292 20.9408   9
   1  -5   2 950.681 20.7195   9
  -2   5  -2 622.009 14.2880   7
  -2   5  -2 624.305 14.0201   2
  -2   5  -2 608.375 14.3272   4
  -2   5  -2 635.600 13.9891   1
  -2   5  -2 624.051 13.5220   6
   2  -5   2 627.253 14.1971   5
   2  -5   2 626.491 14.2463   8
   2  -5   2 639.559 14.0633   2
   2  -5   2 604.564 13.4830   6
   2  -5   2 621.484 14.2891   9
   2  -5   2 622.087 14.7086   3
   2  -5   2 633.551 14.2073   9
  -3   5  -2 487.071 11.6474   4
  -3   5  -2 484.690 11.4299   1
  -3   5  -2 490.358 10.9621   6
  -3   5  -2 486.920 11.4436   7
  -3   5  -2 475.409 11.4943   9
   3  -5   2 485.154 11.4592   5
   3  -5   2 493.603 11.4285   9
   3  -5   2 489.828 11.1772   2
   3  -5   2 480.834 11.4970   8
   3  -5   2 494.035 11.5517   9
   3  -5   2 477.599 11.9242   3
  -4   5  -2 14.0915 1.32714   6
  -4   5  -2 14.0532 1.61385   4
  -4   5  -2 11.1683 1.27437   7
  -4   5  -2 12.1497 1.49732   1
  -4   5  -2 10.5066 1.33789   9
   4  -5   2 15.8214 1.55023   8
   4  -5   2 11.5612 1.13662   2
   4  -5   2 13.9435 1.49974   5
   4  -5   2 10.3682 1.52833   3
   4  -5   2 12.6657 1.18449   9
  -5   5  -2 111.265 3.77409   6
  -5   5  -2 112.668 4.16573   9
  -5   5  -2 110.927 4.06215   1
  -5   5  -2 113.066 4.04031   4
  -5   5  -2 118.662 3.70833   7
   5  -5   2 110.585 4.01129   5
   5  -5   2 112.845 3.62631   2
   5  -5   2 112.528 3.83756   9
   5  -5   2 112.666 4.14253   8
   5  -5   2 107.858 4.35589   3
  -6   5  -2 99.7343 4.10990   1
  -6   5  -2 96.5787 3.82652   4
  -6   5  -2 107.404 3.86008   6
  -6   5  -2 106.729 3.33951   7
   6  -5   2 107.089 3.98185   5
   6  -5   2 96.6750 4.19560   3
   6  -5   2 100.137 3.55315   2
   6  -5   2 100.303 3.85449   9
   6  -5   2 102.154 4.13656   8
  -7   5  -2 394.193 10.3618   4
  -7   5  -2 408.403 10.5070   6
  -7   5  -2 410.109 10.8891   1
   7  -5   2 417.107 10.5442   9
   7  -5   2 398.459 10.5301   5
   7  -5   2 392.524 11.1696   3
   7  -5   2 396.496 10.0621   2
   7  -5   2 406.114 10.8373   8
  -8   5  -2 44.1370 3.20841   1
  -8   5  -2 43.5023 2.64132   4
  -8   5  -2 43.8378 2.91341   6
  -8   5  -2 39.0428 2.97468   5
   8  -5   2 45.7837 3.18462   3
   8  -5   2 39.1503 2.87230   9
   8  -5   2 45.9509 2.90048   5
   8  -5   2 40.6012 3.22505   8
   8  -5   2 46.7943 2.93936   2
  -9   5  -2 11.4221 1.83301   6
  -9   5  -2 14.7537 2.18701   1
  -9   5  -2 8.47366 1.74306   5
  -9   5  -2 14.7168 2.11736   4
   9  -5   2 9.56846 2.20194   3
   9  -5   2 14.7428 2.16246   5
   9  -5   2 8.93670 1.66242   2
   9  -5   2 9.66030 2.03939   9
   9  -5   2 12.0877 2.27409   8
 -10   5  -2 9.00889 1.94505   5
 -10   5  -2 6.91178 1.93821   1
 -10   5  -2 3.61098 1.34532   6
  10  -5   2 2.88757 1.94258   8
  10  -5   2 4.11181 1.95054   3
  10  -5   2 1.73703 1.29952   2
  10  -5   2 4.82055 1.57919   5
 -11   5  -2 0.64301 1.56174   1
 -11   5  -2 -1.3137 1.21752   5
 -11   5  -2 2.47059 1.33438   6
  11  -5   2 1.82342 1.59666   8
  11  -5   2 1.44886 1.94098   3
  11  -5   2 -0.2007 1.70456   5
 -12   5  -2 5.38452 2.07545   1
 -12   5  -2 3.70251 1.95033   6
  12  -5   2 2.62375 2.21142   3
  12  -5   2 -0.2381 2.11468   8
 -13   5  -2 -5.1723 1.45372   6
 -13   5  -2 -0.4885 1.75377   1
  13  -5   2 1.39822 2.46595   8
  13  -5   2 -3.6769 2.09340   3
  13   4  -2 -3.5512 2.98832   3
  13   4  -2 5.77036 2.35075   2
  13   4  -2 1.82564 2.50820   8
 -13  -4   2 -1.7998 1.93814   3
 -13  -4   2 -2.3961 1.96651   6
 -13  -4   2 -1.6336 1.92359   5
  12   4  -2 5.51274 1.99654   2
  12   4  -2 -0.2636 2.40972   3
  12   4  -2 2.53193 2.24604   8
 -12  -4   2 -1.5493 2.00983   3
 -12  -4   2 0.66310 2.06809   5
 -12  -4   2 0.93979 1.99139   6
  11   4  -2 1.78485 1.91691   2
  11   4  -2 1.31195 2.29250   3
  11   4  -2 0.40038 1.88133   8
 -11  -4   2 0.45945 1.76104   6
 -11  -4   2 -0.8503 1.83117   3
 -11  -4   2 0.06751 1.82401   5
  10   4  -2 11.9590 2.60471   8
  10   4  -2 12.1581 2.71205   2
  10   4  -2 12.2827 2.87390   3
 -10  -4   2 12.4291 2.23143   6
 -10  -4   2 14.3409 2.86995   3
 -10  -4   2 11.9540 2.56956   5
   9   4  -2 4.94114 2.01099   3
   9   4  -2 3.44929 1.81114   8
   9   4  -2 5.98883 1.54416   7
   9   4  -2 6.70615 2.04803   2
   9   4  -2 4.02713 1.61717   9
  -9  -4   2 5.22509 2.00184   3
  -9  -4   2 4.13434 1.76138   5
  -9  -4   2 3.87314 1.59656   6
   8   4  -2 1.38631 1.26677   2
   8   4  -2 0.43431 1.55428   8
   8   4  -2 0.02934 1.58479   9
   8   4  -2 1.95400 1.78001   3
   8   4  -2 1.52015 1.24676   7
  -8  -4   2 1.55596 1.14458   5
  -8  -4   2 0.29458 1.48905   3
  -8  -4   2 0.72392 0.97163   6
   7   4  -2 984.785 22.9227   7
   7   4  -2 954.366 23.4822   2
   7   4  -2 991.389 23.8859   3
   7   4  -2 1001.62 23.4830   8
   7   4  -2 1034.34 24.2922   9
  -7  -4   2 949.362 23.1738   5
  -7  -4   2 1016.10 22.7407   6
  -7  -4   2 997.229 23.9099   3
   6   4  -2 0.90675 1.22653   3
   6   4  -2 2.59484 1.35454   2
   6   4  -2 1.32163 1.15135   9
   6   4  -2 1.11250 1.14451   7
   6   4  -2 2.03398 1.22511   8
  -6  -4   2 1.84069 1.08980   5
  -6  -4   2 1.60273 1.19673   3
  -6  -4   2 1.92185 0.91212   6
   5   4  -2 274.745 8.22260   3
   5   4  -2 272.742 7.76463   7
   5   4  -2 250.206 8.09942   9
   5   4  -2 268.838 7.77896   8
   5   4  -2 268.753 8.02408   2
   5   4  -2 277.045 6.25796   4
  -5  -4   2 263.618 7.76042   5
  -5  -4   2 274.615 7.25411   6
  -5  -4   2 271.269 8.19788   3
  -5  -4   2 267.946 6.01353   1
   4   4  -2 205.663 6.28220   8
   4   4  -2 214.812 6.72128   9
   4   4  -2 221.532 6.49589   2
   4   4  -2 218.022 6.34309   7
   4   4  -2 214.200 5.15964   4
  -4  -4   2 196.310 6.16186   5
  -4  -4   2 203.169 4.41718   1
  -4  -4   2 206.151 5.65240   6
  -4  -4   2 206.675 6.56871   3
   3   4  -2 704.701 16.4683   2
   3   4  -2 717.080 16.8017   9
   3   4  -2 708.640 16.4085   8
   3   4  -2 719.564 15.4735   4
   3   4  -2 718.972 16.4749   7
  -3  -4   2 730.928 15.6720   6
  -3  -4   2 712.214 16.3412   5
  -3  -4   2 716.068 16.7687   3
   2   4  -2 100.330 3.67008   9
   2   4  -2 103.780 2.22053   1
   2   4  -2 96.0275 3.51634   7
   2   4  -2 101.524 3.51122   2
   2   4  -2 100.060 3.06902   4
   2   4  -2 95.8379 3.46373   8
  -2  -4   2 98.6440 3.70476   3
  -2  -4   2 101.676 2.91955   6
  -2  -4   2 102.203 3.52579   9
  -2  -4   2 102.051 3.45277   5
   1   4  -2 5.14857 0.88325   9
   1   4  -2 6.10290 0.86658   8
   1   4  -2 6.79040 0.90562   2
   1   4  -2 6.06387 0.49986   1
   1   4  -2 5.47192 0.83598   4
   1   4  -2 6.09354 1.05100   7
  -1  -4   2 6.07668 1.00170   3
  -1  -4   2 6.46195 0.89205   5
  -1  -4   2 3.46412 0.58358   9
  -1  -4   2 5.52691 0.57266   6
  -1  -4   2 5.45036 0.83264   8
   0   4  -2 350.796 7.78849   1
   0   4  -2 345.189 8.33792   4
   0   4  -2 356.394 8.62968   7
   0   4  -2 349.803 8.42163   2
   0   4  -2 346.501 8.63059   9
   0  -4   2 350.847 7.64707   6
   0  -4   2 354.838 8.79438   3
   0  -4   2 357.330 8.54174   8
   0  -4   2 346.084 8.34190   5
   0  -4   2 357.498 8.50426   9
  -1   4  -2 4.50702 0.84777   4
  -1   4  -2 6.13782 0.79343   2
  -1   4  -2 4.19831 0.80799   7
  -1   4  -2 5.55279 0.73397   1
  -1   4  -2 4.48779 0.48474   6
  -1   4  -2 4.70374 0.79961   9
   1  -4   2 4.86765 0.78052   9
   1  -4   2 5.24549 0.50948   6
   1  -4   2 5.36585 0.86313   3
   1  -4   2 3.95042 0.72724   9
   1  -4   2 5.32818 0.81429   8
   1  -4   2 4.99142 0.71758   5
  -2   4  -2 808.648 17.8506   9
  -2   4  -2 819.629 17.7431   7
  -2   4  -2 806.538 17.5872   2
  -2   4  -2 824.779 17.5678   1
  -2   4  -2 811.926 17.7997   4
  -2   4  -2 821.951 17.1256   6
   2  -4   2 807.958 17.5344   5
   2  -4   2 799.315 18.0432   3
   2  -4   2 797.711 17.7511   8
   2  -4   2 813.222 17.8385   9
   2  -4   2 804.386 17.5879   2
   2  -4   2 821.087 17.8883   9
  -3   4  -2 9.15744 1.19693   1
  -3   4  -2 10.6419 1.03923   6
  -3   4  -2 9.02456 1.11348   9
  -3   4  -2 9.04583 1.14945   7
  -3   4  -2 10.6003 1.26827   4
   3  -4   2 10.8864 1.32182   3
   3  -4   2 10.0966 1.04470   5
   3  -4   2 8.75755 1.12839   8
   3  -4   2 12.0202 1.15480   9
   3  -4   2 9.84231 0.99321   2
  -4   4  -2 861.754 19.3771   9
  -4   4  -2 877.823 18.8559   6
  -4   4  -2 874.640 18.8232   7
  -4   4  -2 876.038 19.1431   4
  -4   4  -2 873.930 19.2392   1
   4  -4   2 865.419 19.0471   9
   4  -4   2 879.131 18.8168   2
   4  -4   2 850.597 19.2074   8
   4  -4   2 840.043 19.4651   3
   4  -4   2 874.249 19.0119   5
  -5   4  -2 32.8695 2.10641   1
  -5   4  -2 34.3258 1.94050   4
  -5   4  -2 37.3318 2.20979   9
  -5   4  -2 35.7508 1.93173   6
  -5   4  -2 34.4567 1.66395   7
   5  -4   2 34.3249 1.83661   2
   5  -4   2 34.5938 2.15750   8
   5  -4   2 34.5120 1.92973   5
   5  -4   2 36.3452 2.27467   3
   5  -4   2 35.6194 2.07512   9
  -6   4  -2 31.7288 2.13236   1
  -6   4  -2 37.0097 2.21525   6
  -6   4  -2 41.2636 2.26196   5
  -6   4  -2 35.0804 2.05562   4
  -6   4  -2 35.6830 1.60308   7
   6  -4   2 35.3276 2.48659   3
   6  -4   2 32.6804 2.20749   5
   6  -4   2 34.0729 2.19257   8
   6  -4   2 35.8122 1.58639   7
   6  -4   2 36.4533 2.27610   9
   6  -4   2 36.1143 2.09188   2
  -7   4  -2 2.51377 1.01916   4
  -7   4  -2 1.92850 1.26777   1
  -7   4  -2 1.07044 0.96799   6
  -7   4  -2 2.66677 1.03628   5
   7  -4   2 3.37275 1.10234   3
   7  -4   2 1.79793 1.14750   5
   7  -4   2 1.08372 1.32970   9
   7  -4   2 1.57833 1.01659   2
   7  -4   2 1.12284 1.21046   8
  -8   4  -2 74.0360 3.65558   5
  -8   4  -2 81.2999 3.45543   4
  -8   4  -2 71.3289 3.74440   6
  -8   4  -2 83.4059 4.10998   1
   8  -4   2 81.7171 3.78032   5
   8  -4   2 84.7819 3.77823   2
   8  -4   2 86.5961 4.18764   3
   8  -4   2 68.5874 3.67129   8
   8  -4   2 84.2286 4.04305   9
  -9   4  -2 -1.4007 1.20599   1
  -9   4  -2 -0.2992 1.18376   6
  -9   4  -2 -0.5792 1.02231   5
   9  -4   2 -0.5962 1.14666   2
   9  -4   2 0.41250 1.17070   5
   9  -4   2 -0.1836 1.37133   3
   9  -4   2 0.07325 1.32156   9
   9  -4   2 -0.2769 1.42492   8
 -10   4  -2 13.7081 2.28130   6
 -10   4  -2 13.5499 2.18302   1
 -10   4  -2 10.4461 2.02062   5
  10  -4   2 12.3221 2.37297   8
  10  -4   2 14.1235 2.56385   3
  10  -4   2 12.4233 2.01958   2
  10  -4   2 13.8419 2.15290   5
  10  -4   2 12.2691 2.28612   9
 -11   4  -2 34.4606 3.50412   1
 -11   4  -2 31.5630 3.20179   5
 -11   4  -2 34.7626 3.49216   6
  11  -4   2 29.2412 3.36864   8
  11  -4   2 30.6338 3.11487   2
  11  -4   2 33.9002 3.86511   3
 -12   4  -2 0.26891 1.72514   6
 -12   4  -2 0.68409 1.61914   1
  12  -4   2 1.32962 2.18394   8
  12  -4   2 0.78556 2.20631   3
 -13   4  -2 13.8494 2.84744   1
 -13   4  -2 11.1816 2.43991   6
  13  -4   2 7.30514 3.02696   3
  13  -4   2 4.59916 2.73518   8
  13   3  -2 4.43809 2.13516   2
  13   3  -2 4.54228 2.73252   8
  13   3  -2 -0.5323 2.50394   3
 -13  -3   2 6.05737 2.55088   5
 -13  -3   2 0.59012 2.12258   6
 -13  -3   2 -0.4451 2.12370   3
  12   3  -2 14.8976 2.99189   8
  12   3  -2 12.4931 2.84373   2
  12   3  -2 7.11722 2.88820   3
 -12  -3   2 12.0899 2.79637   6
 -12  -3   2 6.11242 2.67263   3
 -12  -3   2 14.3024 3.01896   5
  11   3  -2 1.18098 2.09861   3
  11   3  -2 1.10422 1.76378   2
  11   3  -2 0.07404 1.76889   8
 -11  -3   2 -2.2516 1.48859   6
 -11  -3   2 -1.7718 1.58660   3
 -11  -3   2 3.34386 1.84383   5
  10   3  -2 42.6008 3.58499   8
  10   3  -2 54.9295 4.44097   3
  10   3  -2 55.6282 4.32950   2
 -10  -3   2 51.4279 4.03140   5
 -10  -3   2 56.1933 3.84383   6
 -10  -3   2 44.1028 3.71992   3
   9   3  -2 57.8043 4.02570   8
   9   3  -2 52.3319 3.95476   2
   9   3  -2 49.8536 3.72615   9
   9   3  -2 54.6819 4.16571   3
   9   3  -2 52.4003 3.10255   7
  -9  -3   2 52.3335 3.26624   6
  -9  -3   2 56.6170 4.05996   3
  -9  -3   2 58.7785 3.71948   5
   8   3  -2 125.774 5.61066   2
   8   3  -2 121.661 4.85296   7
   8   3  -2 129.779 5.95353   9
   8   3  -2 124.818 5.67305   3
   8   3  -2 132.574 5.67077   8
  -8  -3   2 127.175 5.03768   6
  -8  -3   2 130.036 5.81767   3
  -8  -3   2 132.332 5.37809   5
   7   3  -2 36.6015 2.88251   8
   7   3  -2 35.6074 2.42563   7
   7   3  -2 38.4758 3.16335   3
   7   3  -2 38.0154 3.01226   2
   7   3  -2 32.4762 2.76071   9
  -7  -3   2 40.2740 2.89997   3
  -7  -3   2 38.1989 2.86183   5
  -7  -3   2 41.2613 1.86721   1
  -7  -3   2 40.0800 2.57397   6
   6   3  -2 290.287 8.34911   2
   6   3  -2 270.232 8.57888   9
   6   3  -2 280.359 8.54651   3
   6   3  -2 270.452 8.11687   8
   6   3  -2 291.857 7.91040   7
  -6  -3   2 298.724 8.66892   3
  -6  -3   2 281.511 8.13025   5
  -6  -3   2 285.415 6.70949   1
  -6  -3   2 292.580 7.73538   6
   5   3  -2 17.7662 2.00310   3
   5   3  -2 15.8459 1.67551   2
   5   3  -2 14.0536 1.88710   9
   5   3  -2 19.6839 1.96120   8
   5   3  -2 18.0126 0.73672   4
   5   3  -2 16.9125 1.58761   7
  -5  -3   2 16.2639 1.89207   3
  -5  -3   2 15.5098 0.91302   1
  -5  -3   2 18.7545 1.46205   6
  -5  -3   2 12.3781 1.54379   5
   4   3  -2 706.608 16.8968   9
   4   3  -2 717.532 15.1407   4
   4   3  -2 706.858 16.6184   2
   4   3  -2 713.444 16.8605   3
   4   3  -2 740.890 16.4218   7
   4   3  -2 721.111 16.5571   8
  -4  -3   2 734.680 15.9103   6
  -4  -3   2 729.855 16.8964   3
  -4  -3   2 735.919 14.9802   1
  -4  -3   2 719.518 16.4638   5
   3   3  -2 174.029 5.29506   9
   3   3  -2 178.678 4.23098   4
   3   3  -2 170.424 5.04708   8
   3   3  -2 172.890 5.09869   2
   3   3  -2 177.444 5.04532   7
   3   3  -2 177.924 5.31941   3
  -3  -3   2 167.388 4.88695   5
  -3  -3   2 174.830 4.47502   6
  -3  -3   2 178.793 5.33023   3
   2   3  -2 77.1756 2.89656   9
   2   3  -2 76.1792 2.74979   2
   2   3  -2 80.5056 2.32138   4
   2   3  -2 74.4187 2.76846   7
   2   3  -2 80.8335 2.81219   8
  -2  -3   2 81.3776 2.23160   6
  -2  -3   2 78.6421 2.64271   5
  -2  -3   2 76.6611 2.89249   3
   1   3  -2 551.385 12.5495   9
   1   3  -2 561.599 12.4432   7
   1   3  -2 555.622 11.9898   4
   1   3  -2 548.987 12.3681   8
   1   3  -2 553.529 11.3677   1
   1   3  -2 540.827 12.3238   2
  -1  -3   2 540.099 12.5309   3
  -1  -3   2 539.642 12.3852   8
  -1  -3   2 558.320 12.4278   9
  -1  -3   2 559.396 12.1267   5
  -1  -3   2 549.585 11.5201   6
   0   3  -2 7703.94 165.528   2
   0   3  -2 8018.88 166.248   4
   0   3  -2 7835.01 164.399   7
   0   3  -2 8015.62 167.396   9
   0   3  -2 7969.37 164.386   1
   0  -3   2 8084.58 165.164   5
   0  -3   2 8067.98 166.288   9
   0  -3   2 8238.18 167.759   9
   0  -3   2 8027.47 162.315   6
   0  -3   2 7873.88 163.184   3
   0  -3   2 8191.78 165.591   8
  -1   3  -2 1965.34 40.4606   7
  -1   3  -2 1939.58 40.3659   4
  -1   3  -2 1925.75 40.6005   9
  -1   3  -2 1950.90 40.3970   2
  -1   3  -2 1994.51 40.1173   1
  -1   3  -2 1990.56 40.1951   6
  -1   3  -2 1935.30 40.5761   9
   1  -3   2 1947.91 40.5847   3
   1  -3   2 1976.10 40.0795   5
   1  -3   2 1956.78 40.5960   9
   1  -3   2 1939.64 40.4448   8
   1  -3   2 1956.29 40.3976   2
   1  -3   2 1939.44 40.6140   9
  -2   3  -2 156.618 4.26093   4
  -2   3  -2 154.730 4.42965   9
  -2   3  -2 156.700 4.23456   7
  -2   3  -2 155.312 3.84785   6
  -2   3  -2 163.299 4.21612   1
   2  -3   2 155.986 4.36437   3
   2  -3   2 158.473 4.36118   9
   2  -3   2 157.570 4.29551   8
   2  -3   2 155.010 3.97162   5
   2  -3   2 156.111 4.18116   2
  -3   3  -2 644.747 14.4878   1
  -3   3  -2 659.771 14.2162   6
  -3   3  -2 659.000 14.4759   4
  -3   3  -2 659.088 14.3499   7
  -3   3  -2 647.365 14.7568   9
   3  -3   2 634.085 14.3087   2
   3  -3   2 641.472 14.6728   3
   3  -3   2 679.567 14.2874   5
   3  -3   2 669.373 14.6016   9
   3  -3   2 653.740 14.5521   8
  -4   3  -2 593.333 14.0496   9
  -4   3  -2 612.393 13.6872   4
  -4   3  -2 627.035 13.4203   7
  -4   3  -2 601.283 13.6107   6
  -4   3  -2 608.345 13.8606   1
   4  -3   2 603.288 14.0031   3
   4  -3   2 598.309 13.8823   8
   4  -3   2 614.248 13.8923   9
   4  -3   2 615.314 13.4015   7
   4  -3   2 613.281 13.5947   5
   4  -3   2 610.295 13.6265   2
  -5   3  -2 8.82164 1.15717   6
  -5   3  -2 8.68511 1.08854   4
  -5   3  -2 11.0310 0.88980   7
  -5   3  -2 10.4771 1.14718   5
  -5   3  -2 9.36403 1.21960   1
   5  -3   2 10.4053 0.84781   7
   5  -3   2 9.17687 1.16019   5
   5  -3   2 8.87189 1.29303   9
   5  -3   2 9.04116 1.26677   3
   5  -3   2 7.30001 1.23879   8
   5  -3   2 8.96548 1.16456   2
  -6   3  -2 110.668 4.14530   1
  -6   3  -2 116.069 3.78429   4
  -6   3  -2 111.713 4.07569   6
  -6   3  -2 117.011 3.98638   5
   6  -3   2 111.933 3.94780   5
   6  -3   2 117.184 4.34258   3
   6  -3   2 115.430 3.28417   7
   6  -3   2 117.599 4.03367   2
   6  -3   2 115.870 4.28170   9
   6  -3   2 112.127 4.20256   8
  -7   3  -2 123.374 4.49157   1
  -7   3  -2 125.884 4.55253   6
  -7   3  -2 125.741 4.41948   5
  -7   3  -2 118.019 3.98441   4
   7  -3   2 120.957 4.38155   5
   7  -3   2 114.543 4.33581   2
   7  -3   2 122.433 4.64888   8
   7  -3   2 111.891 4.63952   3
   7  -3   2 120.941 4.72168   9
  -8   3  -2 42.7284 2.44531   4
  -8   3  -2 44.8427 3.07941   6
  -8   3  -2 47.5103 3.05778   5
  -8   3  -2 48.7213 3.14761   1
   8  -3   2 44.3143 2.88012   5
   8  -3   2 37.9730 3.15550   3
   8  -3   2 45.6459 2.97376   8
   8  -3   2 42.6488 2.93807   2
   8  -3   2 48.9019 3.36507   9
  -9   3  -2 19.8774 2.40586   6
  -9   3  -2 17.1302 2.11308   5
  -9   3  -2 18.7269 2.36424   1
   9  -3   2 13.5222 2.33954   9
   9  -3   2 14.2451 2.15380   8
   9  -3   2 15.7434 2.21642   2
   9  -3   2 17.5008 2.53322   3
 -10   3  -2 1.28659 1.35379   1
 -10   3  -2 1.30952 1.21090   5
 -10   3  -2 3.55531 1.54350   6
  10  -3   2 -0.5762 1.50442   3
  10  -3   2 1.24491 1.67723   8
  10  -3   2 -0.6274 1.40398   2
  10  -3   2 -0.5876 1.74590   9
 -11   3  -2 0.59552 1.18638   6
 -11   3  -2 0.49784 1.25794   5
 -11   3  -2 1.23540 1.48415   1
  11  -3   2 -0.9976 1.57457   9
  11  -3   2 -0.0400 1.27170   8
  11  -3   2 -1.0467 1.43488   2
  11  -3   2 -2.0786 1.59890   3
 -12   3  -2 3.45387 1.84009   1
 -12   3  -2 3.57996 1.98340   6
 -12   3  -2 1.47643 1.59814   5
  12  -3   2 2.84798 2.28069   8
  12  -3   2 3.71555 2.16197   2
  12  -3   2 2.58538 2.41432   3
 -13   3  -2 9.02492 2.72938   6
 -13   3  -2 6.74792 2.38612   1
  13  -3   2 6.11510 2.88725   8
  13  -3   2 5.98902 2.46610   2
  13   2  -2 -0.7591 2.22915   8
  13   2  -2 1.90248 1.76058   2
  13   2  -2 1.61548 2.61083   3
 -13  -2   2 2.73740 2.16753   6
 -13  -2   2 -1.9821 1.84082   3
 -13  -2   2 0.10435 2.07750   5
  12   2  -2 4.37660 2.02762   8
  12   2  -2 4.97233 2.21885   2
  12   2  -2 6.86869 2.63763   3
 -12  -2   2 1.55336 1.98257   5
 -12  -2   2 0.66512 2.12347   3
 -12  -2   2 4.04035 1.99850   6
  11   2  -2 1.69928 1.62059   3
  11   2  -2 1.85945 1.43713   2
  11   2  -2 1.03048 1.85997   8
 -11  -2   2 4.59243 1.96138   5
 -11  -2   2 2.90743 1.97922   3
 -11  -2   2 0.88498 1.62422   6
  10   2  -2 8.59883 2.32951   3
  10   2  -2 11.8906 2.38925   9
  10   2  -2 7.29678 2.13951   8
  10   2  -2 6.67414 2.04212   2
 -10  -2   2 6.23507 1.96352   3
 -10  -2   2 7.28796 1.91878   6
 -10  -2   2 7.60282 2.02130   5
   9   2  -2 3.87091 1.48536   9
   9   2  -2 3.06119 1.83693   8
   9   2  -2 6.64753 1.87862   2
   9   2  -2 5.49030 2.08940   3
  -9  -2   2 5.92709 1.49177   6
  -9  -2   2 5.36250 1.74500   5
  -9  -2   2 3.69918 1.48514   3
   8   2  -2 84.4104 4.32622   2
   8   2  -2 88.9170 4.63623   9
   8   2  -2 84.8410 4.14225   8
   8   2  -2 89.7565 4.74666   3
   8   2  -2 85.1385 3.54265   7
  -8  -2   2 84.8619 3.15616   1
  -8  -2   2 86.8461 4.20242   5
  -8  -2   2 83.2132 3.73436   6
  -8  -2   2 80.5775 4.28190   3
   7   2  -2 13.5444 2.07657   3
   7   2  -2 13.9477 1.84988   8
   7   2  -2 15.3636 1.71239   7
   7   2  -2 12.9549 1.92345   2
   7   2  -2 13.6093 2.11456   9
  -7  -2   2 17.8423 1.29480   1
  -7  -2   2 14.7228 1.65271   6
  -7  -2   2 14.0589 1.86192   5
  -7  -2   2 13.4326 1.97461   3
   6   2  -2 324.342 8.89144   2
   6   2  -2 322.197 9.25522   3
   6   2  -2 331.204 8.90656   8
   6   2  -2 292.207 8.92264   9
   6   2  -2 337.773 8.33130   7
  -6  -2   2 323.120 7.56396   1
  -6  -2   2 331.366 9.24986   3
  -6  -2   2 328.747 8.81899   5
  -6  -2   2 322.547 8.36548   6
   5   2  -2 2719.01 54.9018   8
   5   2  -2 2751.32 55.3142   9
   5   2  -2 2751.89 55.3959   3
   5   2  -2 2506.72 54.2149   7
   5   2  -2 2578.57 54.8117   2
  -5  -2   2 2546.35 54.2001   6
  -5  -2   2 2705.67 55.2992   3
  -5  -2   2 2500.82 54.6343   5
  -5  -2   2 2534.73 53.3933   1
   4   2  -2 100.311 3.52459   2
   4   2  -2 103.612 3.79708   9
   4   2  -2 102.947 3.31331   7
   4   2  -2 101.883 2.38907   4
   4   2  -2 102.505 3.79046   3
  -4  -2   2 105.296 3.17699   6
  -4  -2   2 102.102 3.66049   9
  -4  -2   2 100.361 2.59117   1
  -4  -2   2 105.203 3.47402   5
  -4  -2   2 114.119 3.89295   3
   3   2  -2 77.5528 1.99095   4
   3   2  -2 78.9500 2.93570   9
   3   2  -2 75.9937 2.86895   3
   3   2  -2 78.7378 2.73999   2
   3   2  -2 80.9069 2.65794   7
  -3  -2   2 75.2971 2.84297   3
  -3  -2   2 72.6333 2.59694   5
  -3  -2   2 78.1769 2.80547   9
  -3  -2   2 79.5316 2.35664   6
  -3  -2   2 78.0359 1.85764   1
   2   2  -2 156.715 4.20921   8
   2   2  -2 152.047 4.16167   2
   2   2  -2 151.580 4.30985   9
   2   2  -2 149.046 4.26867   3
   2   2  -2 155.670 3.63749   4
   2   2  -2 148.245 4.09383   7
  -2  -2   2 153.627 3.17979   1
  -2  -2   2 151.062 4.27644   3
  -2  -2   2 149.976 3.96741   5
  -2  -2   2 162.381 3.25274   1
  -2  -2   2 153.100 3.62550   6
   1   2  -2 385.910 8.03018   1
   1   2  -2 388.176 8.75379   7
   1   2  -2 391.987 8.93519   9
   1   2  -2 391.408 8.79312   8
   1   2  -2 384.167 8.73490   2
   1   2  -2 386.320 8.41617   4
  -1  -2   2 389.081 7.98382   6
  -1  -2   2 381.530 8.41359   5
  -1  -2   2 386.355 8.80026   8
  -1  -2   2 379.689 8.82340   9
  -1  -2   2 381.127 8.79788   3
   0   2  -2 1593.31 32.7273   9
   0   2  -2 1572.27 32.3875   4
   0   2  -2 1571.90 32.5820   7
   0   2  -2 1564.12 32.0939   1
   0   2  -2 1584.24 32.7541   9
   0   2  -2 1568.83 32.5662   2
   0  -2   2 1570.16 32.7425   9
   0  -2   2 1584.01 32.7076   9
   0  -2   2 1555.26 32.5492   8
   0  -2   2 1583.05 32.5505   3
   0  -2   2 1572.73 32.0579   5
  -1   2  -2 68.5720 2.22352   2
  -1   2  -2 71.7786 2.40123   9
  -1   2  -2 72.2442 1.81834   6
  -1   2  -2 68.6950 2.22363   7
  -1   2  -2 71.1441 2.06813   1
  -1   2  -2 68.3732 2.17530   4
   1  -2   2 71.2994 2.18224   3
   1  -2   2 65.9493 2.15666   8
   1  -2   2 73.0556 2.38658   9
   1  -2   2 71.8221 1.80840   5
   1  -2   2 71.9230 2.24806   2
  -2   2  -2 588.444 13.3050   9
  -2   2  -2 595.962 13.0021   4
  -2   2  -2 608.944 13.0508   7
  -2   2  -2 600.704 12.7749   6
  -2   2  -2 585.129 13.0036   1
   2  -2   2 602.201 13.0226   3
   2  -2   2 605.395 12.6436   5
   2  -2   2 600.110 13.0734   8
   2  -2   2 598.453 13.2340   9
   2  -2   2 600.239 13.0476   2
  -3   2  -2 8.30460 0.95933   1
  -3   2  -2 7.89191 0.97519   9
  -3   2  -2 8.44458 0.88369   4
  -3   2  -2 8.40161 0.79893   5
  -3   2  -2 8.05134 0.75942   7
  -3   2  -2 9.70537 0.92372   6
   3  -2   2 9.05219 0.77753   7
   3  -2   2 8.76615 0.75232   5
   3  -2   2 6.98741 0.81754   2
   3  -2   2 7.00979 0.93386   9
   3  -2   2 8.75444 0.97154   8
   3  -2   2 8.40464 0.90384   3
  -4   2  -2 1023.70 21.9804   6
  -4   2  -2 1019.64 21.7962   5
  -4   2  -2 1011.99 22.3893   9
  -4   2  -2 1020.67 21.7744   4
  -4   2  -2 1018.52 22.0829   1
   4  -2   2 1034.94 22.3092   9
   4  -2   2 1029.65 21.5698   7
   4  -2   2 1016.31 22.0102   2
   4  -2   2 1032.82 22.1036   3
   4  -2   2 1025.70 21.8062   5
   4  -2   2 1005.11 22.0784   8
  -5   2  -2 118.365 3.57589   4
  -5   2  -2 119.007 3.78497   5
  -5   2  -2 122.508 3.94584   6
  -5   2  -2 116.768 3.91849   1
   5  -2   2 116.587 3.35594   7
   5  -2   2 119.337 4.01225   3
   5  -2   2 116.600 4.13552   9
   5  -2   2 115.429 3.89495   2
   5  -2   2 117.446 3.97822   8
   5  -2   2 117.332 3.75776   5
  -6   2  -2 51.9486 2.49157   5
  -6   2  -2 48.5501 2.46628   1
  -6   2  -2 54.9373 2.31360   4
  -6   2  -2 54.8147 2.69068   6
   6  -2   2 53.5542 2.76167   3
   6  -2   2 55.5451 2.74262   2
   6  -2   2 51.9724 2.10038   7
   6  -2   2 50.1853 2.56695   5
   6  -2   2 54.1519 2.92163   9
   6  -2   2 54.4056 2.74827   8
  -7   2  -2 2.81184 0.82865   4
  -7   2  -2 1.17843 0.93968   1
  -7   2  -2 1.29174 0.84603   5
  -7   2  -2 1.90072 0.85038   6
   7  -2   2 1.39829 1.07263   9
   7  -2   2 2.03036 0.87450   7
   7  -2   2 1.61780 1.14124   3
   7  -2   2 3.06308 1.26917   2
   7  -2   2 0.32302 1.04531   8
  -8   2  -2 303.943 8.65082   5
  -8   2  -2 301.232 8.72464   1
  -8   2  -2 281.478 8.65956   6
   8  -2   2 304.298 9.23457   9
   8  -2   2 299.517 9.15115   3
   8  -2   2 302.441 8.95981   8
   8  -2   2 313.513 8.88462   2
  -9   2  -2 -0.4639 1.08016   1
  -9   2  -2 1.00692 1.01869   6
  -9   2  -2 0.09554 0.99713   5
   9  -2   2 1.37896 1.48547   3
   9  -2   2 0.52394 1.56878   9
   9  -2   2 -1.8641 1.26602   2
   9  -2   2 -0.1778 1.07728   8
 -10   2  -2 2.12810 1.59753   6
 -10   2  -2 2.07553 1.46437   1
 -10   2  -2 1.81817 1.28778   5
  10  -2   2 2.64745 1.75653   8
  10  -2   2 2.91063 1.66572   3
  10  -2   2 0.61812 1.61455   9
  10  -2   2 1.74494 1.61367   2
 -11   2  -2 16.0490 2.53001   1
 -11   2  -2 10.2381 2.38441   6
 -11   2  -2 14.3439 2.36103   5
  11  -2   2 9.29800 2.18164   2
  11  -2   2 13.3842 2.75999   8
  11  -2   2 14.5630 2.76707   3
 -12   2  -2 1.46133 1.88553   6
 -12   2  -2 1.24917 1.67099   5
 -12   2  -2 -0.5947 1.45124   1
  12  -2   2 2.15035 2.24817   8
  12  -2   2 0.70043 1.84720   2
  12  -2   2 0.30407 2.26366   3
 -13   2  -2 0.87161 2.18119   1
 -13   2  -2 -0.6990 1.98652   6
  13  -2   2 5.36185 2.67847   8
  13  -2   2 -0.2602 1.97819   2
  14   1  -2 1.72305 2.70569   8
  14   1  -2 -2.1625 2.49366   3
  14   1  -2 3.76668 1.97167   2
 -14  -1   2 1.96885 2.41269   5
 -14  -1   2 3.56348 2.32088   6
 -14  -1   2 1.37316 2.28369   3
  13   1  -2 2.04979 1.77910   2
  13   1  -2 0.53249 2.37216   3
  13   1  -2 1.18657 2.16163   8
 -13  -1   2 -0.8099 1.68658   5
 -13  -1   2 2.70082 2.25828   3
 -13  -1   2 2.26302 2.14139   6
  12   1  -2 3.44585 1.73708   2
  12   1  -2 1.54046 1.59826   8
  12   1  -2 -0.5275 1.95915   3
 -12  -1   2 -0.7261 1.74618   5
 -12  -1   2 2.43995 2.05282   3
 -12  -1   2 0.21954 1.64438   6
  11   1  -2 5.72949 1.76376   9
  11   1  -2 3.92427 2.02195   8
  11   1  -2 3.45563 1.79833   2
  11   1  -2 5.49838 2.33321   3
 -11  -1   2 4.34107 1.86294   6
 -11  -1   2 4.54958 1.87412   5
  10   1  -2 1.17261 1.38527   9
  10   1  -2 0.49457 1.67884   3
  10   1  -2 0.32077 1.14450   8
  10   1  -2 -1.1952 0.78568   2
 -10  -1   2 -1.1140 1.17608   5
 -10  -1   2 -0.6832 0.90522   6
 -10  -1   2 -0.9251 0.97734   1
   9   1  -2 4.37872 2.04367   3
   9   1  -2 4.53717 1.84410   9
   9   1  -2 1.66203 1.94036   8
   9   1  -2 5.77960 1.79265   2
  -9  -1   2 4.81491 1.69864   5
  -9  -1   2 7.07647 1.76370   6
  -9  -1   2 4.86072 1.30958   1
   8   1  -2 23.7751 2.58388   8
   8   1  -2 24.0086 1.79293   7
   8   1  -2 23.7900 2.52159   2
   8   1  -2 27.3962 2.99071   3
   8   1  -2 18.4259 2.54210   9
  -8  -1   2 24.2127 1.84365   1
  -8  -1   2 25.2842 2.21439   5
  -8  -1   2 23.9043 2.28934   6
   7   1  -2 122.269 4.61124   2
   7   1  -2 126.122 4.73948   8
   7   1  -2 115.414 4.91824   3
   7   1  -2 120.401 3.80727   7
   7   1  -2 120.547 4.84350   9
  -7  -1   2 121.636 4.27672   6
  -7  -1   2 122.485 3.76299   1
  -7  -1   2 119.407 4.57905   5
   6   1  -2 143.984 4.15009   7
   6   1  -2 147.600 4.92945   8
   6   1  -2 137.944 4.90701   9
   6   1  -2 141.854 5.19420   3
   6   1  -2 150.793 4.87126   2
  -6  -1   2 143.739 4.55835   6
  -6  -1   2 141.997 4.02333   1
  -6  -1   2 143.063 4.83069   5
   5   1  -2 100.712 3.72014   5
   5   1  -2 106.377 3.71592   8
   5   1  -2 123.443 3.86018   2
   5   1  -2 116.529 3.99259   9
   5   1  -2 103.028 3.99939   3
   5   1  -2 103.479 3.18558   7
  -5  -1   2 100.490 3.40663   6
  -5  -1   2 101.378 3.69784   5
  -5  -1   2 102.923 3.02443   1
   4   1  -2 7.20159 0.76640   7
   4   1  -2 5.91291 0.88572   5
   4   1  -2 4.67132 0.95690   3
   4   1  -2 5.50533 0.89480   2
   4   1  -2 5.91938 0.91665   8
   4   1  -2 6.07067 1.01323   9
  -4  -1   2 6.79041 0.93533   5
  -4  -1   2 6.83323 0.82588   6
  -4  -1   2 6.37011 0.98965   9
  -4  -1   2 5.55643 0.62016   1
   3   1  -2 648.413 13.2367   9
   3   1  -2 624.029 13.0254   8
   3   1  -2 572.124 13.1859   3
   3   1  -2 572.387 12.6011   7
   3   1  -2 557.952 12.8756   5
   3   1  -2 563.958 12.0432   4
   3   1  -2 598.485 12.9239   2
  -3  -1   2 546.734 12.2341   1
  -3  -1   2 570.098 12.5951   6
  -3  -1   2 614.272 13.0595   9
  -3  -1   2 561.325 12.9011   5
   2   1  -2 392.104 8.96845   5
   2   1  -2 388.740 8.92216   7
   2   1  -2 382.190 9.18160   3
   2   1  -2 423.298 9.25993   9
   2   1  -2 431.220 9.14909   8
   2   1  -2 434.459 8.59363   1
   2   1  -2 423.355 9.09894   2
  -2  -1   2 393.372 8.73209   6
  -2  -1   2 418.491 8.58263   1
  -2  -1   2 401.827 9.14843   9
  -2  -1   2 383.005 8.95238   5
   1   1  -2 574.827 12.0251   6
   1   1  -2 569.066 12.4270   7
   1   1  -2 580.895 12.2435   4
   1   1  -2 578.444 12.1509   5
   1   1  -2 597.675 12.6041   9
   1   1  -2 579.171 12.4071   3
   1   1  -2 582.205 12.4467   2
   1   1  -2 624.253 12.4771   8
   1   1  -2 573.329 12.1062   1
  -1  -1   2 571.676 12.1434   5
  -1  -1   2 563.511 12.0136   6
  -1  -1   2 583.118 12.4010   3
  -1  -1   2 585.258 12.5530   9
   0   1  -2 5.54311 0.47689   2
   0   1  -2 4.97190 0.57152   7
   0   1  -2 4.94214 0.45059   4
   0   1  -2 4.51049 0.40267   1
   0  -1   2 4.57528 0.47524   8
   0  -1   2 4.42406 0.48015   2
   0  -1   2 5.34387 0.60007   9
   0  -1   2 4.71276 0.37290   3
  -1   1  -2 1356.89 28.0486   7
  -1   1  -2 1346.78 28.1164   5
  -1   1  -2 1345.06 27.9040   1
  -1   1  -2 1338.94 27.9427   4
  -1   1  -2 1360.19 28.2167   9
  -1   1  -2 1362.72 27.7364   6
   1  -1   2 1346.28 27.6289   3
   1  -1   2 1371.68 28.1673   9
   1  -1   2 1352.01 27.8632   8
   1  -1   2 1374.65 28.0586   7
   1  -1   2 1329.60 27.9863   2
  -2   1  -2 8158.04 172.888   7
  -2   1  -2 8427.48 172.079   5
  -2   1  -2 8437.19 175.136   9
  -2   1  -2 8432.44 173.866   4
  -2   1  -2 8650.42 173.602   6
  -2   1  -2 8086.03 173.524   1
   2  -1   2 8417.45 173.925   7
   2  -1   2 8539.75 175.178   9
   2  -1   2 8096.69 172.997   2
   2  -1   2 8489.29 172.919   3
   2  -1   2 8549.34 173.598   8
  -3   1  -2 627.421 13.8498   1
  -3   1  -2 623.455 13.8221   6
  -3   1  -2 632.288 14.2097   9
  -3   1  -2 636.849 13.5937   5
  -3   1  -2 627.239 13.6587   4
   3  -1   2 639.595 14.1766   9
   3  -1   2 624.955 13.9077   2
   3  -1   2 620.713 13.6226   7
   3  -1   2 637.941 13.8393   8
   3  -1   2 621.133 13.7014   3
  -4   1  -2 15.5247 1.09842   4
  -4   1  -2 16.1643 1.16820   1
  -4   1  -2 17.6062 1.23635   6
  -4   1  -2 16.1898 1.20988   5
  -4   1  -2 15.7891 1.78214   9
   4  -1   2 14.0306 1.04576   7
   4  -1   2 16.3071 1.26832   3
   4  -1   2 16.0375 1.20676   8
   4  -1   2 13.6299 1.35724   2
   4  -1   2 14.1113 1.33303   9
  -5   1  -2 35.4477 1.92135   1
  -5   1  -2 33.3448 1.87585   6
  -5   1  -2 33.5317 1.60509   4
  -5   1  -2 34.0771 1.81525   5
   5  -1   2 32.4813 1.94651   3
   5  -1   2 29.7346 1.91948   8
   5  -1   2 32.8664 1.67411   7
   5  -1   2 32.6245 2.23626   9
   5  -1   2 33.3439 2.06873   2
  -6   1  -2 71.7642 2.94602   5
  -6   1  -2 66.8438 2.47038   4
  -6   1  -2 60.6113 2.87880   6
  -6   1  -2 66.2217 2.90272   1
   6  -1   2 69.3138 3.44173   9
   6  -1   2 62.9757 2.98403   8
   6  -1   2 65.4395 2.58679   7
   6  -1   2 64.2945 3.06417   3
   6  -1   2 63.1947 2.96789   2
  -7   1  -2 52.7629 2.84530   1
  -7   1  -2 52.3178 2.80683   5
  -7   1  -2 49.0219 2.95657   6
  -7   1  -2 52.4686 2.26427   4
   7  -1   2 50.9629 3.10492   3
   7  -1   2 52.8447 3.16842   2
   7  -1   2 52.5998 3.43651   9
   7  -1   2 53.7171 2.58242   7
   7  -1   2 51.7409 3.06239   8
  -8   1  -2 49.3563 3.13185   1
  -8   1  -2 50.8469 3.09960   5
  -8   1  -2 51.5454 3.35645   6
   8  -1   2 52.6834 3.20849   2
   8  -1   2 48.3060 3.75914   9
   8  -1   2 45.9533 3.56128   3
   8  -1   2 52.4251 3.14865   8
  -9   1  -2 -2.2219 1.05718   6
  -9   1  -2 -0.2548 0.99123   5
  -9   1  -2 -0.6748 0.93307   1
   9  -1   2 -0.6327 1.23626   3
   9  -1   2 -1.8392 1.39028   8
   9  -1   2 -0.2264 1.66519   9
   9  -1   2 -0.6085 1.46210   2
 -10   1  -2 0.35419 1.29444   5
 -10   1  -2 0.56711 1.13414   6
 -10   1  -2 1.91313 1.48756   1
  10  -1   2 -0.9203 1.65063   2
  10  -1   2 1.86472 1.66367   3
  10  -1   2 1.65651 1.64175   8
  10  -1   2 0.21937 1.75063   9
 -11   1  -2 0.02832 1.48784   1
 -11   1  -2 -0.7362 1.49288   5
 -11   1  -2 1.34938 1.39194   6
  11  -1   2 0.16710 1.96579   3
  11  -1   2 0.32550 1.34931   2
  11  -1   2 2.59248 2.01150   8
 -12   1  -2 -1.6640 1.50336   5
 -12   1  -2 1.09982 1.60012   1
 -12   1  -2 0.98129 1.47801   6
  12  -1   2 3.70250 2.16454   2
  12  -1   2 1.51330 2.14141   8
 -13   1  -2 2.46850 1.72903   6
  13  -1   2 7.47939 2.61897   2
  13  -1   2 2.92676 2.57624   8
  14   0  -2 0.63974 2.68315   3
  14   0  -2 -0.2468 2.44587   8
  14   0  -2 6.77528 2.12877   2
 -14   0   2 6.18465 2.63346   6
 -14   0   2 2.60642 2.42487   3
 -14   0   2 6.11102 2.62095   5
  13   0  -2 -2.0081 1.98743   8
  13   0  -2 -1.2230 2.18581   3
  13   0  -2 1.99521 1.65453   2
 -13   0   2 0.14815 1.91822   5
 -13   0   2 -0.5625 1.82447   6
  12   0  -2 6.13257 1.91531   2
  12   0  -2 1.76758 1.65514   3
  12   0  -2 4.27194 2.13282   8
 -12   0   2 3.90323 1.64604   6
 -12   0   2 3.08458 1.88979   5
  11   0  -2 -1.4328 1.62615   8
  11   0  -2 0.43479 1.30126   9
  11   0  -2 1.03104 1.43995   2
  11   0  -2 1.20816 1.96900   3
 -11   0   2 -0.8999 0.97547   6
 -11   0   2 -0.3849 1.06859   1
 -11   0   2 -2.2612 1.27316   5
  10   0  -2 1.98579 1.42925   2
  10   0  -2 1.07596 1.57124   8
  10   0  -2 0.65150 1.60819   3
  10   0  -2 1.05672 1.37802   9
 -10   0   2 1.62756 1.18343   6
 -10   0   2 0.87374 1.42922   5
 -10   0   2 -0.4953 1.10229   1
   9   0  -2 117.884 5.16506   2
   9   0  -2 116.531 5.40561   8
   9   0  -2 127.263 5.92181   3
   9   0  -2 123.051 5.50807   9
  -9   0   2 131.051 4.61056   1
  -9   0   2 121.383 4.86427   6
  -9   0   2 123.764 5.28386   5
   8   0  -2 21.7826 2.50241   9
   8   0  -2 19.9279 2.25897   5
   8   0  -2 22.7683 2.51644   3
   8   0  -2 20.8237 2.23251   2
   8   0  -2 19.8360 2.17677   8
  -8   0   2 25.5785 1.93132   1
  -8   0   2 24.6871 2.33484   6
  -8   0   2 22.0488 2.35655   5
   7   0  -2 117.790 4.66375   9
   7   0  -2 123.559 4.97693   3
   7   0  -2 133.731 4.81708   5
   7   0  -2 126.994 4.53315   2
   7   0  -2 133.540 4.75611   8
   7   0  -2 127.289 3.55686   7
  -7   0   2 125.319 4.37359   6
  -7   0   2 134.334 4.83778   5
  -7   0   2 130.743 4.08227   1
   6   0  -2 6.88735 1.35180   3
   6   0  -2 6.63759 1.21539   9
   6   0  -2 5.71438 1.03543   8
   6   0  -2 6.20411 0.69742   7
   6   0  -2 5.66190 1.15155   5
   6   0  -2 7.34839 1.13033   2
  -6   0   2 5.91112 1.07257   6
  -6   0   2 5.05227 1.12639   5
  -6   0   2 6.46735 0.36446   4
  -6   0   2 5.91495 0.97788   1
   5   0  -2 17.2888 1.39228   2
   5   0  -2 16.5398 1.73591   3
   5   0  -2 17.5580 1.37759   8
   5   0  -2 19.5135 0.99168   7
   5   0  -2 17.0485 1.50079   9
   5   0  -2 18.0982 1.56107   5
  -5   0   2 19.7351 1.26324   1
  -5   0   2 19.4054 1.57842   5
  -5   0   2 19.6411 0.77214   4
  -5   0   2 16.3421 1.45343   9
  -5   0   2 19.8237 1.44197   6
   4   0  -2 383.241 8.70038   8
   4   0  -2 385.103 8.83109   5
   4   0  -2 375.159 7.97906   7
   4   0  -2 361.351 8.47716   2
   4   0  -2 361.740 8.65810   9
   4   0  -2 351.168 8.93667   3
  -4   0   2 346.936 8.21610   1
  -4   0   2 371.379 8.80138   5
  -4   0   2 351.584 7.70757   4
  -4   0   2 364.093 8.51991   6
  -4   0   2 349.318 8.51211   9
   3   0  -2 8581.92 168.761   7
   3   0  -2 8881.55 170.839   6
   3   0  -2 7968.41 168.487   3
   3   0  -2 8197.58 170.844   8
   3   0  -2 8053.88 169.772   2
   3   0  -2 8226.59 171.062   9
   3   0  -2 8063.78 170.777   5
  -3   0   2 8041.34 168.621   1
  -3   0   2 8129.67 167.675   4
  -3   0   2 8369.57 169.987   6
  -3   0   2 7918.47 170.395   5
  -3   0   2 8157.44 170.612   9
   2   0  -2 1572.26 32.5368   1
   2   0  -2 1579.54 32.3877   4
   2   0  -2 1554.66 32.5069   2
   2   0  -2 1669.04 32.6672   6
   2   0  -2 1634.22 32.6577   9
   2   0  -2 1568.07 32.7774   3
   2   0  -2 1566.81 32.7258   5
   2   0  -2 1557.04 32.4597   7
   2   0  -2 1591.42 32.5874   8
  -2   0   2 1559.02 32.5383   1
  -2   0   2 1601.67 32.4139   4
  -2   0   2 1606.52 32.6385   6
  -2   0   2 1578.97 32.5761   9
   1   0  -2 5.24744 0.41683   2
   1   0  -2 5.58925 0.40544   3
   1   0  -2 5.59763 0.47531   6
   1   0  -2 5.37260 0.43290   5
   1   0  -2 4.62338 0.48856   1
   1   0  -2 5.41525 0.40051   8
   1   0  -2 6.70402 0.50845   9
   1   0  -2 6.05573 0.47745   9
   1   0  -2 5.31075 0.46200   7
   1   0  -2 5.47306 0.45809   4
  -1   0   2 3.72721 0.44540   9
  -1   0   2 4.68712 0.43639   7
  -1   0   2 5.60740 0.46877   9
  -1   0   2 4.80635 0.39945   2
   0   0  -2 23.2100 0.97014   7
   0   0  -2 19.7433 0.89626   4
   0   0  -2 18.6695 0.86838   6
   0   0  -2 19.1130 0.89480   9
   0   0  -2 21.5663 0.91149   1
   0   0  -2 19.3955 0.73910   5
   0   0   2 18.5607 0.82060   2
   0   0   2 17.6442 0.87882   7
   0   0   2 18.7879 0.67860   8
   0   0   2 17.7959 0.87172   9
  -1   0  -2 187.487 4.49175   4
  -1   0  -2 153.124 4.49753   9
  -1   0  -2 189.412 4.25976   5
  -1   0  -2 188.309 4.50481   6
  -1   0  -2 184.452 4.51701   1
   1   0   2 191.030 3.99683   3
   1   0   2 184.643 4.47383   2
   1   0   2 192.565 4.56330   7
   1   0   2 188.784 4.63538   9
   1   0   2 182.700 4.21954   8
  -2   0  -2 1547.82 32.6043   5
  -2   0  -2 1568.65 32.8426   1
  -2   0  -2 1592.65 32.7287   4
  -2   0  -2 1592.53 32.8848   6
   2   0   2 1596.27 32.8489   7
   2   0   2 1589.32 32.5043   3
   2   0   2 1588.43 32.6239   8
   2   0   2 1582.98 32.9150   2
   2   0   2 1596.02 33.1379   9
  -3   0  -2 54.2661 2.27400   9
  -3   0  -2 51.7225 1.96992   1
  -3   0  -2 49.7341 2.01384   6
  -3   0  -2 48.9694 1.81489   4
   3   0   2 53.2998 2.16223   2
   3   0   2 48.2081 1.85210   3
   3   0   2 47.7185 1.85156   8
   3   0   2 47.8389 1.92622   7
   3   0   2 50.7755 2.28521   9
  -4   0  -2 1.12217 0.73018   6
  -4   0  -2 3.69219 0.84056   1
  -4   0  -2 3.95534 0.75721   5
  -4   0  -2 3.86273 0.67326   4
   4   0   2 3.18831 0.77836   2
   4   0   2 4.23495 0.84903   7
   4   0   2 3.54825 0.73303   8
   4   0   2 4.08151 1.06918   9
   4   0   2 2.17516 0.71125   3
  -5   0  -2 65.2474 2.70913   1
  -5   0  -2 69.6027 2.33619   4
  -5   0  -2 68.0190 2.87231   6
  -5   0  -2 65.0689 2.73452   5
   5   0   2 61.9581 2.67016   8
   5   0   2 68.7642 2.72953   7
   5   0   2 62.0383 3.03577   9
   5   0   2 66.2815 2.82613   3
   5   0   2 65.3324 3.00954   2
  -6   0  -2 201.023 5.98586   5
  -6   0  -2 192.264 5.83369   1
  -6   0  -2 194.340 6.08995   6
  -6   0  -2 189.023 5.04880   4
   6   0   2 202.334 6.26262   2
   6   0   2 200.834 6.01506   8
   6   0   2 206.593 6.62310   9
   6   0   2 194.671 6.10709   3
   6   0   2 202.965 5.73372   7
  -7   0  -2 28.2204 2.31368   5
  -7   0  -2 26.8598 2.23233   1
  -7   0  -2 26.7118 2.57898   6
   7   0   2 30.4063 2.53020   8
   7   0   2 33.0228 2.79572   2
   7   0   2 28.5002 2.96980   9
   7   0   2 31.0995 2.76771   3
   7   0   2 25.5293 2.08251   7
  -8   0  -2 5.13252 1.59522   1
  -8   0  -2 1.64659 1.51843   6
  -8   0  -2 4.56257 1.50642   5
   8   0   2 1.28988 1.53487   3
   8   0   2 6.42032 1.62477   2
   8   0   2 5.79572 2.04439   9
   8   0   2 4.59284 1.53283   7
   8   0   2 5.64242 1.81085   8
  -9   0  -2 4.08672 1.65990   6
  -9   0  -2 2.65876 1.30514   5
  -9   0  -2 6.22436 1.52540   1
   9   0   2 0.43395 1.50327   8
   9   0   2 2.82931 1.76767   2
   9   0   2 1.44429 1.80428   9
   9   0   2 2.64644 1.66341   3
 -10   0  -2 7.07551 1.90153   5
 -10   0  -2 9.05608 2.00718   6
 -10   0  -2 10.4363 1.99342   1
  10   0   2 4.77131 1.96185   3
  10   0   2 8.09844 2.23800   2
  10   0   2 11.2350 2.39796   8
 -11   0  -2 4.92490 2.13759   6
 -11   0  -2 0.51827 1.72173   1
 -11   0  -2 2.31381 1.83433   5
  11   0   2 0.84139 1.88891   2
  11   0   2 0.81553 1.82649   8
 -12   0  -2 4.25321 2.25730   6
 -12   0  -2 1.69117 1.77002   5
  12   0   2 4.53401 2.41913   8
  12   0   2 3.07296 1.83276   2
 -13   0  -2 -1.2228 2.12825   6
 -13   0  -2 -0.6515 1.98968   5
  13   0   2 -1.8389 2.19130   8
  13   0   2 0.53970 2.06532   2
  14  -1  -2 4.15483 2.93189   3
  14  -1  -2 -0.0607 2.29858   8
 -14   1   2 3.69361 2.34416   5
 -14   1   2 -1.3961 1.40316   6
  13  -1  -2 1.65216 1.57379   2
  13  -1  -2 -0.5584 2.14616   8
  13  -1  -2 -2.2293 2.07415   3
 -13   1   2 0.92328 1.49416   6
 -13   1   2 -0.0575 1.74429   5
  12  -1  -2 8.71717 2.02646   9
  12  -1  -2 6.54610 2.53448   3
  12  -1  -2 9.79899 2.12943   2
  12  -1  -2 11.3683 2.52491   8
 -12   1   2 14.1419 2.20451   1
 -12   1   2 8.82131 2.02657   6
 -12   1   2 7.79270 2.24537   5
  11  -1  -2 -0.2623 1.34245   2
  11  -1  -2 -0.1081 1.38626   9
  11  -1  -2 -1.9038 1.59870   3
  11  -1  -2 -0.7516 1.15959   8
 -11   1   2 0.33595 1.16719   1
 -11   1   2 -0.3352 0.97732   5
 -11   1   2 0.83375 1.49534   6
  10  -1  -2 9.49737 1.92528   8
  10  -1  -2 10.9599 2.13736   5
  10  -1  -2 9.82811 1.83028   2
  10  -1  -2 8.38903 1.92507   9
  10  -1  -2 5.66055 2.10111   3
 -10   1   2 6.56729 1.84006   6
 -10   1   2 8.01776 1.66052   1
 -10   1   2 8.36739 1.99297   5
   9  -1  -2 314.008 9.48704   8
   9  -1  -2 325.427 9.64873   5
   9  -1  -2 337.556 10.3687   3
   9  -1  -2 324.523 9.24702   2
   9  -1  -2 317.708 9.55885   9
  -9   1   2 320.853 8.82689   1
  -9   1   2 325.904 9.37543   6
  -9   1   2 324.361 9.68695   5
   8  -1  -2 18.7864 2.10677   9
   8  -1  -2 20.3804 2.51837   3
   8  -1  -2 21.4074 2.17199   8
   8  -1  -2 18.8962 1.97803   2
   8  -1  -2 14.3463 1.83911   5
  -8   1   2 18.2955 1.92670   6
  -8   1   2 24.7455 2.09868   5
  -8   1   2 21.9363 1.87619   1
   7  -1  -2 0.02273 0.85863   8
   7  -1  -2 -0.4697 0.79558   9
   7  -1  -2 -0.4294 0.85273   5
   7  -1  -2 0.21828 0.74106   2
   7  -1  -2 0.95655 0.93131   3
   7  -1  -2 0.20377 0.22145   7
  -7   1   2 0.52398 0.87840   5
  -7   1   2 0.13386 0.83587   1
  -7   1   2 0.07828 0.37080   4
  -7   1   2 -0.3986 0.75961   6
   6  -1  -2 33.7167 1.99473   9
   6  -1  -2 38.1685 2.46840   3
   6  -1  -2 34.0743 2.16496   5
   6  -1  -2 36.5916 1.91770   2
   6  -1  -2 33.7264 1.96583   8
   6  -1  -2 34.8606 1.00717   7
  -6   1   2 28.6407 1.81028   6
  -6   1   2 31.8451 1.92017   9
  -6   1   2 33.0141 1.88820   1
  -6   1   2 32.8564 2.16232   5
  -6   1   2 34.3190 1.40388   4
   5  -1  -2 978.432 21.3721   3
   5  -1  -2 972.626 20.5103   2
   5  -1  -2 974.400 21.1820   5
   5  -1  -2 958.884 20.8562   8
   5  -1  -2 947.374 20.7037   9
   5  -1  -2 955.854 19.4631   7
  -5   1   2 935.050 20.8290   6
  -5   1   2 958.015 20.6373   1
  -5   1   2 953.690 20.0035   4
  -5   1   2 941.742 20.5634   9
  -5   1   2 942.744 21.0991   5
   4  -1  -2 4.97574 0.77582   6
   4  -1  -2 4.44276 0.86221   3
   4  -1  -2 5.15549 0.72337   8
   4  -1  -2 4.21313 0.62113   2
   4  -1  -2 5.04249 0.67450   9
   4  -1  -2 5.21132 0.85779   5
   4  -1  -2 4.94057 0.31739   7
  -4   1   2 4.85778 0.64633   4
  -4   1   2 6.71102 0.86170   6
  -4   1   2 5.69656 0.82819   1
  -4   1   2 5.49374 0.73917   9
  -4   1   2 4.55819 0.31715   7
   3  -1  -2 1951.65 40.1980   2
   3  -1  -2 1978.71 40.8437   9
   3  -1  -2 2006.10 40.5166   8
   3  -1  -2 1936.26 40.7423   6
   3  -1  -2 1978.09 40.8835   7
   3  -1  -2 2031.55 40.9717   5
   3  -1  -2 1944.31 40.8839   3
  -3   1   2 1936.79 40.6321   1
  -3   1   2 1977.72 40.3798   4
  -3   1   2 2029.94 41.0400   9
  -3   1   2 1959.85 39.9889   7
  -3   1   2 1941.06 40.7503   6
   2  -1  -2 73.9482 1.89990   9
   2  -1  -2 71.3993 2.22063   3
   2  -1  -2 74.6693 2.36473   5
   2  -1  -2 71.7464 1.82341   2
   2  -1  -2 71.5582 1.94523   8
   2  -1  -2 71.9412 2.28267   6
   2  -1  -2 71.7614 2.23682   1
  -2   1   2 69.4121 1.83120   9
  -2   1   2 70.7848 1.88383   9
  -2   1   2 71.1883 2.15592   4
  -2   1   2 73.4221 1.96061   7
  -2   1   2 71.1416 2.24403   1
   1  -1  -2 1374.55 29.0601   6
   1  -1  -2 1367.15 28.6060   8
   1  -1  -2 1383.72 28.6142   9
   1  -1  -2 1380.01 28.9801   1
   1  -1  -2 1397.77 28.9875   5
   1  -1  -2 1361.99 28.8671   4
   1  -1  -2 1442.28 28.6930   3
  -1   1   2 1375.68 28.8957   4
  -1   1   2 1506.46 28.9978   2
  -1   1   2 1338.84 28.7883   7
  -1   1   2 1463.46 28.5759   9
   0  -1  -2 188.683 4.69052   1
   0  -1  -2 188.762 4.55077   9
   0  -1  -2 207.303 4.68437   4
   0  -1  -2 186.163 4.78334   6
   0  -1  -2 191.400 4.23323   3
   0  -1  -2 193.061 4.66137   5
   0   1   2 179.847 4.64632   7
   0   1   2 184.902 4.52443   9
   0   1   2 203.249 4.69435   4
   0   1   2 187.674 3.98613   8
   0   1   2 187.193 4.42417   2
  -1  -1  -2 119.604 2.89582   3
  -1  -1  -2 116.700 3.27370   1
  -1  -1  -2 117.661 3.17932   4
  -1  -1  -2 121.472 3.40359   9
  -1  -1  -2 120.726 3.27506   5
  -1  -1  -2 121.303 3.40412   6
   1   1   2 118.283 3.23575   2
   1   1   2 117.900 3.20043   4
   1   1   2 113.188 3.31579   9
   1   1   2 113.609 3.31907   7
   1   1   2 116.681 2.83421   8
  -2  -1  -2 479.494 10.9476   5
  -2  -1  -2 474.708 10.6906   4
  -2  -1  -2 490.552 10.9573   1
  -2  -1  -2 480.041 10.6147   3
  -2  -1  -2 501.334 11.1407   6
   2   1   2 486.880 10.6402   3
   2   1   2 485.106 10.5970   8
   2   1   2 480.519 10.7314   4
   2   1   2 494.266 11.0255   2
   2   1   2 495.922 11.2628   9
   2   1   2 487.838 11.0817   7
  -3  -1  -2 767.833 16.7890   3
  -3  -1  -2 766.525 16.5459   4
  -3  -1  -2 775.774 17.0206   5
  -3  -1  -2 782.696 17.1852   6
  -3  -1  -2 791.054 16.9794   1
   3   1   2 774.565 17.4327   9
   3   1   2 766.875 17.1305   2
   3   1   2 757.852 17.0383   7
   3   1   2 763.650 16.7047   8
   3   1   2 784.217 16.5957   4
   3   1   2 786.358 16.8384   3
  -4  -1  -2 1675.26 34.7657   4
  -4  -1  -2 1658.68 35.3753   3
  -4  -1  -2 1664.01 35.3543   1
  -4  -1  -2 1677.06 35.5255   5
  -4  -1  -2 1665.11 35.6776   6
   4   1   2 1679.65 36.0295   9
   4   1   2 1681.09 35.4446   3
   4   1   2 1654.79 35.2655   8
   4   1   2 1733.70 35.5533   7
   4   1   2 1702.10 34.8262   4
   4   1   2 1677.39 35.6921   2
  -5  -1  -2 294.129 7.64944   1
  -5  -1  -2 293.520 8.01695   6
  -5  -1  -2 297.859 7.82196   3
  -5  -1  -2 291.644 7.84807   5
  -5  -1  -2 286.018 6.88629   4
   5   1   2 293.441 8.06382   2
   5   1   2 288.015 7.70539   8
   5   1   2 295.532 7.76723   7
   5   1   2 278.522 8.23278   9
   5   1   2 301.386 7.90229   3
   5   1   2 294.600 6.96006   4
  -6  -1  -2 76.8783 3.61607   6
  -6  -1  -2 78.1463 3.46138   3
  -6  -1  -2 83.5921 3.59882   5
  -6  -1  -2 78.8276 3.29628   1
  -6  -1  -2 76.3377 2.54759   4
   6   1   2 76.4987 3.54423   3
   6   1   2 78.7174 2.56663   4
   6   1   2 81.3562 3.57621   7
   6   1   2 76.7721 3.45482   8
   6   1   2 77.3686 3.85097   9
   6   1   2 84.3263 3.89309   2
  -7  -1  -2 75.9569 3.78765   5
  -7  -1  -2 74.0154 3.76408   3
  -7  -1  -2 82.5503 4.02292   6
  -7  -1  -2 81.1620 3.58009   1
   7   1   2 81.5720 4.25130   2
   7   1   2 76.1964 4.15003   9
   7   1   2 81.1861 3.87490   8
   7   1   2 80.4852 3.98035   3
   7   1   2 83.3748 3.70027   7
  -8  -1  -2 20.1998 2.44297   5
  -8  -1  -2 18.1713 2.53231   6
  -8  -1  -2 20.3495 2.29941   1
  -8  -1  -2 25.0283 2.66996   3
   8   1   2 19.2091 2.55358   3
   8   1   2 19.3067 2.33691   7
   8   1   2 16.2466 2.21282   8
   8   1   2 18.4757 2.81929   9
   8   1   2 18.9037 2.61606   2
  -9  -1  -2 -0.2754 1.13438   5
  -9  -1  -2 3.11364 1.57377   3
  -9  -1  -2 0.64263 1.14277   6
  -9  -1  -2 -0.8639 0.98658   1
   9   1   2 -1.3756 1.56750   9
   9   1   2 0.82152 1.45633   3
   9   1   2 -0.6117 1.19824   2
   9   1   2 0.25346 1.58651   8
 -10  -1  -2 7.09272 2.11024   6
 -10  -1  -2 5.97964 1.87585   5
  10   1   2 4.86762 1.93441   3
  10   1   2 4.25307 2.11597   2
  10   1   2 7.43752 2.18510   8
 -11  -1  -2 8.18164 2.21673   5
 -11  -1  -2 15.0630 2.80438   6
  11   1   2 8.18170 2.46473   8
  11   1   2 17.2298 3.18513   2
 -12  -1  -2 1.22023 1.55456   6
 -12  -1  -2 0.01661 1.73094   5
  12   1   2 3.94716 2.26925   2
  12   1   2 0.62469 2.15733   8
 -13  -1  -2 -2.6634 1.75807   5
  14  -2  -2 10.0060 3.20469   8
  14  -2  -2 4.32560 3.01937   3
 -14   2   2 6.44275 2.57403   5
 -14   2   2 8.53588 2.66574   6
  13  -2  -2 2.75559 2.40659   3
  13  -2  -2 2.62124 2.26422   8
 -13   2   2 1.97952 1.52802   5
 -13   2   2 2.33906 1.53293   1
 -13   2   2 -0.0490 1.78674   6
  12  -2  -2 7.11225 1.91692   2
  12  -2  -2 4.37335 2.37410   3
  12  -2  -2 2.10995 1.98210   8
 -12   2   2 5.83402 1.76702   1
 -12   2   2 3.58910 1.86582   5
 -12   2   2 5.88020 2.07765   6
  11  -2  -2 1.66232 1.98959   3
  11  -2  -2 3.67701 1.84868   8
  11  -2  -2 2.89219 1.47410   2
  11  -2  -2 5.47008 1.63821   9
  11  -2  -2 4.10665 1.80782   5
 -11   2   2 6.05200 1.96640   6
 -11   2   2 4.49852 1.87126   5
 -11   2   2 3.45687 1.49538   1
  10  -2  -2 37.3168 3.22004   5
  10  -2  -2 35.9288 2.84162   9
  10  -2  -2 34.2384 3.31438   8
  10  -2  -2 35.8162 2.85194   2
  10  -2  -2 32.3871 3.59690   3
 -10   2   2 32.3893 3.19776   5
 -10   2   2 36.4798 2.81951   1
 -10   2   2 29.4463 2.57427   6
   9  -2  -2 14.9934 2.54014   3
   9  -2  -2 9.51014 2.06258   5
   9  -2  -2 14.1526 2.08317   8
   9  -2  -2 16.0715 2.25063   9
   9  -2  -2 11.9736 1.77542   2
  -9   2   2 11.5372 1.81977   6
  -9   2   2 14.9454 2.02802   1
  -9   2   2 16.6414 2.38167   5
   8  -2  -2 140.132 5.41220   5
   8  -2  -2 155.642 5.92954   3
   8  -2  -2 154.405 5.42602   8
   8  -2  -2 148.695 5.13173   9
   8  -2  -2 149.080 4.88412   2
  -8   2   2 147.839 4.07820   4
  -8   2   2 151.213 5.08983   1
  -8   2   2 147.564 5.24800   6
  -8   2   2 151.082 5.58621   5
   7  -2  -2 170.537 6.12985   3
   7  -2  -2 188.728 5.30980   2
   7  -2  -2 173.801 5.84665   5
   7  -2  -2 187.524 5.77566   8
   7  -2  -2 188.749 5.58544   9
  -7   2   2 179.553 5.54063   1
  -7   2   2 182.757 5.73630   6
  -7   2   2 178.607 4.78060   4
  -7   2   2 186.438 5.95457   5
   6  -2  -2 38.4604 1.98167   9
   6  -2  -2 37.9367 1.84012   2
   6  -2  -2 36.1981 2.07085   8
   6  -2  -2 40.3132 2.39331   5
   6  -2  -2 37.0060 2.43036   3
  -6   2   2 41.5675 1.84350   4
  -6   2   2 37.5822 2.20605   6
  -6   2   2 40.6032 1.91085   9
  -6   2   2 38.9015 2.19301   1
   5  -2  -2 625.824 13.9529   8
   5  -2  -2 621.995 13.6069   9
   5  -2  -2 619.162 14.5217   3
   5  -2  -2 604.127 14.4215   5
   5  -2  -2 626.628 13.4359   2
   5  -2  -2 618.081 14.1798   6
  -5   2   2 612.781 13.6058   4
  -5   2   2 616.860 14.1653   6
  -5   2   2 603.287 14.0008   1
  -5   2   2 630.033 13.5238   9
   4  -2  -2 818.544 18.1073   5
   4  -2  -2 807.756 17.4677   8
   4  -2  -2 789.681 17.9870   3
   4  -2  -2 826.179 17.0835   9
   4  -2  -2 828.221 16.9701   2
   4  -2  -2 793.842 17.8244   6
  -4   2   2 813.633 17.4644   4
  -4   2   2 809.461 17.7510   1
  -4   2   2 814.599 16.6413   7
  -4   2   2 810.184 16.9952   9
  -4   2   2 816.636 17.8689   6
   3  -2  -2 151.312 4.33185   3
   3  -2  -2 159.528 3.43163   2
   3  -2  -2 154.440 4.48502   5
   3  -2  -2 151.365 4.33388   6
   3  -2  -2 156.683 3.48073   9
   3  -2  -2 151.436 3.87140   8
  -3   2   2 154.437 3.69895   7
  -3   2   2 156.856 4.31245   1
  -3   2   2 158.756 3.42005   9
  -3   2   2 151.216 4.12737   4
   2  -2  -2 605.925 13.3226   5
   2  -2  -2 594.874 13.0550   3
   2  -2  -2 596.995 13.2427   6
   2  -2  -2 582.599 13.1097   1
   2  -2  -2 613.572 12.4468   8
  -2   2   2 597.257 12.0892   9
  -2   2   2 589.811 12.1658   2
  -2   2   2 598.288 12.7709   7
  -2   2   2 587.644 12.0647   2
  -2   2   2 603.473 12.1299   9
  -2   2   2 584.676 13.0401   4
  -2   2   2 586.020 13.1292   1
   1  -2  -2 8989.04 179.425   3
   1  -2  -2 9268.58 177.422   9
   1  -2  -2 8390.81 179.805   1
   1  -2  -2 8758.54 179.787   5
   1  -2  -2 8173.64 179.225   6
  -1   2   2 8896.14 177.167   9
  -1   2   2 8589.05 179.943   4
  -1   2   2 8587.92 176.817   2
  -1   2   2 8411.72 179.633   1
  -1   2   2 8724.89 178.198   7
   0  -2  -2 1779.48 34.1330   1
   0  -2  -2 1616.23 33.7290   3
   0  -2  -2 1591.48 34.1945   5
   0  -2  -2 1662.32 34.3122   6
   0  -2  -2 1609.08 33.7971   9
   0   2   2 1564.33 33.7585   9
   0   2   2 1562.75 33.9564   4
   0   2   2 1592.87 33.6240   2
   0   2   2 1641.78 34.1230   7
   0   2   2 1758.50 33.5359   8
  -1  -2  -2 501.437 11.3671   6
  -1  -2  -2 502.870 11.1754   9
  -1  -2  -2 488.947 11.0496   1
  -1  -2  -2 478.993 11.2273   5
  -1  -2  -2 498.808 10.8076   3
   1   2   2 486.997 10.4472   8
   1   2   2 492.490 10.9362   2
   1   2   2 480.277 10.9244   4
   1   2   2 485.682 11.2574   7
   1   2   2 484.308 11.1118   9
  -2  -2  -2 187.537 4.95891   1
  -2  -2  -2 184.825 4.75968   4
  -2  -2  -2 182.697 5.18580   6
  -2  -2  -2 183.551 4.79745   3
  -2  -2  -2 185.843 5.14377   5
   2   2   2 186.558 5.24990   9
   2   2   2 185.000 5.22544   7
   2   2   2 180.903 5.00421   2
   2   2   2 177.328 4.56230   8
   2   2   2 183.891 4.77804   4
  -3  -2  -2 906.108 19.7118   3
  -3  -2  -2 918.290 19.7782   1
  -3  -2  -2 906.657 19.3624   4
  -3  -2  -2 915.706 20.1075   5
  -3  -2  -2 884.242 20.0940   6
   3   2   2 906.792 20.3384   9
   3   2   2 896.828 19.3822   4
   3   2   2 906.073 19.7137   3
   3   2   2 915.548 20.0289   2
   3   2   2 904.466 19.5244   8
   3   2   2 907.514 20.1213   7
  -4  -2  -2 5.28154 0.98630   5
  -4  -2  -2 2.61215 0.74699   3
  -4  -2  -2 2.95270 0.80494   1
  -4  -2  -2 3.19978 0.89145   6
   4   2   2 -0.0541 0.68083   8
   4   2   2 2.47295 0.84189   3
   4   2   2 3.57513 0.71699   4
   4   2   2 2.33694 1.21880   9
   4   2   2 1.28717 0.81027   2
   4   2   2 0.64627 1.07685   7
  -5  -2  -2 414.600 10.6695   6
  -5  -2  -2 416.489 10.1709   1
  -5  -2  -2 417.483 10.6021   5
  -5  -2  -2 393.727 10.2747   3
   5   2   2 411.153 10.3968   3
   5   2   2 412.596 10.7210   2
   5   2   2 408.703 10.4883   7
   5   2   2 401.882 9.35091   4
   5   2   2 395.328 10.9387   9
   5   2   2 404.462 10.2006   8
  -6  -2  -2 233.978 6.97737   1
  -6  -2  -2 238.123 7.30274   3
  -6  -2  -2 263.614 7.76570   6
  -6  -2  -2 243.261 7.52205   5
   6   2   2 244.923 8.10577   9
   6   2   2 238.007 7.36586   7
   6   2   2 248.657 7.52262   3
   6   2   2 264.383 7.92814   2
   6   2   2 249.158 7.31714   8
  -7  -2  -2 51.2734 3.15989   3
  -7  -2  -2 50.5547 3.34406   5
  -7  -2  -2 54.6366 3.30460   6
  -7  -2  -2 57.0402 3.16228   1
   7   2   2 58.5465 3.63522   7
   7   2   2 49.2999 3.29626   3
   7   2   2 55.5850 4.00274   9
   7   2   2 52.8900 3.31012   8
   7   2   2 56.4942 3.47698   2
  -8  -2  -2 39.8738 2.98744   6
  -8  -2  -2 36.1657 2.91235   3
  -8  -2  -2 38.8085 3.08763   5
  -8  -2  -2 39.0267 2.83193   1
   8   2   2 40.8857 3.37335   9
   8   2   2 42.3588 3.20407   8
   8   2   2 39.3614 3.26816   3
   8   2   2 45.1630 3.71230   2
   8   2   2 37.4417 3.21637   7
  -9  -2  -2 49.8790 3.84073   6
  -9  -2  -2 37.9536 3.28196   3
  -9  -2  -2 54.0960 3.79883   5
   9   2   2 45.0689 3.56673   3
   9   2   2 45.6607 3.69101   2
   9   2   2 48.4374 3.74510   8
 -10  -2  -2 -0.7680 1.55928   6
 -10  -2  -2 2.12813 1.55976   5
  10   2   2 3.37497 1.87110   8
  10   2   2 1.89814 2.07069   2
 -11  -2  -2 6.72137 2.29848   5
 -11  -2  -2 2.37772 2.07501   6
  11   2   2 6.75053 2.76751   2
  11   2   2 3.40669 2.27721   8
 -12  -2  -2 -1.7597 1.91537   6
 -12  -2  -2 1.00277 2.09077   5
  12   2   2 -0.1530 2.10333   8
  12   2   2 1.83932 2.28584   2
  14  -3  -2 5.94827 3.17412   3
  14  -3  -2 6.23550 2.44117   8
 -14   3   2 3.21283 2.40884   6
 -14   3   2 5.85883 2.37867   5
 -14   3   2 6.66336 2.18582   1
  13  -3  -2 5.10771 2.37504   8
  13  -3  -2 0.03378 1.79568   5
  13  -3  -2 2.46768 2.26290   3
 -13   3   2 -1.3389 1.70104   5
 -13   3   2 0.99585 2.00119   6
 -13   3   2 4.11825 1.82948   1
  12  -3  -2 17.5573 3.35545   3
  12  -3  -2 28.1142 3.32189   8
  12  -3  -2 18.1778 2.90688   5
 -12   3   2 20.0725 2.96759   6
 -12   3   2 17.1326 2.91876   5
 -12   3   2 20.8806 2.80775   1
  11  -3  -2 1.66375 1.61477   5
  11  -3  -2 2.24149 1.71162   8
  11  -3  -2 6.89853 2.30721   3
 -11   3   2 -0.3477 1.39744   5
 -11   3   2 3.00410 1.40416   6
 -11   3   2 0.11325 1.40439   1
  10  -3  -2 2.01779 1.10441   2
  10  -3  -2 0.03893 1.11598   8
  10  -3  -2 1.22531 1.08228   9
  10  -3  -2 -0.4637 1.39327   5
  10  -3  -2 -1.9762 1.52653   3
 -10   3   2 1.55294 1.45073   1
 -10   3   2 -0.5892 1.39166   5
 -10   3   2 3.35928 1.32140   6
   9  -3  -2 82.1201 4.16401   8
   9  -3  -2 88.2083 3.93465   9
   9  -3  -2 81.0748 4.64875   3
   9  -3  -2 86.8438 4.39370   5
   9  -3  -2 76.2582 3.43373   2
  -9   3   2 83.3143 4.39458   5
  -9   3   2 86.9430 4.13848   6
  -9   3   2 78.5723 3.95075   1
   8  -3  -2 44.3887 2.38505   2
   8  -3  -2 43.4259 2.54268   9
   8  -3  -2 43.5761 3.01553   3
   8  -3  -2 43.3305 2.81095   8
   8  -3  -2 42.7026 2.99944   5
  -8   3   2 47.4218 2.22288   4
  -8   3   2 46.9939 2.88317   1
  -8   3   2 40.1664 2.72636   6
  -8   3   2 48.4825 3.13267   5
   7  -3  -2 10.7228 1.41809   8
   7  -3  -2 7.13688 1.57076   3
   7  -3  -2 11.1489 1.20027   2
   7  -3  -2 8.29683 1.43472   5
   7  -3  -2 10.2261 1.30744   9
  -7   3   2 11.1300 1.42000   4
  -7   3   2 9.40343 1.57999   1
  -7   3   2 8.99753 1.20137   9
  -7   3   2 12.0096 1.60287   6
   6  -3  -2 1.13678 0.90495   5
   6  -3  -2 1.68738 0.63334   9
   6  -3  -2 0.60173 0.83608   6
   6  -3  -2 1.61745 0.96333   3
   6  -3  -2 2.23378 0.59971   2
   6  -3  -2 1.30051 0.65652   8
  -6   3   2 0.99438 0.97748   1
  -6   3   2 2.17430 0.60757   9
  -6   3   2 0.24617 0.77050   6
  -6   3   2 -0.3203 0.88320   4
   5  -3  -2 475.044 11.6687   6
   5  -3  -2 494.184 11.3126   8
   5  -3  -2 494.332 12.0522   3
   5  -3  -2 493.359 10.6538   9
   5  -3  -2 497.114 10.5338   2
   5  -3  -2 490.762 12.0323   5
  -5   3   2 479.019 11.6342   1
  -5   3   2 479.306 11.3390   4
  -5   3   2 489.151 11.7189   6
  -5   3   2 492.141 10.1833   7
  -5   3   2 480.917 10.5934   9
   4  -3  -2 10.5061 1.35949   5
   4  -3  -2 11.1121 1.06912   8
   4  -3  -2 12.0346 0.51136   2
   4  -3  -2 10.6754 0.54250   9
   4  -3  -2 9.34047 1.22812   6
   4  -3  -2 9.44352 1.37076   3
  -4   3   2 11.8504 0.87304   7
  -4   3   2 13.4928 1.37725   1
  -4   3   2 11.4526 0.53735   9
  -4   3   2 8.76621 1.22580   6
  -4   3   2 10.1330 1.27326   4
   3  -3  -2 645.767 14.6882   3
   3  -3  -2 663.131 13.8926   8
   3  -3  -2 644.172 14.8912   5
   3  -3  -2 656.582 14.6947   6
  -3   3   2 644.714 14.5837   1
  -3   3   2 651.173 14.5305   4
  -3   3   2 642.978 14.0089   7
   2  -3  -2 11.6261 1.00924   6
   2  -3  -2 9.33664 1.01561   3
   2  -3  -2 9.58598 1.04923   1
   2  -3  -2 7.81877 1.03962   5
   2  -3  -2 8.96612 0.59214   8
  -2   3   2 9.92939 1.14282   4
  -2   3   2 9.00247 0.42305   2
  -2   3   2 8.32858 1.02182   1
  -2   3   2 9.04839 0.45286   9
  -2   3   2 10.0166 1.08165   7
   1  -3  -2 685.458 15.2890   3
   1  -3  -2 676.254 15.6828   5
   1  -3  -2 688.845 14.3564   8
   1  -3  -2 708.362 14.7694   9
   1  -3  -2 671.885 15.3421   1
   1  -3  -2 652.656 15.5617   6
  -1   3   2 697.061 15.4292   7
  -1   3   2 734.091 14.6763   2
  -1   3   2 707.005 15.4427   1
  -1   3   2 726.290 15.5048   4
  -1   3   2 725.373 14.7850   9
   0  -3  -2 54.7778 1.52744   8
   0  -3  -2 51.8640 2.01007   3
   0  -3  -2 47.1615 1.88758   9
   0  -3  -2 54.0172 2.32077   6
   0  -3  -2 51.0166 2.05990   1
   0  -3  -2 51.2335 2.30198   5
   0   3   2 51.6207 2.02161   9
   0   3   2 49.6593 2.08205   4
   0   3   2 53.8050 1.51269   8
   0   3   2 50.7171 1.84719   2
   0   3   2 48.2833 2.18984   7
  -1  -3  -2 790.323 16.9486   3
  -1  -3  -2 768.171 16.9480   1
  -1  -3  -2 768.648 17.4226   5
  -1  -3  -2 754.716 17.3832   6
   1   3   2 773.157 17.1205   9
   1   3   2 771.805 17.3963   7
   1   3   2 781.281 16.8882   2
   1   3   2 778.673 16.3698   8
   1   3   2 776.617 16.9663   4
  -2  -3  -2 906.382 19.7272   1
  -2  -3  -2 894.377 20.2254   6
  -2  -3  -2 917.934 20.3065   5
  -2  -3  -2 907.377 19.7647   3
   2   3   2 899.706 20.2683   7
   2   3   2 903.670 19.5949   4
   2   3   2 877.519 19.8156   2
   2   3   2 911.747 19.3405   8
   2   3   2 922.479 20.2224   9
  -3  -3  -2 217.221 6.29679   5
  -3  -3  -2 203.336 6.18657   6
  -3  -3  -2 211.604 5.89367   3
  -3  -3  -2 211.602 5.76106   1
   3   3   2 206.989 5.51072   4
   3   3   2 203.005 6.00429   2
   3   3   2 206.792 5.60909   8
   3   3   2 211.650 6.41877   9
   3   3   2 203.906 6.28184   7
  -4  -3  -2 300.661 7.63803   1
  -4  -3  -2 288.197 7.77521   3
  -4  -3  -2 280.395 8.11029   5
  -4  -3  -2 295.000 8.20249   6
   4   3   2 291.392 8.23418   7
   4   3   2 284.781 7.57140   8
   4   3   2 283.151 8.10624   2
   4   3   2 290.560 7.18954   4
   4   3   2 279.611 8.30297   9
  -5  -3  -2 226.069 6.96331   3
  -5  -3  -2 238.567 7.34999   5
  -5  -3  -2 242.432 6.76973   1
  -5  -3  -2 239.718 7.41042   6
   5   3   2 244.704 7.47110   7
   5   3   2 238.044 7.07877   3
   5   3   2 236.852 7.75669   9
   5   3   2 243.582 7.37396   2
   5   3   2 244.316 6.21099   4
   5   3   2 228.752 6.85827   8
  -6  -3  -2 889.371 21.2131   6
  -6  -3  -2 892.814 21.2975   5
  -6  -3  -2 901.089 20.9359   3
  -6  -3  -2 897.881 20.3816   1
   6   3   2 867.090 20.6524   8
   6   3   2 914.134 20.9941   3
   6   3   2 850.836 21.0910   2
   6   3   2 914.365 21.8339   9
   6   3   2 905.983 21.1070   7
  -7  -3  -2 0.97305 1.15054   1
  -7  -3  -2 0.95267 1.18419   3
  -7  -3  -2 -1.4559 1.19794   6
  -7  -3  -2 1.80945 1.37610   5
   7   3   2 -1.2034 1.58749   7
   7   3   2 -1.3085 1.31502   3
   7   3   2 -2.2532 1.22199   8
   7   3   2 0.24315 1.64315   9
   7   3   2 3.76721 1.79670   2
  -8  -3  -2 4.55973 1.63675   5
  -8  -3  -2 5.53232 1.75690   3
  -8  -3  -2 4.84708 1.56586   6
   8   3   2 6.94721 2.21233   2
   8   3   2 3.68819 1.95267   9
   8   3   2 4.35618 1.65119   8
   8   3   2 5.63306 1.73592   3
   8   3   2 6.64880 1.99477   7
  -9  -3  -2 28.5190 3.35357   5
  -9  -3  -2 22.7662 3.20182   6
   9   3   2 25.6437 3.16829   8
   9   3   2 26.7184 3.35081   2
 -10  -3  -2 -1.7448 1.66935   6
 -10  -3  -2 2.28159 1.82500   5
  10   3   2 5.10392 2.14424   2
  10   3   2 3.70486 2.08617   8
 -11  -3  -2 3.64388 2.28709   6
 -11  -3  -2 2.98051 2.01022   5
  11   3   2 1.23495 2.50450   2
  11   3   2 0.35767 1.93979   8
 -12  -3  -2 -3.9740 1.99669   6
 -12  -3  -2 1.09582 1.94445   5
  12   3   2 3.89697 2.45110   8
  12   3   2 2.03259 2.48143   2
  14  -4  -2 0.27134 2.42141   8
  14  -4  -2 -3.2059 1.76353   5
  14  -4  -2 -3.0450 2.31575   3
 -14   4   2 -2.2029 1.92954   6
 -14   4   2 -0.4203 1.94870   5
 -14   4   2 3.06065 1.87960   1
  13  -4  -2 3.22593 1.89884   8
  13  -4  -2 2.09553 2.47979   3
  13  -4  -2 4.40867 2.13304   5
 -13   4   2 3.43742 2.09590   5
 -13   4   2 4.60781 2.31579   6
 -13   4   2 2.95465 1.83864   1
  12  -4  -2 0.99284 1.67508   3
  12  -4  -2 0.73914 1.72257   5
  12  -4  -2 -0.6800 1.83863   8
 -12   4   2 1.29322 1.81273   5
 -12   4   2 2.93843 1.83607   6
 -12   4   2 3.51762 1.80037   1
  11  -4  -2 6.77395 2.02075   8
  11  -4  -2 8.80514 1.95005   5
  11  -4  -2 5.50596 2.35062   3
 -11   4   2 7.20140 2.12350   1
 -11   4   2 7.57034 1.86588   5
 -11   4   2 6.56352 2.01179   6
  10  -4  -2 3.46941 1.66537   3
  10  -4  -2 4.91110 1.56097   8
  10  -4  -2 4.62785 1.48691   5
 -10   4   2 2.94402 1.39004   5
 -10   4   2 6.74779 1.71956   1
 -10   4   2 7.88177 2.01083   6
   9  -4  -2 84.3758 4.75064   3
   9  -4  -2 72.3990 4.22102   5
   9  -4  -2 82.9425 4.06700   8
  -9   4   2 72.7515 4.24834   5
  -9   4   2 81.4868 3.33387   4
  -9   4   2 82.8274 4.21639   1
  -9   4   2 77.1846 4.05395   6
   8  -4  -2 250.241 6.80580   9
   8  -4  -2 241.832 6.54866   2
   8  -4  -2 256.563 8.34947   3
   8  -4  -2 251.097 7.49905   8
   8  -4  -2 250.507 8.03658   5
  -8   4   2 258.432 7.71470   6
  -8   4   2 244.705 7.51148   1
  -8   4   2 248.988 6.94874   4
   7  -4  -2 133.583 3.77126   2
   7  -4  -2 127.403 5.09358   5
   7  -4  -2 127.225 4.45611   8
   7  -4  -2 129.516 3.90564   9
   7  -4  -2 134.605 5.27502   3
  -7   4   2 131.373 4.75667   1
  -7   4   2 124.212 4.40776   4
  -7   4   2 131.924 4.83816   6
  -7   4   2 131.277 3.91641   9
   6  -4  -2 298.621 8.72717   5
   6  -4  -2 303.729 8.87962   3
   6  -4  -2 306.749 7.19213   9
   6  -4  -2 328.249 8.58949   6
   6  -4  -2 308.080 7.06535   2
   6  -4  -2 316.243 8.09597   8
  -6   4   2 325.470 8.58562   6
  -6   4   2 322.838 8.29104   4
  -6   4   2 306.491 7.24780   9
  -6   4   2 315.928 6.72743   7
  -6   4   2 310.205 8.50109   1
   5  -4  -2 13.5320 0.59710   2
   5  -4  -2 12.2059 1.66206   5
   5  -4  -2 10.4419 1.42306   6
   5  -4  -2 13.3493 0.64622   9
   5  -4  -2 9.69274 1.48593   3
   5  -4  -2 13.2545 1.29291   8
  -5   4   2 13.8275 0.98810   7
  -5   4   2 14.0205 1.71303   4
  -5   4   2 11.1047 1.59640   1
  -5   4   2 11.6259 0.67297   9
  -5   4   2 12.0554 1.48154   6
   4  -4  -2 857.007 19.6793   5
   4  -4  -2 877.135 18.5349   8
   4  -4  -2 859.615 19.3275   6
   4  -4  -2 854.085 19.5011   3
  -4   4   2 846.668 19.1854   4
  -4   4   2 884.790 19.3364   1
  -4   4   2 857.848 18.4553   7
  -4   4   2 858.410 19.2947   6
   3  -4  -2 601.914 14.2980   5
   3  -4  -2 621.030 14.1351   3
   3  -4  -2 593.775 13.9737   6
   3  -4  -2 600.227 13.0132   8
  -3   4   2 599.651 13.4883   7
  -3   4   2 605.253 13.8887   1
  -3   4   2 596.274 13.9539   4
   2  -4  -2 1029.99 21.2868   9
   2  -4  -2 1026.37 21.4109   8
   2  -4  -2 1035.50 22.9524   5
   2  -4  -2 1029.45 22.4300   1
   2  -4  -2 1029.41 22.6881   6
   2  -4  -2 1028.29 22.5453   3
  -2   4   2 1010.05 22.3303   7
  -2   4   2 1063.94 21.3802   9
  -2   4   2 1023.69 22.4336   1
  -2   4   2 1030.88 22.5838   4
  -2   4   2 1054.53 21.2758   2
   1  -4  -2 15.1889 1.30797   3
   1  -4  -2 17.7951 0.81900   8
   1  -4  -2 14.0868 1.51237   6
   1  -4  -2 14.6414 1.55924   5
   1  -4  -2 17.6214 1.34458   1
   1  -4  -2 19.0232 1.12489   9
  -1   4   2 18.0751 1.66618   7
  -1   4   2 18.7680 1.10018   2
  -1   4   2 15.8719 1.33383   1
  -1   4   2 17.6818 1.13347   9
  -1   4   2 21.0661 1.67090   4
   0  -4  -2 1.72844 0.75118   3
   0  -4  -2 1.84296 0.81609   5
   0  -4  -2 2.89132 0.49738   8
   0  -4  -2 1.80454 0.76075   6
   0  -4  -2 2.78024 0.76225   9
   0  -4  -2 2.28905 0.75449   1
   0   4   2 3.38176 0.84443   9
   0   4   2 1.89518 0.83844   1
   0   4   2 3.25135 0.69005   2
   0   4   2 3.21162 0.81072   4
   0   4   2 4.29783 1.19213   7
  -1  -4  -2 1636.11 35.8608   6
  -1  -4  -2 1672.55 36.0304   5
  -1  -4  -2 1652.26 35.2033   1
  -1  -4  -2 1702.85 35.4709   3
  -1  -4  -2 1698.58 35.4443   9
   1   4   2 1644.69 35.3353   4
   1   4   2 1661.55 35.8754   7
   1   4   2 1685.38 34.6556   8
   1   4   2 1659.59 35.4561   9
   1   4   2 1707.18 35.2424   2
  -2  -4  -2 2.39129 0.81811   5
  -2  -4  -2 2.94490 0.98591   6
  -2  -4  -2 2.25486 0.76957   3
  -2  -4  -2 2.17596 0.67146   1
   2   4   2 2.41736 0.68893   8
   2   4   2 0.87610 1.01420   9
   2   4   2 1.89692 0.92198   2
   2   4   2 1.04541 0.93567   4
   2   4   2 3.89000 1.36797   7
  -3  -4  -2 277.403 8.24624   5
  -3  -4  -2 293.463 7.91731   3
  -3  -4  -2 280.070 8.21682   6
  -3  -4  -2 297.703 7.59492   1
   3   4   2 285.595 8.31740   9
   3   4   2 294.646 7.49919   8
   3   4   2 295.630 8.08123   2
   3   4   2 283.115 8.28538   7
   3   4   2 293.763 7.53049   4
  -4  -4  -2 111.298 3.95876   1
  -4  -4  -2 110.857 4.57076   6
  -4  -4  -2 111.082 4.55356   5
  -4  -4  -2 113.823 4.32672   3
   4   4   2 115.286 3.83015   4
   4   4   2 113.412 4.03775   8
   4   4   2 112.206 4.64970   7
   4   4   2 115.151 4.72278   9
   4   4   2 115.779 4.64627   2
  -5  -4  -2 27.4001 2.82114   5
  -5  -4  -2 27.5935 2.76615   6
  -5  -4  -2 27.1812 2.30628   3
  -5  -4  -2 24.9023 2.11417   1
   5   4   2 37.0620 3.08875   2
   5   4   2 26.5565 2.24749   8
   5   4   2 29.1486 2.66957   9
   5   4   2 31.4066 3.18683   7
   5   4   2 27.7802 1.93511   4
  -6  -4  -2 -0.8285 1.21933   5
  -6  -4  -2 -0.8286 0.98925   1
  -6  -4  -2 1.88588 1.49041   6
  -6  -4  -2 -0.3305 1.08367   3
   6   4   2 -2.1609 1.03344   2
   6   4   2 -0.1381 1.75176   7
   6   4   2 -0.2296 1.21705   8
   6   4   2 -1.0726 1.62588   9
  -7  -4  -2 97.4495 4.99591   6
  -7  -4  -2 109.925 5.20407   5
  -7  -4  -2 92.4225 4.60721   3
   7   4   2 98.0270 5.31100   2
   7   4   2 98.0530 5.04939   7
   7   4   2 93.3673 5.10996   9
   7   4   2 94.7217 4.59868   8
  -8  -4  -2 26.8909 3.34157   6
  -8  -4  -2 28.9425 3.30416   5
   8   4   2 31.2571 3.28487   8
   8   4   2 32.6175 3.52076   7
   8   4   2 29.9892 3.41803   2
  -9  -4  -2 -1.9577 1.42546   5
  -9  -4  -2 -0.3577 1.70417   6
   9   4   2 1.04449 1.74179   8
   9   4   2 3.39455 1.75425   2
   9   4   2 1.31332 1.80017   7
 -10  -4  -2 -1.5155 1.74120   6
 -10  -4  -2 1.32652 1.86114   5
  10   4   2 0.36892 1.87537   8
  10   4   2 0.51928 1.61285   2
 -11  -4  -2 3.27557 2.46159   6
 -11  -4  -2 3.43375 2.20675   5
  11   4   2 3.05908 2.12877   2
  11   4   2 -2.9781 1.94550   8
  14  -5  -2 -1.6350 2.10146   5
  14  -5  -2 -1.4350 2.09873   8
  14  -5  -2 -3.7907 2.48636   3
 -14   5   2 3.07948 2.02042   1
 -14   5   2 -1.3113 1.99671   5
 -14   5   2 0.60143 2.18579   6
  13  -5  -2 2.39276 2.51622   3
  13  -5  -2 4.91032 2.36104   8
  13  -5  -2 2.38926 1.91741   5
 -13   5   2 8.66350 2.49358   5
 -13   5   2 3.50931 2.21391   6
 -13   5   2 8.96785 2.29092   1
  12  -5  -2 8.48599 2.29905   5
  12  -5  -2 4.01283 2.34938   3
  12  -5  -2 6.13182 2.25937   8
 -12   5   2 6.21963 2.04570   1
 -12   5   2 5.08113 2.15867   5
 -12   5   2 3.67151 1.95220   6
  11  -5  -2 0.78047 1.53804   5
  11  -5  -2 -0.1217 1.51760   8
  11  -5  -2 -1.7183 1.57599   3
 -11   5   2 -0.3029 1.46197   6
 -11   5   2 -1.7571 1.40604   5
 -11   5   2 -3.2137 1.37736   1
  10  -5  -2 17.1772 2.87659   3
  10  -5  -2 20.1515 2.82469   5
  10  -5  -2 21.8253 2.71895   8
 -10   5   2 22.3429 2.80328   1
 -10   5   2 24.8291 2.82832   6
 -10   5   2 24.6059 2.97553   5
   9  -5  -2 65.7549 3.69353   8
   9  -5  -2 65.8584 4.09274   3
   9  -5  -2 70.3911 3.98084   5
  -9   5   2 69.3323 3.87987   6
  -9   5   2 73.5939 4.12378   1
  -9   5   2 62.3349 3.22097   4
   8  -5  -2 156.363 6.40688   3
   8  -5  -2 161.721 5.60377   8
   8  -5  -2 160.277 6.29953   5
  -8   5   2 166.608 6.02961   1
  -8   5   2 154.818 5.53782   4
  -8   5   2 161.937 5.76268   6
   7  -5  -2 0.27603 0.88024   8
   7  -5  -2 -2.1819 0.96507   5
   7  -5  -2 -0.7610 0.77250   3
   7  -5  -2 -0.1826 0.70805   6
  -7   5   2 -0.9600 0.96838   6
  -7   5   2 2.06647 1.39808   1
  -7   5   2 0.44495 1.22204   4
   6  -5  -2 29.3894 2.29213   5
   6  -5  -2 28.4050 1.89448   8
   6  -5  -2 27.6259 2.03010   6
   6  -5  -2 28.1734 0.97263   9
   6  -5  -2 27.2635 2.45236   3
   6  -5  -2 26.7294 1.02501   9
  -6   5   2 27.9933 2.43143   4
  -6   5   2 24.4453 2.35345   1
  -6   5   2 26.6375 2.20707   6
  -6   5   2 27.3165 1.01855   9
  -6   5   2 28.8289 1.38406   7
   5  -5  -2 110.179 4.34513   3
   5  -5  -2 107.592 4.09648   6
   5  -5  -2 108.156 3.55026   8
   5  -5  -2 108.029 4.44885   5
  -5   5   2 107.106 3.38781   7
  -5   5   2 107.624 4.25463   4
  -5   5   2 113.631 4.24291   1
  -5   5   2 107.586 4.13921   6
   4  -5  -2 34.4544 2.31951   3
   4  -5  -2 40.2910 1.77541   8
   4  -5  -2 32.9993 2.24437   5
   4  -5  -2 36.7349 2.21888   6
  -4   5   2 35.7674 1.99332   7
  -4   5   2 32.7322 2.40885   4
  -4   5   2 30.1776 2.14077   1
   3  -5  -2 8.85083 1.31343   6
   3  -5  -2 10.0422 1.40894   3
   3  -5  -2 9.84050 0.42557   2
   3  -5  -2 9.24162 0.45694   9
   3  -5  -2 10.1615 0.43709   9
   3  -5  -2 9.90014 1.40900   5
   3  -5  -2 8.80256 0.86514   8
  -3   5   2 10.3799 0.43639   2
  -3   5   2 7.94521 1.53118   4
  -3   5   2 9.36104 1.35868   7
  -3   5   2 8.88687 1.32208   1
   2  -5  -2 114.604 3.11426   8
   2  -5  -2 115.993 4.39508   5
   2  -5  -2 118.636 3.13328   9
   2  -5  -2 115.399 4.10899   3
   2  -5  -2 111.254 3.91861   1
   2  -5  -2 113.608 4.15121   6
  -2   5   2 121.640 4.03273   1
  -2   5   2 116.507 4.14825   7
  -2   5   2 118.864 4.33433   4
  -2   5   2 118.463 3.23460   9
  -2   5   2 119.651 3.13218   2
   1  -5  -2 35.2932 2.09874   3
   1  -5  -2 34.7918 1.67957   9
   1  -5  -2 34.5994 1.36969   8
   1  -5  -2 34.8194 2.38349   5
   1  -5  -2 31.6830 1.92734   1
   1  -5  -2 31.0219 2.09950   6
  -1   5   2 35.6044 2.30735   4
  -1   5   2 36.0143 1.77579   9
  -1   5   2 39.7796 2.48035   7
  -1   5   2 33.3823 1.93720   1
  -1   5   2 36.5916 1.65164   2
   0  -5  -2 68.3107 3.17011   6
   0  -5  -2 63.1088 2.92563   3
   0  -5  -2 70.5908 2.85524   1
   0  -5  -2 69.4140 2.25970   8
   0  -5  -2 69.2263 3.34552   5
   0   5   2 67.0397 2.60254   2
   0   5   2 69.4978 2.86363   1
   0   5   2 70.4329 2.85732   9
   0   5   2 69.2024 3.39374   7
   0   5   2 62.2159 3.06043   4
  -1  -5  -2 295.370 7.12484   8
  -1  -5  -2 290.340 7.54596   1
  -1  -5  -2 282.491 8.37176   5
  -1  -5  -2 294.580 7.92091   3
  -1  -5  -2 290.993 8.27526   6
   1   5   2 288.787 7.91594   9
   1   5   2 287.060 7.64667   2
   1   5   2 290.689 8.41927   7
   1   5   2 285.960 7.83207   4
   1   5   2 293.773 7.59416   1
   1   5   2 294.845 7.09603   8
  -2  -5  -2 419.648 10.0719   1
  -2  -5  -2 399.932 11.0149   5
  -2  -5  -2 416.867 10.9670   6
  -2  -5  -2 425.011 10.5801   3
   2   5   2 402.720 10.7352   9
   2   5   2 400.922 10.2250   4
   2   5   2 407.492 10.4508   2
   2   5   2 403.507 11.0728   7
   2   5   2 404.415 9.79521   8
  -3  -5  -2 255.300 7.88928   5
  -3  -5  -2 243.380 7.62218   6
  -3  -5  -2 227.393 7.13818   3
  -3  -5  -2 238.866 6.66254   1
   3   5   2 236.866 7.59236   9
   3   5   2 241.447 6.86090   4
   3   5   2 243.448 7.36751   2
   3   5   2 242.835 6.70008   8
   3   5   2 242.270 7.86911   7
  -4  -5  -2 26.7145 2.02904   1
  -4  -5  -2 28.5189 2.45077   6
  -4  -5  -2 23.9854 2.41310   3
  -4  -5  -2 25.6070 2.85629   5
   4   5   2 34.7510 2.92173   2
   4   5   2 30.8792 2.91083   9
   4   5   2 33.3236 3.36397   7
   4   5   2 29.8148 2.11305   4
   4   5   2 30.1037 2.26667   8
  -5  -5  -2 380.176 10.9565   6
  -5  -5  -2 357.457 10.3987   3
  -5  -5  -2 376.010 11.1290   5
   5   5   2 364.412 10.7494   2
   5   5   2 370.701 11.1331   7
   5   5   2 376.988 11.3398   9
   5   5   2 391.728 10.2918   8
  -6  -5  -2 8.58898 2.01292   5
  -6  -5  -2 7.32120 1.62318   3
  -6  -5  -2 10.3087 2.10673   6
   6   5   2 7.63114 2.21315   9
   6   5   2 9.95685 2.44637   7
   6   5   2 8.99722 2.01027   2
   6   5   2 10.4513 1.92835   8
  -7  -5  -2 11.9962 2.44172   5
  -7  -5  -2 12.0518 2.56758   6
   7   5   2 15.4061 2.79886   7
   7   5   2 14.1129 2.44311   2
   7   5   2 13.3955 2.19483   8
  -8  -5  -2 11.8076 2.55009   6
  -8  -5  -2 12.0505 2.60162   5
   8   5   2 10.4340 2.70074   2
   8   5   2 6.91756 2.15901   8
   8   5   2 17.9070 3.10358   7
  -9  -5  -2 5.15246 2.33946   6
  -9  -5  -2 0.29545 1.90497   5
   9   5   2 3.29669 1.94180   8
   9   5   2 4.13848 2.42944   7
   9   5   2 2.78611 2.24290   2
 -10  -5  -2 19.3738 3.63752   6
 -10  -5  -2 16.5222 3.30289   5
  10   5   2 21.6710 3.57900   2
 -11  -5  -2 3.58913 2.27898   5
 -11  -5  -2 0.03969 2.22909   6
  14  -6  -2 -1.8330 2.09028   3
  14  -6  -2 -2.2646 2.20529   8
  14  -6  -2 -2.1781 1.95629   5
 -14   6   2 1.62575 2.04634   1
 -14   6   2 -3.2606 1.88826   6
 -14   6   2 -0.2850 2.08761   5
  13  -6  -2 7.25218 2.45649   5
  13  -6  -2 10.6431 2.77567   8
  13  -6  -2 10.7263 2.89699   3
 -13   6   2 8.45077 2.40487   1
 -13   6   2 11.4577 2.72516   6
 -13   6   2 9.03925 2.59284   5
  12  -6  -2 4.77565 2.16630   8
  12  -6  -2 3.96228 2.04959   3
  12  -6  -2 3.63202 2.04125   5
 -12   6   2 3.19500 2.11504   5
 -12   6   2 4.29097 2.06817   6
 -12   6   2 4.44244 1.77581   1
  11  -6  -2 12.6129 2.39980   8
  11  -6  -2 9.66645 2.40431   5
  11  -6  -2 9.28472 2.60521   3
 -11   6   2 14.2953 2.66349   5
 -11   6   2 10.1057 2.03544   6
 -11   6   2 12.0608 2.48200   1
  10  -6  -2 13.2579 2.18275   8
  10  -6  -2 11.4397 2.38603   5
  10  -6  -2 15.4951 2.82204   3
 -10   6   2 16.2736 2.52538   6
 -10   6   2 15.1610 2.63175   1
 -10   6   2 14.1436 2.11965   4
   9  -6  -2 59.5280 4.03036   5
   9  -6  -2 58.7135 3.27363   8
   9  -6  -2 49.6070 3.71476   3
  -9   6   2 63.2240 3.74844   6
  -9   6   2 56.5364 3.83018   1
  -9   6   2 63.4588 3.42760   4
   8  -6  -2 4.75506 1.43647   8
   8  -6  -2 5.09177 1.84678   5
   8  -6  -2 5.21179 1.59101   3
  -8   6   2 6.63549 1.51158   6
  -8   6   2 6.85294 1.74080   4
  -8   6   2 5.65793 1.58087   1
   7  -6  -2 0.28859 1.06787   3
   7  -6  -2 -2.1675 1.19063   5
   7  -6  -2 -0.5975 0.89808   8
   7  -6  -2 -0.4467 0.75571   6
  -7   6   2 -0.8098 1.11118   6
  -7   6   2 -1.5279 1.29939   1
  -7   6   2 -1.7629 1.28823   4
   6  -6  -2 16.2883 2.29911   3
   6  -6  -2 17.0853 1.95377   6
   6  -6  -2 15.7471 2.09153   5
   6  -6  -2 15.7359 1.66211   8
  -6   6   2 16.8013 1.47541   7
  -6   6   2 15.2384 1.94045   6
  -6   6   2 18.6616 2.25151   1
  -6   6   2 16.3398 2.33582   4
   5  -6  -2 97.1239 4.46171   5
   5  -6  -2 98.3142 3.99415   6
   5  -6  -2 99.8503 3.43562   8
   5  -6  -2 100.592 4.45160   3
  -5   6   2 97.5462 4.41209   4
  -5   6   2 107.250 4.31734   1
  -5   6   2 102.858 3.62715   7
  -5   6   2 97.8115 3.97980   6
   4  -6  -2 38.6973 2.64799   3
   4  -6  -2 37.4636 1.84682   8
   4  -6  -2 32.9010 2.58954   5
   4  -6  -2 38.2966 2.42112   6
  -4   6   2 36.1433 2.40623   7
  -4   6   2 38.8041 2.91368   4
  -4   6   2 36.6215 2.51088   1
   3  -6  -2 110.845 3.33817   8
   3  -6  -2 118.695 4.54016   3
   3  -6  -2 112.843 4.69069   5
   3  -6  -2 110.285 2.83871   9
   3  -6  -2 112.817 4.31943   6
   3  -6  -2 117.168 3.03222   9
  -3   6   2 115.491 3.01270   9
  -3   6   2 115.140 4.24399   1
  -3   6   2 112.988 4.23976   7
  -3   6   2 112.534 4.61438   4
  -3   6   2 114.935 2.90954   2
   2  -6  -2 51.0292 2.79740   6
   2  -6  -2 54.8609 3.07473   5
   2  -6  -2 51.8069 1.89930   8
   2  -6  -2 56.6732 2.94971   3
   2  -6  -2 52.3254 1.99372   9
  -2   6   2 53.8349 3.00579   7
  -2   6   2 50.8411 2.88416   4
  -2   6   2 51.1561 2.63760   1
  -2   6   2 53.9770 1.99442   2
  -2   6   2 53.8657 2.12414   9
   1  -6  -2 70.3811 2.31477   8
   1  -6  -2 72.2593 3.04098   1
   1  -6  -2 75.2194 3.36958   3
   1  -6  -2 67.7880 3.30974   6
   1  -6  -2 69.6968 3.53710   5
  -1   6   2 68.0993 2.75467   9
  -1   6   2 70.7437 2.63135   2
  -1   6   2 65.8282 3.46817   4
  -1   6   2 76.1010 3.10225   1
  -1   6   2 68.3574 3.60547   7
   0  -6  -2 195.648 6.20147   3
   0  -6  -2 187.326 6.52705   5
   0  -6  -2 196.734 6.36809   6
   0  -6  -2 193.542 5.05425   8
   0  -6  -2 201.612 5.77288   1
   0   6   2 182.353 5.70118   9
   0   6   2 198.552 5.76432   1
   0   6   2 188.903 5.57452   2
   0   6   2 189.165 6.55112   7
   0   6   2 196.180 6.25877   4
  -1  -6  -2 80.8344 4.08629   5
  -1  -6  -2 84.3505 3.67991   3
  -1  -6  -2 80.9660 2.90113   8
  -1  -6  -2 79.0726 3.17852   1
  -1  -6  -2 74.3950 3.72751   6
   1   6   2 75.5492 3.35110   2
   1   6   2 77.4504 3.56195   9
   1   6   2 81.3522 3.75680   4
   1   6   2 81.0263 3.25170   1
   1   6   2 80.0779 2.89585   8
   1   6   2 79.9104 4.02807   7
  -2  -6  -2 254.524 6.89459   1
  -2  -6  -2 249.705 7.52241   3
  -2  -6  -2 234.173 7.66945   6
  -2  -6  -2 247.048 6.71886   8
  -2  -6  -2 253.337 8.20902   5
   2   6   2 230.460 7.18174   4
   2   6   2 238.072 6.79684   1
   2   6   2 245.783 7.35223   2
   2   6   2 242.287 6.68154   8
   2   6   2 247.787 8.20650   7
   2   6   2 249.604 7.66669   9
  -3  -6  -2 931.756 21.8248   5
  -3  -6  -2 873.293 19.8727   1
  -3  -6  -2 876.571 21.3286   6
  -3  -6  -2 882.175 20.8615   3
   3   6   2 870.343 21.4919   7
   3   6   2 892.799 20.3303   4
   3   6   2 876.804 20.8653   2
   3   6   2 887.049 20.0427   8
   3   6   2 882.634 21.3111   9
  -4  -6  -2 0.53679 1.16635   5
  -4  -6  -2 -1.7230 1.07511   3
  -4  -6  -2 -0.3796 1.35191   6
   4   6   2 0.61575 1.49957   9
   4   6   2 -2.1861 1.18247   4
   4   6   2 -0.5714 0.93651   2
   4   6   2 0.43602 1.83751   7
   4   6   2 -1.0230 1.00483   8
  -5  -6  -2 9.51785 2.20518   5
  -5  -6  -2 11.4545 2.25048   6
  -5  -6  -2 10.9469 1.89656   3
   5   6   2 9.69357 1.74939   8
   5   6   2 12.3750 2.34505   2
   5   6   2 12.0657 2.37045   9
   5   6   2 10.9129 2.54989   7
  -6  -6  -2 110.848 5.16404   3
  -6  -6  -2 116.350 5.89201   5
  -6  -6  -2 101.463 5.27473   6
   6   6   2 108.995 5.80059   7
   6   6   2 109.526 5.71563   2
   6   6   2 105.251 5.80478   9
   6   6   2 121.408 6.15733   8
  -7  -6  -2 2.45297 1.94436   6
  -7  -6  -2 2.05447 1.90191   5
   7   6   2 3.50739 1.98514   2
   7   6   2 2.31896 2.10101   7
  -8  -6  -2 6.98098 2.15086   5
  -8  -6  -2 8.05754 2.49417   6
   8   6   2 11.9872 2.65962   2
   8   6   2 9.93390 2.73063   7
  -9  -6  -2 67.5040 5.44867   5
  -9  -6  -2 66.0708 5.27182   6
   9   6   2 66.4302 5.66067   2
   9   6   2 59.8054 4.98129   7
 -10  -6  -2 0.64680 2.17191   6
 -10  -6  -2 0.65778 2.13866   5
  10   6   2 0.33677 1.76328   2
  14  -7  -2 5.54555 2.65606   8
  14  -7  -2 6.84047 2.67238   5
  14  -7  -2 3.79893 3.22400   3
 -14   7   2 6.38431 2.59481   6
 -14   7   2 4.38221 2.01136   1
 -14   7   2 5.00309 2.72640   5
  13  -7  -2 9.86026 3.26816   3
  13  -7  -2 4.58907 2.31475   5
  13  -7  -2 1.74156 2.34583   8
 -13   7   2 11.9561 2.80536   1
 -13   7   2 4.02593 2.27423   6
 -13   7   2 4.86836 2.41198   5
  12  -7  -2 0.92650 1.82598   8
  12  -7  -2 -1.2057 2.20556   3
  12  -7  -2 -2.3666 1.56936   5
 -12   7   2 -0.9995 1.67774   6
 -12   7   2 -0.8333 1.60293   5
 -12   7   2 -0.4413 1.91036   1
  11  -7  -2 8.30190 2.70945   3
  11  -7  -2 9.40751 2.47574   5
  11  -7  -2 8.60172 2.03363   8
 -11   7   2 9.89553 2.04458   6
 -11   7   2 14.2479 2.59732   1
  10  -7  -2 2.74897 1.99357   3
  10  -7  -2 2.45422 1.50550   8
  10  -7  -2 0.15537 1.65992   5
 -10   7   2 3.43549 2.00025   1
 -10   7   2 1.43798 1.51023   6
 -10   7   2 5.53614 1.57064   4
   9  -7  -2 0.20316 1.18615   5
   9  -7  -2 0.74184 1.64688   3
   9  -7  -2 -0.0159 1.19427   8
  -9   7   2 0.48065 1.30952   6
  -9   7   2 -0.4095 1.52136   1
  -9   7   2 -0.3207 1.21725   4
   8  -7  -2 0.24026 1.38766   5
   8  -7  -2 0.31680 1.28973   6
   8  -7  -2 -0.4596 1.45393   3
   8  -7  -2 0.06623 1.06013   8
  -8   7   2 -0.0493 1.59542   1
  -8   7   2 1.11710 1.45508   4
  -8   7   2 0.30906 1.21467   6
   7  -7  -2 3.58304 1.70192   3
   7  -7  -2 1.13206 1.02564   8
   7  -7  -2 3.28065 1.60594   5
   7  -7  -2 3.30847 1.55434   6
  -7   7   2 5.39358 1.61119   6
  -7   7   2 1.85199 1.73225   1
  -7   7   2 5.65380 1.94863   4
   6  -7  -2 271.113 8.78173   5
   6  -7  -2 260.895 8.64660   3
   6  -7  -2 271.363 8.11932   6
   6  -7  -2 250.284 7.14151   8
  -6   7   2 264.470 8.45446   4
  -6   7   2 254.489 7.12791   7
  -6   7   2 258.790 7.99172   6
  -6   7   2 262.163 8.21569   1
   5  -7  -2 389.200 10.8401   6
   5  -7  -2 413.081 11.7294   5
   5  -7  -2 405.937 9.90332   8
   5  -7  -2 407.899 11.5454   3
  -5   7   2 404.983 10.2958   7
  -5   7   2 392.763 10.8140   6
  -5   7   2 409.271 11.3789   4
  -5   7   2 420.661 11.0504   1
   4  -7  -2 0.33347 1.14115   3
   4  -7  -2 1.77554 0.77300   8
   4  -7  -2 2.22851 0.96881   6
   4  -7  -2 1.36768 1.08863   5
  -4   7   2 2.85094 1.28700   7
  -4   7   2 1.30211 1.70303   4
  -4   7   2 1.81241 1.25392   1
   3  -7  -2 129.430 4.49566   9
   3  -7  -2 128.404 5.38607   5
   3  -7  -2 121.348 3.67526   8
   3  -7  -2 127.175 4.83836   6
   3  -7  -2 109.194 4.84018   3
  -3   7   2 124.477 3.51412   9
  -3   7   2 125.494 4.87876   7
  -3   7   2 121.984 4.64031   1
  -3   7   2 122.311 5.19289   4
   2  -7  -2 0.68238 1.20576   5
   2  -7  -2 0.69973 0.84989   3
   2  -7  -2 -0.1100 0.96714   6
   2  -7  -2 1.47567 0.62387   8
  -2   7   2 1.64537 0.61642   2
  -2   7   2 2.04395 1.49982   7
  -2   7   2 2.37576 1.08113   1
  -2   7   2 3.16503 1.70160   4
  -2   7   2 1.93203 0.71182   9
   1  -7  -2 50.4286 3.13463   3
   1  -7  -2 50.7522 2.05784   8
   1  -7  -2 49.8299 2.71936   9
   1  -7  -2 51.9450 3.32835   5
   1  -7  -2 52.0546 2.91194   1
   1  -7  -2 47.4064 3.04714   6
  -1   7   2 48.8427 2.56489   9
  -1   7   2 48.9748 3.13074   4
  -1   7   2 49.2594 2.72458   1
  -1   7   2 48.8358 3.19149   7
  -1   7   2 47.6543 2.36655   2
   0  -7  -2 26.9911 2.96932   5
   0  -7  -2 31.0095 2.28773   1
   0  -7  -2 29.7382 2.84962   6
   0  -7  -2 28.3226 2.72980   3
   0   7   2 30.2773 2.15398   1
   0   7   2 31.5013 2.92973   4
   0   7   2 30.0356 2.22879   9
   0   7   2 31.4049 2.22212   2
   0   7   2 29.8251 2.78604   7
  -1  -7  -2 84.7112 3.52214   1
  -1  -7  -2 84.2216 4.23007   6
  -1  -7  -2 77.6077 4.47436   5
  -1  -7  -2 71.0516 3.89383   3
   1   7   2 90.0627 3.57626   1
   1   7   2 79.9565 3.94440   9
   1   7   2 82.2963 4.11048   4
   1   7   2 88.1296 4.78263   7
   1   7   2 73.9882 3.57565   2
  -2  -7  -2 49.5102 2.70159   1
  -2  -7  -2 47.8232 3.43610   6
  -2  -7  -2 49.3589 3.15469   3
  -2  -7  -2 59.2112 3.98110   5
   2   7   2 52.7603 3.31884   2
   2   7   2 50.7828 3.44265   9
   2   7   2 48.5182 3.35160   4
   2   7   2 48.0751 3.64566   7
   2   7   2 50.8363 2.74004   1
  -3  -7  -2 -1.1579 0.93731   5
  -3  -7  -2 0.04499 1.00665   3
  -3  -7  -2 0.12655 1.30674   6
   3   7   2 -0.3423 1.94181   7
   3   7   2 1.07429 1.59475   4
   3   7   2 0.63880 1.33289   9
   3   7   2 -0.5477 1.27573   2
  -4  -7  -2 93.5361 4.56342   3
  -4  -7  -2 72.6185 4.57688   5
  -4  -7  -2 101.205 5.16212   6
   4   7   2 103.032 5.54889   7
   4   7   2 101.617 5.03645   2
   4   7   2 93.7101 4.38160   4
   4   7   2 94.0643 5.01439   9
  -5  -7  -2 9.27884 1.95603   3
  -5  -7  -2 6.26967 2.20969   5
  -5  -7  -2 8.34896 2.26457   6
   5   7   2 11.8119 2.42838   2
   5   7   2 10.9775 2.20832   9
   5   7   2 16.1895 2.79705   7
  -6  -7  -2 3.74828 2.08823   5
  -6  -7  -2 1.74827 1.44033   6
   6   7   2 0.95618 2.27593   7
   6   7   2 1.28141 1.80078   2
  -7  -7  -2 2.37164 2.07319   5
  -7  -7  -2 4.31879 2.16441   6
   7   7   2 5.70282 2.58240   7
   7   7   2 5.46763 2.21279   2
  -8  -7  -2 18.3980 3.49366   6
  -8  -7  -2 11.8348 2.68870   5
   8   7   2 24.8385 3.72790   7
   8   7   2 26.2246 3.90778   2
  -9  -7  -2 3.85019 2.46661   6
  -9  -7  -2 2.64773 2.32699   5
   9   7   2 4.31753 2.44630   7
   9   7   2 3.27051 2.52123   2
  13  -8  -2 1.77553 2.19049   8
  13  -8  -2 -1.0743 1.91200   3
  13  -8  -2 -4.5220 2.24374   5
 -13   8   2 -3.9155 1.82079   5
 -13   8   2 5.31600 2.70899   1
 -13   8   2 -1.6198 1.97914   6
  12  -8  -2 1.74452 2.21437   5
  12  -8  -2 -0.9145 1.79246   8
  12  -8  -2 3.84998 2.29246   3
 -12   8   2 -1.0904 1.85764   6
 -12   8   2 1.01721 2.23497   1
  11  -8  -2 2.52875 2.40517   3
  11  -8  -2 0.91955 2.04126   5
  11  -8  -2 3.66848 1.81956   8
 -11   8   2 4.02177 2.39819   1
 -11   8   2 1.81852 1.77207   6
  10  -8  -2 19.0290 3.28797   3
  10  -8  -2 26.4432 2.94914   8
  10  -8  -2 20.6073 3.21893   5
 -10   8   2 25.8428 3.44140   1
 -10   8   2 23.6190 2.82559   4
 -10   8   2 22.6223 2.98151   6
   9  -8  -2 -1.3025 1.10079   3
   9  -8  -2 0.68799 1.65971   5
   9  -8  -2 -1.3642 1.05934   8
  -9   8   2 -0.3974 1.40513   4
  -9   8   2 0.96608 1.48260   6
  -9   8   2 -2.0322 1.64729   1
   8  -8  -2 4.58849 1.67694   6
   8  -8  -2 4.49523 2.11066   3
   8  -8  -2 3.94453 1.84106   5
   8  -8  -2 3.55862 1.33039   8
  -8   8   2 5.49999 1.69413   6
  -8   8   2 3.73708 1.90502   4
  -8   8   2 4.89054 2.03793   1
   7  -8  -2 101.164 4.65387   6
   7  -8  -2 102.108 5.28823   5
   7  -8  -2 96.4923 3.96070   8
   7  -8  -2 98.0140 5.31104   3
  -7   8   2 89.2728 4.54437   1
  -7   8   2 97.8441 5.11401   4
  -7   8   2 96.5012 4.55778   6
   6  -8  -2 19.7695 2.79934   3
   6  -8  -2 19.1047 2.78003   5
   6  -8  -2 24.6283 2.63349   6
   6  -8  -2 20.5221 2.03108   8
  -6   8   2 22.7142 2.49423   6
  -6   8   2 22.1977 3.06583   4
  -6   8   2 22.4372 2.73041   1
   5  -8  -2 44.5978 2.43833   8
   5  -8  -2 41.3869 3.03373   6
   5  -8  -2 47.8960 3.76602   5
   5  -8  -2 42.2846 3.24049   3
  -5   8   2 47.8065 3.02498   7
  -5   8   2 39.6798 2.87599   6
  -5   8   2 42.9594 3.27751   1
  -5   8   2 49.4884 3.87724   4
   4  -8  -2 83.6302 4.69719   5
   4  -8  -2 80.5620 4.06611   6
   4  -8  -2 77.9569 4.41159   3
  -4   8   2 75.3148 3.98573   1
  -4   8   2 79.8603 4.33870   4
  -4   8   2 84.1925 4.07023   7
   3  -8  -2 46.4307 3.78968   5
   3  -8  -2 41.9845 3.41978   3
   3  -8  -2 48.9029 3.27420   6
  -3   8   2 46.0193 3.14395   1
  -3   8   2 46.9013 3.46101   7
  -3   8   2 49.9965 3.48910   4
   2  -8  -2 297.147 9.07964   6
   2  -8  -2 292.743 9.71568   5
   2  -8  -2 307.419 9.40504   3
  -2   8   2 301.161 8.62817   1
  -2   8   2 302.511 9.45313   7
  -2   8   2 309.604 9.58879   4
   1  -8  -2 48.6694 3.35278   6
   1  -8  -2 49.2399 3.60889   5
   1  -8  -2 46.3200 3.37017   3
  -1   8   2 52.6964 3.91162   4
  -1   8   2 46.9470 2.62013   2
  -1   8   2 47.7561 2.83391   9
  -1   8   2 54.0421 2.99900   1
  -1   8   2 44.3357 3.87754   7
   0  -8  -2 5.94322 1.77205   6
   0  -8  -2 6.63440 1.62668   1
   0  -8  -2 6.04784 1.78930   3
   0  -8  -2 6.56097 2.03970   5
   0   8   2 3.85144 1.22025   2
   0   8   2 8.24974 2.20349   4
   0   8   2 8.18431 2.35346   7
   0   8   2 3.58186 1.34504   1
   0   8   2 9.59811 1.63764   9
  -1  -8  -2 19.2775 2.55762   6
  -1  -8  -2 18.3099 2.04297   1
  -1  -8  -2 18.4652 2.77748   5
  -1  -8  -2 15.8190 2.29017   3
   1   8   2 23.6311 2.22404   1
   1   8   2 15.7907 2.01851   2
   1   8   2 17.7590 2.71757   4
   1   8   2 19.1497 2.77804   7
   1   8   2 19.8844 2.45374   9
  -2  -8  -2 42.9279 3.11945   3
  -2  -8  -2 43.7346 3.36370   6
  -2  -8  -2 44.7077 3.75007   5
   2   8   2 40.1562 3.12590   9
   2   8   2 37.4620 2.92603   2
   2   8   2 37.2600 3.93203   7
   2   8   2 39.1926 3.27043   4
  -3  -8  -2 8.09025 2.06139   6
  -3  -8  -2 5.80113 2.05405   5
  -3  -8  -2 10.5000 1.95500   3
   3   8   2 6.93994 1.97122   4
   3   8   2 6.72308 1.75884   2
   3   8   2 4.30355 2.33434   7
   3   8   2 7.95726 1.88694   9
  -4  -8  -2 36.2699 3.91093   5
  -4  -8  -2 35.3311 3.09101   3
  -4  -8  -2 32.6547 3.57607   6
   4   8   2 32.4576 4.11024   7
   4   8   2 35.2000 3.43751   9
   4   8   2 29.1042 3.26400   2
  -5  -8  -2 8.99733 2.56231   5
  -5  -8  -2 11.6156 2.62697   6
   5   8   2 12.3300 2.53530   2
   5   8   2 10.1699 2.60082   7
  -6  -8  -2 9.29579 2.74350   5
  -6  -8  -2 7.57863 2.44229   6
   6   8   2 11.7712 2.57863   2
   6   8   2 8.05447 2.98005   7
  -7  -8  -2 22.4302 3.73240   6
  -7  -8  -2 18.6040 3.61420   5
   7   8   2 22.9254 3.94486   7
   7   8   2 23.9407 3.70105   2
  -8  -8  -2 5.04757 2.54875   5
  -8  -8  -2 5.69723 2.59079   6
   8   8   2 8.90209 2.51985   2
   8   8   2 8.21496 2.85777   7
  13  -9  -2 -3.8142 2.10764   5
  13  -9  -2 -3.1295 2.99777   3
  13  -9  -2 -0.7389 2.00169   8
 -13   9   2 3.79013 3.29116   1
 -13   9   2 -4.2151 2.35146   5
 -13   9   2 -0.9013 2.08199   6
  12  -9  -2 3.41821 1.99787   8
  12  -9  -2 1.72247 2.39761   5
  12  -9  -2 4.21530 2.92545   3
 -12   9   2 -0.9066 1.82219   6
 -12   9   2 -0.9473 2.39345   1
  11  -9  -2 7.45787 2.62688   5
  11  -9  -2 16.4442 3.53015   3
  11  -9  -2 12.3916 2.49407   8
 -11   9   2 10.8327 2.52307   6
 -11   9   2 15.8507 2.93847   1
  10  -9  -2 4.24904 2.48320   3
  10  -9  -2 2.66219 1.56160   8
  10  -9  -2 1.10811 1.99502   5
 -10   9   2 1.56298 1.67119   6
 -10   9   2 1.12352 2.21135   1
 -10   9   2 2.15393 1.67864   4
   9  -9  -2 30.3716 3.95590   3
   9  -9  -2 28.9511 3.65811   5
   9  -9  -2 28.3179 2.93825   8
  -9   9   2 30.0745 3.45040   4
  -9   9   2 29.9316 3.68595   1
  -9   9   2 23.1661 2.95999   6
   8  -9  -2 0.26335 1.63428   5
   8  -9  -2 3.61408 1.60636   6
   8  -9  -2 1.61731 1.98876   3
  -8   9   2 3.39219 1.62355   6
  -8   9   2 -1.8102 1.81775   4
  -8   9   2 1.47382 1.49315   1
   7  -9  -2 15.3133 2.68541   5
   7  -9  -2 19.8184 2.99126   3
   7  -9  -2 13.3682 2.20593   6
  -7   9   2 18.2950 2.43769   6
  -7   9   2 13.6927 2.80859   4
  -7   9   2 10.2669 2.43458   1
   6  -9  -2 26.7374 3.34317   5
   6  -9  -2 21.8017 3.07095   3
   6  -9  -2 27.5526 2.85868   6
  -6   9   2 26.9185 3.38000   4
  -6   9   2 26.0423 3.06582   1
  -6   9   2 24.5465 2.70393   6
   5  -9  -2 12.2774 2.41787   3
   5  -9  -2 15.5196 2.33536   6
   5  -9  -2 15.0298 2.59820   5
  -5   9   2 13.4004 2.07522   6
  -5   9   2 11.0892 2.49556   4
  -5   9   2 9.86038 1.92047   1
  -5   9   2 12.8661 2.11178   7
   4  -9  -2 1.60592 1.50781   5
   4  -9  -2 -0.2378 1.33492   3
   4  -9  -2 0.89559 1.19068   6
  -4   9   2 -0.3006 1.32594   7
  -4   9   2 -2.5305 1.19402   1
  -4   9   2 -2.4200 1.68364   4
   3  -9  -2 17.6141 2.34223   6
   3  -9  -2 18.0043 2.57890   3
   3  -9  -2 24.6411 3.13653   5
  -3   9   2 13.9254 2.19869   1
  -3   9   2 16.2367 2.62171   7
  -3   9   2 19.3536 3.08733   4
   2  -9  -2 -0.5550 1.16037   3
   2  -9  -2 1.19625 1.49313   5
   2  -9  -2 -0.5788 1.22541   6
  -2   9   2 -1.3966 2.03719   4
  -2   9   2 0.07589 1.40528   1
  -2   9   2 -5.0619 1.55034   7
   1  -9  -2 0.65839 1.20025   3
   1  -9  -2 -0.5519 1.12825   6
   1  -9  -2 -1.3681 1.35011   5
  -1   9   2 -0.9004 0.96135   1
  -1   9   2 -1.9045 1.71543   7
  -1   9   2 -0.2381 1.82852   4
   0  -9  -2 2.75946 1.80039   5
   0  -9  -2 4.83632 1.76087   6
   0  -9  -2 2.68052 1.37192   3
   0   9   2 2.37895 1.97401   4
   0   9   2 5.28507 2.34273   7
   0   9   2 4.26247 1.42966   1
  -1  -9  -2 2.28553 1.67169   5
  -1  -9  -2 0.72706 1.38165   6
  -1  -9  -2 0.57324 1.21132   3
   1   9   2 1.93912 1.10012   2
   1   9   2 1.01710 2.06758   9
   1   9   2 1.01229 1.91786   4
   1   9   2 0.42309 2.06689   7
  -2  -9  -2 47.0142 3.58574   3
  -2  -9  -2 46.1571 3.71036   6
  -2  -9  -2 45.8124 4.55019   5
   2   9   2 46.7513 3.31828   2
   2   9   2 51.5778 3.74917   9
   2   9   2 49.9031 4.65042   7
   2   9   2 53.6989 4.21616   4
  -3  -9  -2 25.0153 3.07826   3
  -3  -9  -2 23.7602 3.47317   5
  -3  -9  -2 22.6089 3.24208   6
   3   9   2 22.1153 2.94396   4
   3   9   2 24.0801 3.47985   7
   3   9   2 26.6945 3.20411   9
   3   9   2 22.7362 2.82232   2
  -4  -9  -2 -0.2229 1.62240   6
  -4  -9  -2 1.00808 1.59773   5
   4   9   2 5.09047 1.77900   2
   4   9   2 1.10794 2.38842   7
  -5  -9  -2 0.63316 1.67973   5
  -5  -9  -2 3.32338 2.14140   6
   5   9   2 4.59506 1.96703   2
   5   9   2 0.64575 2.37857   7
  -6  -9  -2 58.1682 5.12367   6
  -6  -9  -2 53.4054 5.61542   5
   6   9   2 67.6958 5.87342   7
   6   9   2 68.5475 5.32115   2
  -7  -9  -2 3.06803 2.44247   6
  -7  -9  -2 1.30782 2.45550   5
   7   9   2 5.94620 2.74761   7
   7   9   2 3.68626 2.13126   2
  12 -10  -2 -2.9921 2.19467   5
  12 -10  -2 1.64790 3.05465   3
 -12  10   2 1.12621 2.07739   6
 -12  10   2 -4.3972 2.07778   1
  11 -10  -2 1.91807 2.69388   3
  11 -10  -2 -2.8426 2.06011   5
 -11  10   2 4.99816 2.09730   4
 -11  10   2 4.52547 2.60851   1
 -11  10   2 0.08125 1.68610   6
  10 -10  -2 23.7674 4.01727   3
  10 -10  -2 14.0546 3.18254   5
 -10  10   2 20.0408 3.17051   4
 -10  10   2 19.6117 3.20110   1
 -10  10   2 18.6181 2.89180   6
   9 -10  -2 -0.8384 1.85638   5
   9 -10  -2 -0.7758 1.91550   3
   9 -10  -2 1.74818 1.73750   6
  -9  10   2 0.67669 1.64564   6
  -9  10   2 4.32012 2.12277   4
  -9  10   2 -0.4445 2.00565   1
   8 -10  -2 0.56076 1.48894   3
   8 -10  -2 2.58036 1.69496   6
   8 -10  -2 4.00198 2.14987   5
  -8  10   2 1.01616 1.55412   6
  -8  10   2 1.53958 2.03723   4
  -8  10   2 1.94922 2.05936   1
   7 -10  -2 6.67577 2.43892   3
   7 -10  -2 4.83550 2.12999   5
   7 -10  -2 3.45736 1.62965   6
  -7  10   2 4.16748 1.68891   6
  -7  10   2 5.77974 2.32216   4
  -7  10   2 2.87202 2.03498   1
   6 -10  -2 1.41223 1.50183   6
   6 -10  -2 1.36374 1.44256   3
   6 -10  -2 -1.9465 1.55502   5
  -6  10   2 1.25668 1.75305   1
  -6  10   2 2.09645 2.10063   4
  -6  10   2 1.04670 1.36343   6
   5 -10  -2 7.78101 1.88835   6
   5 -10  -2 3.70327 2.00188   5
   5 -10  -2 7.79509 2.28000   3
  -5  10   2 8.72073 2.02462   7
  -5  10   2 6.65892 2.45198   4
  -5  10   2 5.59484 1.60461   6
  -5  10   2 2.35662 1.78426   1
   4 -10  -2 12.4892 2.19437   6
   4 -10  -2 15.0747 2.87511   5
   4 -10  -2 14.0296 2.59458   3
  -4  10   2 12.3172 2.20457   1
  -4  10   2 14.1178 2.94121   4
  -4  10   2 13.9019 2.39136   7
   3 -10  -2 -1.2250 1.39810   6
   3 -10  -2 -1.8309 1.34109   3
   3 -10  -2 -0.3961 1.20983   5
  -3  10   2 -1.5784 1.92907   4
  -3  10   2 0.99666 1.76210   7
  -3  10   2 0.04472 1.56357   1
   2 -10  -2 1.17684 1.63427   6
   2 -10  -2 3.38789 1.90184   5
   2 -10  -2 2.91725 1.71418   3
  -2  10   2 1.08741 2.13332   4
  -2  10   2 -0.0958 1.31812   1
  -2  10   2 3.12513 2.10924   7
   1 -10  -2 0.51287 1.44664   3
   1 -10  -2 -1.1469 1.07908   5
   1 -10  -2 0.33335 1.44694   6
  -1  10   2 -1.9749 1.89913   4
  -1  10   2 0.96709 1.99648   7
   0 -10  -2 9.26548 2.21304   3
   0 -10  -2 10.8093 2.67584   5
   0 -10  -2 6.86576 2.02368   6
   0  10   2 6.53400 2.51667   4
   0  10   2 8.18055 2.57872   7
  -1 -10  -2 3.86393 1.76110   3
  -1 -10  -2 7.20575 2.46402   5
  -1 -10  -2 1.80377 1.71522   6
   1  10   2 5.76947 2.33061   4
   1  10   2 11.2512 3.02313   7
  -2 -10  -2 2.04152 2.07450   5
  -2 -10  -2 1.23152 1.72909   6
  -2 -10  -2 0.37684 1.59222   3
   2  10   2 2.49778 2.44985   7
   2  10   2 0.39660 1.97943   4
  -3 -10  -2 2.02988 2.15813   5
  -3 -10  -2 0.30441 1.82371   6
   3  10   2 5.37559 1.89635   2
   3  10   2 -0.9520 1.76831   7
  -4 -10  -2 1.55634 2.19377   6
  -4 -10  -2 -1.5015 1.91181   5
   4  10   2 3.91483 1.76153   2
   4  10   2 4.02995 2.83619   7
  -5 -10  -2 15.7439 3.50229   5
   5  10   2 18.7595 3.12760   2
   5  10   2 17.4439 3.94144   7
  -6 -10  -2 2.40658 2.56186   5
   6  10   2 1.48843 2.48532   7
   6  10   2 3.05720 1.93836   2
  11 -11  -2 0.95636 2.94409   3
  11 -11  -2 -2.2841 2.14534   5
 -11  11   2 2.32658 2.61176   1
 -11  11   2 4.98342 2.07596   4
 -11  11   2 1.25983 1.98328   6
  10 -11  -2 0.59749 2.26805   5
  10 -11  -2 -1.4616 2.63308   3
 -10  11   2 -1.3813 2.29187   1
 -10  11   2 4.35582 2.12712   4
 -10  11   2 0.83908 1.80943   6
   9 -11  -2 7.98407 2.97660   3
   9 -11  -2 4.72501 2.39688   5
   9 -11  -2 12.6315 2.66473   6
  -9  11   2 7.81804 2.58619   4
  -9  11   2 5.06325 2.12881   6
  -9  11   2 7.58623 2.68874   1
   8 -11  -2 2.49620 1.84257   3
   8 -11  -2 0.95377 1.99484   5
   8 -11  -2 0.29249 1.62653   6
  -8  11   2 -0.3599 1.93759   1
  -8  11   2 0.09647 1.61881   4
  -8  11   2 1.91135 1.86324   6
   7 -11  -2 5.91481 1.98358   6
   7 -11  -2 8.76912 2.68747   3
   7 -11  -2 4.68392 2.40508   5
  -7  11   2 3.37675 2.17684   1
  -7  11   2 1.72340 2.34241   4
  -7  11   2 6.10652 1.85436   6
   6 -11  -2 6.32230 2.40965   5
   6 -11  -2 9.66817 2.34604   6
   6 -11  -2 14.7854 3.02276   3
  -6  11   2 12.0909 2.66486   1
  -6  11   2 10.0790 2.31191   6
  -6  11   2 10.7863 2.88951   4
   5 -11  -2 3.01557 2.06815   3
   5 -11  -2 -0.6008 1.54016   6
   5 -11  -2 1.03342 1.96654   5
  -5  11   2 1.23695 1.73301   6
  -5  11   2 -0.5933 2.18419   4
  -5  11   2 0.18950 1.72730   1
   4 -11  -2 29.5315 3.74882   5
   4 -11  -2 31.3899 3.37850   6
   4 -11  -2 34.5186 3.99061   3
  -4  11   2 32.2335 3.78014   4
  -4  11   2 37.6229 3.61842   7
  -4  11   2 30.9371 3.34123   1
   3 -11  -2 -0.2352 1.67345   3
   3 -11  -2 1.82071 1.59319   6
   3 -11  -2 2.32504 2.00565   5
  -3  11   2 2.72267 1.91165   7
  -3  11   2 -1.0562 1.99462   4
  -3  11   2 0.28382 1.68057   1
   2 -11  -2 8.24782 2.35726   5
   2 -11  -2 10.5924 2.46635   3
  -2  11   2 12.3212 2.79085   7
  -2  11   2 9.87985 2.46558   4
   1 -11  -2 -2.0554 1.54206   5
   1 -11  -2 -0.2857 1.42800   3
  -1  11   2 2.95012 2.30350   4
  -1  11   2 0.83221 1.97164   7
   0 -11  -2 0.04270 2.05048   5
   0 -11  -2 0.39796 1.56608   3
   0  11   2 3.84897 2.37438   4
   0  11   2 4.55872 2.48897   7
  -1 -11  -2 11.8038 3.16201   5
  -1 -11  -2 10.9987 2.49102   3
   1  11   2 13.5155 2.98756   4
   1  11   2 15.9021 3.56103   7
  -2 -11  -2 2.55840 2.41050   5
   2  11   2 6.73159 2.67057   4
   2  11   2 7.15540 2.95431   7
  -3 -11  -2 -0.0614 2.31500   5
   3  11   2 -0.5110 1.87547   7
  -4 -11  -2 -0.0309 2.38159   5
   4  11   2 3.36436 2.91929   7
   5  11   2 3.71808 3.65549   7
  10 -12  -2 -3.5064 2.03055   5
 -10  12   2 5.81060 2.30615   4
 -10  12   2 -1.4934 2.51630   1
   9 -12  -2 0.19366 2.46009   5
   9 -12  -2 1.57536 2.83675   3
  -9  12   2 4.18647 2.58636   4
  -9  12   2 -1.8417 2.11746   1
   8 -12  -2 6.47201 2.87784   5
   8 -12  -2 12.7475 3.44251   3
  -8  12   2 10.5799 3.00845   4
  -8  12   2 7.76018 2.78551   1
   7 -12  -2 1.89207 2.39991   3
   7 -12  -2 2.76747 2.43607   5
  -7  12   2 7.33208 2.82773   4
  -7  12   2 5.20381 2.34916   1
   6 -12  -2 6.19548 2.67049   5
   6 -12  -2 1.16078 2.12506   3
  -6  12   2 7.03556 2.87376   4
  -6  12   2 1.85466 2.13877   1
   5 -12  -2 0.38561 1.91443   3
   5 -12  -2 0.35919 2.02935   5
  -5  12   2 3.26758 2.52171   4
  -5  12   2 2.57136 1.98026   1
   4 -12  -2 1.17959 2.26961   5
   4 -12  -2 -0.6278 1.77399   3
  -4  12   2 2.98691 2.48409   4
  -4  12   2 1.72885 1.89953   7
  -4  12   2 -0.7160 1.97058   1
   3 -12  -2 1.06358 1.89940   3
   3 -12  -2 3.53268 1.95111   5
  -3  12   2 2.78435 2.15239   7
  -3  12   2 -0.2272 2.26516   4
   2 -12  -2 0.53818 2.31588   5
   2 -12  -2 -0.1546 1.88464   3
  -2  12   2 3.42734 2.41663   4
  -2  12   2 4.57378 2.27423   7
   1 -12  -2 0.87338 1.93820   3
   1 -12  -2 2.43532 2.36000   5
  -1  12   2 0.75095 2.25915   4
  -1  12   2 3.93202 2.26405   7
   0 -12  -2 3.86534 2.13666   5
   0 -12  -2 2.17242 1.94147   3
   0  12   2 3.99725 2.58008   7
   0  12   2 1.19144 2.30344   4
  -1 -12  -2 -4.7596 1.97098   5
   1  12   2 0.28871 2.09634   4
   1  12   2 4.93355 2.79298   7
  -2 -12  -2 -1.4376 1.67924   5
   2  12   2 2.32914 2.75699   7
  -3 -12  -2 0.66434 2.57743   5
   3  12   2 1.57145 2.76796   7
   8 -13  -2 0.56676 2.54453   5
   8 -13  -2 3.94345 3.03366   3
  -8  13   2 3.66192 2.17664   4
  -8  13   2 3.55448 2.38165   1
   7 -13  -2 -1.5155 2.34662   3
   7 -13  -2 -0.4889 2.51095   5
  -7  13   2 1.54596 1.99265   4
  -7  13   2 0.15902 2.09861   1
   6 -13  -2 -0.0034 2.25078   3
   6 -13  -2 -4.6994 2.21842   5
  -6  13   2 -3.8626 1.76031   1
  -6  13   2 2.08665 2.49647   4
   5 -13  -2 -0.9502 2.18038   5
   5 -13  -2 -3.4901 1.80890   3
  -5  13   2 0.09236 2.36135   4
   4 -13  -2 7.78788 2.77326   3
   4 -13  -2 3.95399 2.88445   5
  -4  13   2 12.1372 2.94026   7
  -4  13   2 8.26411 3.03972   4
   3 -13  -2 6.89193 3.02555   5
   3 -13  -2 9.01160 2.81094   3
  -3  13   2 13.5464 3.13000   7
  -3  13   2 5.46293 2.36408   4
   2 -13  -2 -3.9332 1.69364   3
   2 -13  -2 2.21336 2.72150   5
  -2  13   2 5.65968 2.61008   7
  -2  13   2 4.22005 2.72034   4
   1 -13  -2 5.07975 2.31044   3
   1 -13  -2 -0.3447 2.66889   5
  -1  13   2 11.1904 3.18961   7
  -1  13   2 0.83271 2.49953   4
   0 -13  -2 -1.4900 2.42437   5
   0  13   2 4.82627 2.63196   7
   0  13   2 3.00019 2.38704   4
   1  13   2 0.04543 2.12028   4
   2  14  -3 5.49787 2.37861   7
  -2 -14   3 -0.8767 2.19024   3
  -2 -14   3 0.08885 2.39809   5
   1  14  -3 9.35283 2.18200   4
   1  14  -3 9.92871 2.92278   7
  -1 -14   3 4.87054 2.77640   5
  -1 -14   3 3.33403 2.56100   3
   0  14  -3 6.16525 2.50134   7
   0  14  -3 8.35677 2.27204   4
   0 -14   3 -0.7458 2.10934   3
   0 -14   3 -0.7005 2.19102   5
  -1  14  -3 6.15711 2.44088   7
  -1  14  -3 2.81781 1.91682   4
   1 -14   3 -3.2612 1.86109   3
   1 -14   3 4.96187 2.51581   5
  -2  14  -3 19.3599 3.44913   7
  -2  14  -3 12.6223 2.83416   4
   2 -14   3 10.7468 3.30253   3
   2 -14   3 15.7881 3.46827   5
  -3  14  -3 5.72767 2.26393   4
  -3  14  -3 7.58371 2.47029   7
   3 -14   3 6.83463 3.16401   3
   3 -14   3 2.52032 2.70767   5
  -4  14  -3 6.45076 2.33625   4
   4 -14   3 1.89451 2.70304   3
  -5  14  -3 6.56724 2.17803   4
   5 -14   3 4.57790 3.09980   3
  -6  14  -3 8.38353 2.26166   4
   6 -14   3 9.36602 3.58165   3
  -7  14  -3 13.8215 2.67831   1
  -7  14  -3 13.2458 2.99543   4
   4  13  -3 11.9123 3.14405   7
  -4 -13   3 9.80173 3.03499   3
  -4 -13   3 7.21375 3.19606   5
   3  13  -3 4.08867 2.41036   7
  -3 -13   3 -4.3639 1.78285   3
  -3 -13   3 -2.4604 2.14254   5
   2  13  -3 27.9492 3.30265   4
   2  13  -3 28.0031 4.00026   7
  -2 -13   3 21.0341 3.83507   3
  -2 -13   3 21.2489 3.74755   5
   1  13  -3 2.75659 1.76795   4
   1  13  -3 3.50162 2.20309   7
  -1 -13   3 -0.8741 1.96822   3
  -1 -13   3 0.38154 2.06280   5
   0  13  -3 5.27001 2.27759   7
   0  13  -3 4.96207 2.00317   4
   0 -13   3 4.52308 2.30187   5
   0 -13   3 -0.1087 2.17168   3
  -1  13  -3 17.2768 2.87520   4
  -1  13  -3 19.7338 3.26767   7
   1 -13   3 12.3620 3.11495   3
   1 -13   3 16.0436 3.21531   5
  -2  13  -3 3.25130 1.90595   7
  -2  13  -3 4.10400 2.02982   4
   2 -13   3 -0.3964 1.96700   5
   2 -13   3 0.77570 1.81247   3
  -3  13  -3 10.7053 2.55232   7
  -3  13  -3 9.65913 2.49471   4
   3 -13   3 8.70743 2.47525   5
   3 -13   3 10.0792 2.62307   3
  -4  13  -3 9.56386 2.55022   4
  -4  13  -3 12.4073 2.61304   7
   4 -13   3 8.59186 2.54595   5
   4 -13   3 5.99702 2.81563   3
  -5  13  -3 -0.4820 1.58725   1
  -5  13  -3 0.98642 1.85940   4
   5 -13   3 -0.8212 2.36762   3
  -6  13  -3 4.70684 1.81405   1
  -6  13  -3 1.61355 1.82972   4
   6 -13   3 1.52570 2.46092   3
  -7  13  -3 5.50870 1.98654   1
  -7  13  -3 7.09188 2.42973   4
   7 -13   3 6.91547 2.87758   3
  -8  13  -3 -2.2555 1.54534   1
  -8  13  -3 2.16857 1.99218   4
   8 -13   3 -0.2426 2.73088   3
  -9  13  -3 3.45328 2.13605   1
  -9  13  -3 2.14210 2.08332   4
   9 -13   3 -5.2138 4.55399   3
   6  12  -3 4.92187 2.61449   7
   6  12  -3 3.12264 2.15675   2
  -6 -12   3 1.07789 2.14343   3
  -6 -12   3 0.45066 2.30612   5
   5  12  -3 9.32541 2.67916   2
   5  12  -3 7.77719 2.89589   7
  -5 -12   3 2.12526 2.29399   3
  -5 -12   3 5.44375 2.79030   5
   4  12  -3 3.17195 2.00056   2
   4  12  -3 6.33265 2.64675   7
  -4 -12   3 3.79990 2.24105   3
  -4 -12   3 -0.0442 2.11718   5
   3  12  -3 17.2424 3.33053   7
   3  12  -3 14.1718 2.75520   4
   3  12  -3 12.4205 2.67941   2
  -3 -12   3 8.46049 2.72355   5
  -3 -12   3 8.99936 2.31759   3
   2  12  -3 1.52049 1.45582   4
   2  12  -3 -0.2786 1.84388   7
   2  12  -3 -0.4855 1.56352   2
  -2 -12   3 0.54117 1.95610   5
  -2 -12   3 -0.8116 1.36773   3
   1  12  -3 9.23851 2.57063   7
   1  12  -3 5.76538 1.83714   4
  -1 -12   3 4.49930 2.12251   5
  -1 -12   3 4.34522 2.25713   3
   0  12  -3 10.1271 2.44417   7
   0  12  -3 9.27428 2.19427   4
   0 -12   3 8.05207 2.52179   5
   0 -12   3 8.72771 2.25187   3
  -1  12  -3 13.2952 2.52280   4
  -1  12  -3 12.2242 2.56131   7
   1 -12   3 10.3362 2.51073   3
   1 -12   3 10.7671 2.64143   5
  -2  12  -3 7.48099 2.19365   7
  -2  12  -3 1.88169 1.74879   4
   2 -12   3 -0.4061 1.65755   5
   2 -12   3 -0.5074 1.79903   3
  -3  12  -3 10.5112 2.49858   4
  -3  12  -3 12.0570 2.48716   7
   3 -12   3 6.60534 2.53822   3
   3 -12   3 7.21415 1.77266   8
   3 -12   3 5.82747 2.09786   5
  -4  12  -3 0.73117 1.65522   4
  -4  12  -3 2.59204 1.82416   7
  -4  12  -3 -1.0426 1.34648   1
   4 -12   3 -0.7725 2.02757   3
   4 -12   3 -1.0821 1.14241   8
   4 -12   3 -1.0534 1.44363   5
  -5  12  -3 19.4343 2.78404   1
  -5  12  -3 15.1365 2.62455   4
   5 -12   3 19.6277 3.32483   3
   5 -12   3 20.1252 3.05143   5
   5 -12   3 14.2150 2.40889   8
  -6  12  -3 2.28421 1.79941   4
  -6  12  -3 1.71245 1.64573   1
   6 -12   3 -0.8976 2.01179   3
   6 -12   3 -0.7887 1.46529   8
  -7  12  -3 3.04324 1.73901   1
  -7  12  -3 1.67829 1.42629   4
   7 -12   3 -0.9305 2.23958   3
   7 -12   3 -0.0864 1.71829   8
  -8  12  -3 8.46097 2.26601   4
  -8  12  -3 4.64490 2.14034   1
   8 -12   3 3.09072 2.71378   3
   8 -12   3 1.63019 2.02693   8
  -9  12  -3 19.3401 3.24942   1
  -9  12  -3 17.7361 3.01255   4
   9 -12   3 10.5828 2.74301   8
   9 -12   3 7.95815 2.74850   3
 -10  12  -3 1.72591 1.77756   4
 -10  12  -3 3.36818 2.37749   1
  10 -12   3 -1.8001 1.97991   8
  10 -12   3 -2.5956 2.48404   3
   7  11  -3 5.58946 2.31239   2
   7  11  -3 6.33776 2.57889   7
  -7 -11   3 3.85511 2.26353   3
  -7 -11   3 0.42613 2.41562   5
   6  11  -3 0.86459 2.01450   7
   6  11  -3 0.49342 1.45515   2
  -6 -11   3 1.35991 1.83746   5
  -6 -11   3 0.95439 1.92832   3
   5  11  -3 27.3414 3.93938   7
   5  11  -3 17.0293 2.98918   2
  -5 -11   3 19.0711 3.24221   3
  -5 -11   3 13.7933 2.82834   5
   4  11  -3 7.59137 2.28971   7
   4  11  -3 4.70726 2.01514   2
  -4 -11   3 3.94047 2.21747   5
  -4 -11   3 5.77476 2.35310   3
   3  11  -3 1.18568 1.53760   2
   3  11  -3 4.85168 1.67029   4
   3  11  -3 1.74737 1.85880   9
   3  11  -3 3.29511 2.08392   7
  -3 -11   3 1.55484 1.80859   5
  -3 -11   3 0.58976 1.72743   3
   2  11  -3 6.79546 2.18690   9
   2  11  -3 12.8895 2.20070   4
   2  11  -3 9.80223 2.10913   2
   2  11  -3 4.82444 1.88547   7
  -2 -11   3 7.43380 2.22310   8
  -2 -11   3 12.6248 2.78254   3
  -2 -11   3 6.69911 1.96960   5
   1  11  -3 65.8298 4.05267   4
   1  11  -3 67.4273 4.17780   2
   1  11  -3 55.7815 4.19480   9
   1  11  -3 58.8684 4.28651   7
  -1 -11   3 63.5865 3.84740   8
  -1 -11   3 61.8648 4.56562   5
  -1 -11   3 63.0626 4.81486   3
   0  11  -3 2.22116 1.47607   2
   0  11  -3 4.99810 1.83794   4
   0  11  -3 2.03761 1.82773   7
   0 -11   3 2.66143 1.99322   3
   0 -11   3 4.27599 1.97039   5
   0 -11   3 4.29980 1.52903   8
  -1  11  -3 3.42812 1.50186   7
  -1  11  -3 2.99285 1.65422   4
   1 -11   3 5.70841 1.92765   3
   1 -11   3 2.43508 1.25437   8
   1 -11   3 4.48980 1.81620   5
  -2  11  -3 15.5848 2.58265   4
  -2  11  -3 15.9739 2.70945   7
   2 -11   3 15.1538 2.09116   8
   2 -11   3 16.8986 3.06909   3
   2 -11   3 10.8306 2.37695   5
  -3  11  -3 16.5641 2.65386   4
  -3  11  -3 23.1608 2.95004   7
  -3  11  -3 27.1087 2.60820   1
   3 -11   3 23.4811 2.62309   8
   3 -11   3 21.0350 3.19123   3
   3 -11   3 19.4540 2.80648   5
  -4  11  -3 1.62080 1.54896   4
  -4  11  -3 0.92507 1.40691   1
  -4  11  -3 0.94649 1.28233   7
   4 -11   3 0.91069 1.29197   8
   4 -11   3 0.17911 1.37540   5
   4 -11   3 -3.3390 1.54748   3
  -5  11  -3 0.57770 1.34485   1
  -5  11  -3 0.45241 1.49733   4
   5 -11   3 1.56277 1.61146   5
   5 -11   3 0.28406 1.79478   3
   5 -11   3 -0.9208 1.25427   8
  -6  11  -3 -2.5880 1.16127   1
  -6  11  -3 4.43461 1.79058   4
   6 -11   3 3.82403 1.84103   3
   6 -11   3 1.48946 1.57881   8
   6 -11   3 1.33247 1.75560   5
  -7  11  -3 2.81767 1.75188   1
  -7  11  -3 0.48117 1.36542   4
   7 -11   3 0.09326 1.45706   3
   7 -11   3 -1.3808 1.56171   8
  -8  11  -3 3.92156 1.89648   1
  -8  11  -3 4.10199 1.69086   4
   8 -11   3 5.57808 2.10866   8
   8 -11   3 2.82390 2.29530   3
  -9  11  -3 7.96230 2.42739   4
  -9  11  -3 7.78324 2.43825   1
   9 -11   3 4.06858 2.16587   3
   9 -11   3 1.84326 2.03246   8
 -10  11  -3 9.15411 2.68593   1
 -10  11  -3 6.63912 2.22209   4
  10 -11   3 4.93310 2.30207   8
  10 -11   3 5.27679 2.99037   3
 -11  11  -3 1.81129 2.21829   1
  11 -11   3 0.05785 2.05196   8
  11 -11   3 -2.1110 2.26630   3
   9  10  -3 5.10208 2.11862   7
   8  10  -3 5.74115 2.08483   7
   8  10  -3 6.28903 2.44676   2
  -8 -10   3 3.75198 2.46401   3
  -8 -10   3 0.56661 2.48155   5
   7  10  -3 -0.1379 1.44429   7
   7  10  -3 2.26423 1.67263   2
  -7 -10   3 1.85099 2.42877   5
  -7 -10   3 2.04491 2.19070   3
   6  10  -3 3.02636 2.13282   8
   6  10  -3 4.38322 2.05490   2
   6  10  -3 9.99117 2.67413   7
  -6 -10   3 3.67277 2.20598   5
  -6 -10   3 6.22067 3.28443   8
  -6 -10   3 4.77651 2.29589   3
   5  10  -3 16.6812 2.84196   2
   5  10  -3 9.48731 2.50155   8
   5  10  -3 16.7707 3.18351   7
  -5 -10   3 16.7810 3.14438   5
  -5 -10   3 16.6498 3.15278   3
  -5 -10   3 12.2932 2.38846   8
   4  10  -3 2.51236 1.99571   7
   4  10  -3 3.85065 1.59383   2
   4  10  -3 4.94213 1.99047   9
   4  10  -3 5.71648 2.02816   8
  -4 -10   3 1.59314 1.69300   8
  -4 -10   3 3.48268 2.08681   3
  -4 -10   3 2.24696 1.93569   5
   3  10  -3 8.93410 2.14356   8
   3  10  -3 13.0631 2.54119   7
   3  10  -3 12.6051 2.28051   2
   3  10  -3 13.1521 2.48546   9
   3  10  -3 15.2064 2.18401   4
  -3 -10   3 8.90967 2.30961   3
  -3 -10   3 11.7582 2.57464   5
  -3 -10   3 8.26622 2.03512   8
   2  10  -3 10.3911 2.12264   9
   2  10  -3 10.1035 1.95506   2
   2  10  -3 9.76726 1.85299   4
   2  10  -3 8.31399 2.32209   7
  -2 -10   3 9.69651 2.33009   5
  -2 -10   3 4.91028 1.96932   3
  -2 -10   3 8.94613 1.86071   8
   1  10  -3 32.2826 2.84899   4
   1  10  -3 33.4634 3.13089   9
   1  10  -3 24.8046 2.71862   2
   1  10  -3 32.3054 3.07857   7
  -1 -10   3 27.9700 3.45938   3
  -1 -10   3 32.5806 3.11082   8
  -1 -10   3 31.8542 3.48564   5
   0  10  -3 35.5224 3.30082   9
   0  10  -3 28.7048 3.05418   4
   0  10  -3 34.9503 3.13337   7
   0  10  -3 33.1884 2.88692   2
   0 -10   3 31.5431 3.39635   5
   0 -10   3 32.0820 3.04133   9
   0 -10   3 36.2610 2.84970   8
   0 -10   3 32.1292 3.51806   3
  -1  10  -3 34.1406 2.81799   1
  -1  10  -3 32.1897 3.12777   9
  -1  10  -3 33.5208 2.78443   2
  -1  10  -3 36.6866 3.38348   7
  -1  10  -3 30.5729 3.17307   4
   1 -10   3 33.1988 3.08645   8
   1 -10   3 29.4986 3.27147   5
   1 -10   3 31.8100 3.55164   3
   1 -10   3 30.3493 2.95952   9
  -2  10  -3 2.28275 1.08964   1
  -2  10  -3 1.48110 1.49833   7
  -2  10  -3 0.55894 1.35602   2
  -2  10  -3 1.86719 1.53073   4
   2 -10   3 0.15793 1.58675   3
   2 -10   3 1.22640 1.29526   8
   2 -10   3 1.73589 1.56527   5
  -3  10  -3 2.93900 1.40558   4
  -3  10  -3 4.13455 1.32614   1
  -3  10  -3 7.04878 1.89697   7
   3 -10   3 3.66901 1.65542   5
   3 -10   3 1.92472 1.34875   8
   3 -10   3 -0.1174 1.17146   3
  -4  10  -3 129.972 5.74388   4
  -4  10  -3 125.362 5.04476   1
  -4  10  -3 129.439 5.58130   7
   4 -10   3 125.329 5.19332   8
   4 -10   3 120.611 6.10780   3
   4 -10   3 130.156 5.56819   5
  -5  10  -3 6.94511 1.68941   7
  -5  10  -3 8.01517 2.02463   4
  -5  10  -3 8.52085 1.87301   1
   5 -10   3 9.95844 1.98122   8
   5 -10   3 6.73093 1.91231   3
   5 -10   3 8.20039 2.05669   5
  -6  10  -3 37.3021 3.31001   4
  -6  10  -3 36.1446 3.20412   1
   6 -10   3 42.6647 3.36138   8
   6 -10   3 29.0539 3.66362   3
   6 -10   3 38.5707 3.20925   5
  -7  10  -3 6.19826 1.90525   1
  -7  10  -3 7.14348 1.91670   4
   7 -10   3 4.52297 1.88308   8
   7 -10   3 6.28882 2.14688   5
   7 -10   3 4.55182 1.88778   3
  -8  10  -3 8.74559 2.07775   4
  -8  10  -3 5.37136 2.02248   1
   8 -10   3 2.61822 1.88264   8
   8 -10   3 8.47797 2.56708   3
  -9  10  -3 3.45403 1.75253   4
  -9  10  -3 4.13497 2.04081   1
   9 -10   3 2.62246 2.21177   3
   9 -10   3 4.60549 2.11314   8
 -10  10  -3 3.60787 2.00542   4
 -10  10  -3 0.50884 1.39594   1
  10 -10   3 -1.3849 1.93516   8
  10 -10   3 0.13891 2.25036   3
 -11  10  -3 9.62241 2.79337   1
  11 -10   3 6.87280 2.74926   8
  11 -10   3 4.53886 2.76975   3
   9   9  -3 0.60815 2.22706   8
   9   9  -3 3.64184 1.84122   7
   9   9  -3 1.00667 2.08393   2
  -9  -9   3 -0.2138 2.22818   5
  -9  -9   3 -0.8382 1.99694   3
   8   9  -3 0.32798 1.71962   7
   8   9  -3 -0.0999 2.07277   8
   8   9  -3 1.58039 2.18321   2
  -8  -9   3 3.44204 2.26027   5
  -8  -9   3 1.39675 1.93574   8
  -8  -9   3 0.55432 1.97442   3
   7   9  -3 5.35675 2.20675   7
   7   9  -3 1.40268 1.93573   8
   7   9  -3 4.42879 2.03554   2
  -7  -9   3 3.23264 1.77329   5
  -7  -9   3 3.13433 2.07635   3
  -7  -9   3 3.32213 1.84393   8
   6   9  -3 0.80761 1.67145   8
   6   9  -3 4.37685 2.10803   7
   6   9  -3 6.46987 2.17578   2
  -6  -9   3 2.20503 2.04072   5
  -6  -9   3 2.61967 1.96168   3
  -6  -9   3 3.77436 1.83208   8
   5   9  -3 21.1351 3.05007   9
   5   9  -3 18.4568 3.04044   7
   5   9  -3 15.6611 2.60805   8
   5   9  -3 13.4755 2.28906   2
  -5  -9   3 14.8352 2.47801   8
  -5  -9   3 14.7825 2.63456   3
  -5  -9   3 21.7539 3.12146   5
   4   9  -3 13.5390 1.86494   4
   4   9  -3 15.4446 2.50734   2
   4   9  -3 15.2001 2.61036   9
   4   9  -3 18.2705 2.93604   7
   4   9  -3 13.5493 2.35455   8
  -4  -9   3 15.2010 2.57559   3
  -4  -9   3 15.9567 2.52641   8
  -4  -9   3 13.3193 2.36719   5
   3   9  -3 54.8348 4.10830   7
   3   9  -3 50.5230 3.67046   2
   3   9  -3 48.7212 3.45054   8
   3   9  -3 51.6897 3.16531   4
   3   9  -3 49.1712 3.80000   9
  -3  -9   3 53.9061 4.09636   3
  -3  -9   3 51.5086 3.90710   5
  -3  -9   3 45.8796 3.37462   8
   2   9  -3 118.808 5.74546   7
   2   9  -3 114.308 4.75913   4
   2   9  -3 116.059 5.53229   9
   2   9  -3 116.362 5.21082   2
  -2  -9   3 109.697 4.97980   8
  -2  -9   3 121.198 5.54835   5
  -2  -9   3 112.097 5.63658   3
   1   9  -3 39.4683 3.49616   7
   1   9  -3 43.2668 3.32362   9
   1   9  -3 40.8208 3.06965   2
   1   9  -3 42.1798 3.04514   4
  -1  -9   3 35.8800 2.83835   8
  -1  -9   3 43.0126 3.61934   3
  -1  -9   3 35.4609 3.14427   5
   0   9  -3 1.35069 1.66675   7
   0   9  -3 3.33593 1.40623   2
   0   9  -3 1.64070 1.53289   4
   0   9  -3 0.73366 0.96122   1
   0   9  -3 2.56078 1.39314   9
   0  -9   3 2.01008 1.64176   3
   0  -9   3 3.28048 1.59456   5
   0  -9   3 2.23259 1.37024   8
   0  -9   3 1.83483 1.22928   9
  -1   9  -3 59.6815 2.77519   1
  -1   9  -3 55.9970 3.73312   4
  -1   9  -3 55.9842 3.52372   9
   1  -9   3 56.8832 3.48589   9
  -2   9  -3 304.938 9.21161   9
  -2   9  -3 309.363 9.39871   4
  -2   9  -3 304.204 8.81131   2
  -2   9  -3 290.997 9.42697   7
  -2   9  -3 314.497 8.47304   1
   2  -9   3 312.553 8.82615   2
   2  -9   3 322.305 9.51989   5
   2  -9   3 334.529 10.1928   3
   2  -9   3 309.337 8.98958   8
   2  -9   3 327.432 9.37922   9
  -3   9  -3 15.0880 2.34275   4
  -3   9  -3 15.7254 2.10569   1
  -3   9  -3 14.8698 2.35361   7
  -3   9  -3 10.9008 1.71606   2
   3  -9   3 11.5742 1.66375   2
   3  -9   3 14.4375 2.05909   8
   3  -9   3 11.4000 1.89758   9
   3  -9   3 16.0958 2.48992   3
   3  -9   3 17.5892 2.31746   5
  -4   9  -3 2.52284 1.35286   1
  -4   9  -3 0.26342 1.40580   7
  -4   9  -3 0.18073 1.13647   4
   4  -9   3 2.46172 1.31695   8
   4  -9   3 3.61427 1.70141   3
   4  -9   3 1.52847 1.27501   5
  -5   9  -3 34.6595 2.89909   1
  -5   9  -3 35.2256 3.15863   4
  -5   9  -3 40.5229 3.03827   7
   5  -9   3 37.4147 2.95488   5
   5  -9   3 34.0714 2.87056   8
   5  -9   3 42.4463 3.66107   3
  -6   9  -3 10.0712 1.84613   1
  -6   9  -3 10.9589 1.97846   4
  -6   9  -3 10.5834 1.58881   6
   6  -9   3 8.90820 1.81336   5
   6  -9   3 8.70381 2.10094   3
   6  -9   3 9.13711 1.93270   8
  -7   9  -3 -1.0616 0.97241   1
  -7   9  -3 0.44778 0.97310   4
  -7   9  -3 -1.7831 0.93395   6
   7  -9   3 -0.3574 1.24876   5
   7  -9   3 -1.0741 1.55950   3
   7  -9   3 -1.0369 1.38759   8
  -8   9  -3 1.50262 1.66577   1
  -8   9  -3 1.69579 1.28026   6
  -8   9  -3 3.49596 1.58863   4
   8  -9   3 0.07193 1.62636   8
   8  -9   3 2.53649 2.09106   3
  -9   9  -3 4.91014 1.82093   4
  -9   9  -3 -0.9760 1.06152   6
  -9   9  -3 3.34470 1.87646   1
   9  -9   3 4.63508 2.11904   3
 -10   9  -3 -0.1844 1.50893   6
 -10   9  -3 3.02707 1.82412   4
 -10   9  -3 0.40952 1.82497   1
  10  -9   3 2.43267 2.13559   3
  10  -9   3 -0.6698 1.92243   8
 -11   9  -3 5.24167 2.33697   1
 -11   9  -3 0.53646 1.61332   6
  11  -9   3 2.53422 2.43535   8
  11  -9   3 2.16421 2.35264   3
 -12   9  -3 3.43189 2.15285   6
 -12   9  -3 3.30422 2.42503   1
  12  -9   3 3.27378 2.70549   3
  12  -9   3 2.13927 2.66913   8
  10   8  -3 2.57325 2.46444   8
  10   8  -3 3.04128 2.41447   2
 -10  -8   3 1.69413 2.04167   3
 -10  -8   3 3.29074 2.48698   5
   9   8  -3 1.98170 2.32108   8
   9   8  -3 5.50392 1.99709   7
   9   8  -3 5.42356 1.98153   2
  -9  -8   3 0.64742 1.94517   5
  -9  -8   3 2.42975 2.01817   3
   8   8  -3 0.02363 1.71047   8
   8   8  -3 1.04582 1.68448   2
   8   8  -3 -0.2209 1.37006   7
  -8  -8   3 -1.7089 1.72361   5
  -8  -8   3 0.09282 1.74132   3
   7   8  -3 -0.8399 1.53940   2
   7   8  -3 2.08320 1.79248   7
   7   8  -3 0.48150 1.65421   8
  -7  -8   3 0.83795 1.70924   3
  -7  -8   3 -1.3089 1.56509   5
   6   8  -3 2.62330 1.84958   7
   6   8  -3 3.09476 1.85999   8
   6   8  -3 3.78917 1.85759   2
   6   8  -3 2.22466 1.68934   9
  -6  -8   3 0.67906 1.53486   8
  -6  -8   3 2.47742 1.78429   3
  -6  -8   3 3.45811 1.84785   5
  -6  -8   3 4.02622 1.61523   6
   5   8  -3 28.0445 3.13468   8
   5   8  -3 39.5302 3.60846   7
   5   8  -3 40.1982 3.52093   2
   5   8  -3 37.5874 3.28245   9
  -5  -8   3 33.3632 2.74546   6
  -5  -8   3 28.9762 3.33372   5
  -5  -8   3 33.5302 3.49701   8
  -5  -8   3 30.0080 3.37571   3
   4   8  -3 23.4140 2.84652   2
   4   8  -3 23.1572 2.22883   4
   4   8  -3 15.0501 2.51750   9
   4   8  -3 26.8892 3.22194   7
   4   8  -3 24.3004 2.83963   8
  -4  -8   3 22.9404 2.24978   6
  -4  -8   3 17.9457 2.74024   3
  -4  -8   3 22.3072 2.84468   8
  -4  -8   3 20.2300 2.71707   5
   3   8  -3 74.8048 3.50731   4
   3   8  -3 76.5653 4.24439   2
   3   8  -3 78.1980 4.47357   9
   3   8  -3 78.3910 4.13603   8
   3   8  -3 78.2496 4.38025   7
  -3  -8   3 80.0311 4.15235   5
  -3  -8   3 77.0530 3.39649   6
  -3  -8   3 72.3607 4.05142   8
  -3  -8   3 82.0704 4.67035   3
   2   8  -3 167.095 6.40756   7
   2   8  -3 160.725 6.39354   9
   2   8  -3 157.435 5.93527   2
   2   8  -3 166.419 5.62818   4
   2   8  -3 166.215 6.00916   8
  -2  -8   3 164.746 5.07235   6
  -2  -8   3 168.151 6.23105   5
  -2  -8   3 176.842 6.68589   3
  -2  -8   3 153.154 5.88964   8
   1   8  -3 124.642 4.92378   2
   1   8  -3 118.490 5.14345   7
   1   8  -3 119.735 4.56518   4
   1   8  -3 119.092 5.14463   9
  -1  -8   3 118.852 5.35805   3
  -1  -8   3 115.600 4.75835   8
  -1  -8   3 118.796 4.98226   5
  -1  -8   3 117.841 3.85432   6
   0   8  -3 224.502 7.54227   7
   0   8  -3 219.891 6.97300   2
   0   8  -3 213.344 6.94866   4
   0   8  -3 226.203 5.89403   1
   0   8  -3 220.832 7.32212   9
   0  -8   3 221.581 7.16746   5
   0  -8   3 232.819 7.74240   3
   0  -8   3 218.471 5.79286   6
   0  -8   3 224.443 7.03799   8
   0  -8   3 230.751 7.42720   9
  -1   8  -3 -0.7454 0.86365   2
  -1   8  -3 -0.7674 0.72122   7
  -1   8  -3 -2.1934 0.96352   4
  -1   8  -3 -0.0529 0.70134   1
  -1   8  -3 -0.9327 0.82103   9
   1  -8   3 -0.8711 0.48662   6
   1  -8   3 -0.9034 0.75669   5
   1  -8   3 -0.0712 0.80756   9
   1  -8   3 -1.1226 0.72038   8
   1  -8   3 0.21214 1.08321   3
  -2   8  -3 23.7927 1.39839   6
  -2   8  -3 22.3969 2.39767   7
  -2   8  -3 24.9315 2.17457   4
  -2   8  -3 29.0617 1.97146   1
  -2   8  -3 24.1007 2.11636   9
  -2   8  -3 24.5608 2.11388   2
   2  -8   3 20.7331 1.82609   2
   2  -8   3 22.8200 1.44057   6
   2  -8   3 24.0495 2.33071   5
   2  -8   3 25.3385 2.17483   9
   2  -8   3 20.6988 2.43855   3
   2  -8   3 24.5494 2.03367   8
  -3   8  -3 2.47931 1.11369   1
  -3   8  -3 1.07592 0.95224   2
  -3   8  -3 1.48931 0.71081   6
  -3   8  -3 4.86720 1.51118   7
  -3   8  -3 1.73524 1.30803   4
   3  -8   3 4.69670 1.52984   3
   3  -8   3 4.02195 1.17586   9
   3  -8   3 0.95157 0.88453   2
   3  -8   3 2.65860 1.11546   5
   3  -8   3 2.94115 0.85059   6
   3  -8   3 2.96067 1.09838   8
  -4   8  -3 5.61573 1.62365   7
  -4   8  -3 7.35407 1.43402   1
  -4   8  -3 6.05604 1.03506   6
  -4   8  -3 4.09074 1.44733   4
   4  -8   3 8.06092 1.55894   5
   4  -8   3 6.68617 1.25895   2
   4  -8   3 6.11504 1.43767   8
   4  -8   3 8.20146 1.42692   9
  -5   8  -3 -0.7237 1.55079   4
[truncated: 1,415,424 more chars]
