# Supplementary material for: Crystal structure, DFT study and Hirshfeld surface analysis of ethyl 6-chloro-2-eth­oxy­quinoline-4-carboxyl­ate
Source: Acta Crystallogr E Crystallogr Commun. 2019 May 31;75(Pt 6):912–6. doi: 10.1107/S2056989019007473 (PMC6658954; doi:10.1107/S2056989019007473)
Supplement: Supplementary file 2 [file e-75-00912-Isup2.hkl]

data_I                                                                          
_shelx_title ' a in C2/c'                                                       
_shelx_refln_list_code          4                                               
_shelx_F_calc_maximum      227.77                                               
_exptl_crystal_F_000      1168.00                                               
_reflns_d_resolution_high  0.7698                                               
                                                                                
loop_                                                                           
 _space_group_symop_operation_xyz                                               
 'x, y, z'                                                                      
 '-x, y, -z+1/2'                                                                
 'x+1/2, y+1/2, z'                                                              
 '-x+1/2, y+1/2, -z+1/2'                                                        
 '-x, -y, -z'                                                                   
 'x, -y, z-1/2'                                                                 
 '-x+1/2, -y+1/2, -z'                                                           
 'x+1/2, -y+1/2, z-1/2'                                                         
                                                                                
_cell_length_a    14.2634                                                       
_cell_length_b    16.0124                                                       
_cell_length_c    13.7732                                                       
_cell_angle_alpha  90.000                                                       
_cell_angle_beta  117.748                                                       
_cell_angle_gamma  90.000                                                       
                                                                                
_shelx_F_squared_multiplier     1.000                                           
                                                                                
loop_                                                                           
 _refln_index_h                                                                 
 _refln_index_k                                                                 
 _refln_index_l                                                                 
 _refln_F_squared_calc                                                          
 _refln_F_squared_meas                                                          
 _refln_F_squared_sigma                                                         
 _refln_observed_status                                                         
   2   0   0       5455.13       5543.63        85.63 o                         
   4   0   0       4550.82       5964.18        37.94 o                         
   6   0   0      23526.92      26490.56       180.66 o                         
   8   0   0       6502.47       6556.40        47.96 o                         
  10   0   0        203.13        199.24         5.16 o                         
  12   0   0        196.89        219.73         9.25 o                         
  14   0   0        427.42        507.64        18.00 o                         
  16   0   0         53.37         89.45         9.08 o                         
   1   1   0      26322.70      27128.20       260.41 o                         
   3   1   0       2611.05       3035.08        14.63 o                         
   5   1   0       6176.67       6584.43        32.06 o                         
   7   1   0       1290.04       1627.07         9.77 o                         
   9   1   0        729.91        672.99         5.76 o                         
  11   1   0         97.33         90.98         3.46 o                         
  13   1   0        188.67        204.12         5.27 o                         
  15   1   0        139.51        150.69         5.90 o                         
   0   2   0      38694.84      36516.90       248.66 o                         
   2   2   0       4805.11       5224.32        35.29 o                         
   4   2   0       1571.79       1210.80         6.56 o                         
   6   2   0       2737.13       2582.85        13.97 o                         
   8   2   0       1721.59       1851.56        11.17 o                         
  10   2   0       1076.39        959.08         8.24 o                         
  12   2   0         38.52         32.03         2.60 o                         
  14   2   0        223.64        213.61         8.92 o                         
  16   2   0          8.82         26.75         4.84 o                         
   1   3   0       1328.97       1225.21         5.89 o                         
   3   3   0       1545.40       1878.55        13.02 o                         
   5   3   0       6189.77       5627.66        26.39 o                         
   7   3   0        150.04        100.17         2.00 o                         
   9   3   0        996.23        883.05         6.84 o                         
  11   3   0         46.70         41.43         2.55 o                         
  13   3   0        290.09        272.97         6.13 o                         
  15   3   0        108.08        120.02         5.53 o                         
   0   4   0          2.98          4.20         0.50 o                         
   2   4   0        892.72        917.82         5.03 o                         
   4   4   0       5842.90       5898.55        31.29 o                         
   6   4   0        858.19        943.60         5.96 o                         
   8   4   0         47.45         55.84         1.78 o                         
  10   4   0        869.06        787.36         7.19 o                         
  12   4   0         55.73         27.80         2.29 o                         
  14   4   0        151.01        158.05         5.73 o                         
  16   4   0          0.35         13.24         4.68 o                         
   1   5   0       2231.68       2156.70        10.03 o                         
   3   5   0        482.12        486.88         3.35 o                         
   5   5   0        249.55        414.08         3.89 o                         
   7   5   0        143.10        126.39         2.20 o                         
   9   5   0        378.97        395.05         4.27 o                         
  11   5   0        150.14        101.29         3.31 o                         
  13   5   0         22.69         22.15         2.88 o                         
  15   5   0         51.36         72.04         5.44 o                         
   0   6   0      20183.04      21049.03       130.13 o                         
   2   6   0        193.55        264.98         2.14 o                         
   4   6   0      10663.32      11590.18        52.69 o                         
   6   6   0        465.24        501.61         4.24 o                         
   8   6   0        891.41        890.04         7.11 o                         
  10   6   0        640.99        692.65         6.76 o                         
  12   6   0         35.51         35.78         2.71 o                         
  14   6   0         97.79        104.16         5.32 o                         
   1   7   0       6090.17       6160.41        27.84 o                         
   3   7   0        184.58        152.53         1.76 o                         
   5   7   0       1229.35        980.84         6.42 o                         
   7   7   0          2.01          2.74         1.15 o                         
   9   7   0        637.36        576.10         6.40 o                         
  11   7   0         38.56         37.05         2.64 o                         
  13   7   0          0.62          2.86         2.48 o                         
  15   7   0         24.82         20.40         4.24 o                         
   0   8   0       4774.18       5844.20        37.76 o                         
   2   8   0        644.71        714.84         4.64 o                         
   4   8   0       1277.80       1408.32         8.13 o                         
   6   8   0         63.04         34.95         1.40 o                         
   8   8   0        338.13        283.38         4.33 o                         
  10   8   0        220.76        172.33         4.66 o                         
  12   8   0          3.57          2.71         2.34 o                         
  14   8   0          0.35          2.66         3.11 o                         
   1   9   0        340.18        290.90         2.59 o                         
   3   9   0        110.37        142.89         2.05 o                         
   5   9   0         10.11         13.68         1.27 o                         
   7   9   0        610.81        559.78         5.96 o                         
   9   9   0       1041.49        948.13         9.71 o                         
  11   9   0         25.99         25.67         3.18 o                         
  13   9   0         70.25         80.23         4.82 o                         
   0  10   0        143.45        107.03         2.51 o                         
   2  10   0       4844.49       5142.52        24.07 o                         
   4  10   0        224.08        225.13         2.92 o                         
   6  10   0        144.80        150.93         3.03 o                         
   8  10   0       3281.80       3346.64        21.20 o                         
  10  10   0          1.51         -1.25         2.10 o                         
  12  10   0          2.22         12.77         3.21 o                         
  14  10   0         18.53         30.02         4.21 o                         
   1  11   0        195.78        172.96         2.28 o                         
   3  11   0        391.13        341.91         3.97 o                         
   5  11   0          6.83          9.67         1.50 o                         
   7  11   0        290.72        239.15         4.55 o                         
   9  11   0        121.06         75.66         3.61 o                         
  11  11   0          2.57         -1.82         2.61 o                         
  13  11   0          2.57          7.52         3.40 o                         
   0  12   0        672.22        692.94         8.11 o                         
   2  12   0        261.56        216.85         3.84 o                         
   4  12   0         11.81         21.89         1.79 o                         
   6  12   0        562.82        551.50         6.43 o                         
   8  12   0         53.70         37.24         2.69 o                         
  10  12   0          0.47         -0.84         2.31 o                         
  12  12   0          9.78         15.12         3.90 o                         
   1  13   0         11.79         25.19         2.14 o                         
   3  13   0        837.96        732.25         7.72 o                         
   5  13   0        382.24        328.28         4.78 o                         
   7  13   0          0.00         -1.78         1.83 o                         
   9  13   0         14.62          8.31         2.59 o                         
  11  13   0         14.82         21.04         3.39 o                         
   0  14   0        186.47        128.73         5.64 o                         
   2  14   0        174.94        122.34         3.79 o                         
   4  14   0        529.52        565.33         6.56 o                         
   6  14   0          0.37         -3.26         1.70 o                         
   8  14   0         17.41         22.87         2.82 o                         
  10  14   0          0.92          7.32         3.05 o                         
  12  14   0          0.52          3.18         3.58 o                         
   1  15   0        128.41        148.41         4.36 o                         
   3  15   0         38.37         63.76         3.16 o                         
   5  15   0         18.41         26.85         2.54 o                         
   7  15   0          1.20         -2.65         2.85 o                         
   9  15   0         76.15        107.34         5.42 o                         
  11  15   0          0.27          6.16         3.41 o                         
   0  16   0         54.08         66.57         4.75 o                         
   2  16   0         43.45         51.76         3.31 o                         
   4  16   0        112.97        128.92         4.29 o                         
   6  16   0         10.96          3.72         2.71 o                         
   8  16   0          0.32          1.59         2.73 o                         
  10  16   0         16.68         11.97         3.61 o                         
   1  17   0          6.47         12.45         2.43 o                         
   3  17   0          0.03          0.60         1.95 o                         
   5  17   0          0.33         -0.60         2.57 o                         
   7  17   0          4.96          3.82         3.10 o                         
   9  17   0        115.72        143.90         7.08 o                         
   0  18   0         34.76         37.79         5.07 o                         
   2  18   0          3.31          3.61         2.70 o                         
   4  18   0         53.00         52.40         4.15 o                         
   6  18   0          2.61          5.27         3.15 o                         
   8  18   0          0.65          1.85         4.36 o                         
   1  19   0         23.31         42.44         3.90 o                         
   3  19   0          8.50         -2.13         2.99 o                         
   5  19   0         41.03         74.73         4.95 o                         
   0  20   0         95.88        111.30         7.20 o                         
   2  20   0         16.99          4.64         4.49 o                         
   4  20   0          2.09          0.66         3.35 o                         
 -15   1   1          2.99          1.69         2.46 o                         
 -13   1   1         83.86         90.73         3.76 o                         
 -11   1   1         25.57         13.48         2.07 o                         
  -9   1   1         15.30          9.08         1.04 o                         
  -7   1   1       3180.23       3130.56        16.66 o                         
  -5   1   1         85.87        112.83         1.42 o                         
  -3   1   1      15493.63      15525.76        76.73 o                         
  -1   1   1        618.51        770.91         3.88 o                         
   1   1   1      10094.48      10404.55       106.41 o                         
   3   1   1        635.12        817.48         4.64 o                         
   5   1   1        137.01        183.78         2.13 o                         
   7   1   1       1155.91       1113.80         7.51 o                         
   9   1   1         85.09         67.51         2.30 o                         
  11   1   1        261.55        207.42         4.74 o                         
  13   1   1         13.91          7.78         2.68 o                         
  15   1   1          5.82         12.07         4.01 o                         
 -16   2   1         27.57         29.42         3.85 o                         
 -14   2   1          0.78         -4.28         2.14 o                         
 -12   2   1        370.07        325.15         5.67 o                         
 -10   2   1        293.65        266.81         4.47 o                         
  -8   2   1        380.59        280.68         3.29 o                         
  -6   2   1        211.33        285.53         2.50 o                         
  -4   2   1         23.19         18.83         0.70 o                         
  -2   2   1       2479.31       2415.71        13.77 o                         
   0   2   1       1946.59       1950.69         9.88 o                         
   2   2   1       1925.88       2291.98        15.51 o                         
   4   2   1        665.76        637.54         4.09 o                         
   6   2   1       2531.43       2647.19        14.45 o                         
   8   2   1        340.05        268.55         3.33 o                         
  10   2   1        142.63        159.57         3.69 o                         
  12   2   1          3.17          4.90         2.04 o                         
  14   2   1         10.95         16.74         3.15 o                         
 -15   3   1          0.54          5.94         2.84 o                         
 -13   3   1         52.49         40.25         2.72 o                         
 -11   3   1       1150.31       1139.41         9.61 o                         
  -9   3   1        240.16        250.03         3.25 o                         
  -7   3   1       1643.41       1925.01        15.02 o                         
  -5   3   1       2803.35       2913.38        34.81 o                         
  -3   3   1        992.07        922.06        10.46 o                         
  -1   3   1      21187.38      22064.84        93.27 o                         
   1   3   1       3360.50       3391.95        15.32 o                         
   3   3   1        106.20        114.60         1.40 o                         
   5   3   1       4729.71       5611.25        27.09 o                         
   7   3   1         48.29         64.15         2.41 o                         
   9   3   1        881.85        888.54         7.13 o                         
  11   3   1         90.10        105.89         3.62 o                         
  13   3   1         22.91         13.55         2.67 o                         
  15   3   1         22.15         31.94         4.55 o                         
 -16   4   1          1.38          4.62         3.89 o                         
 -14   4   1        193.82        191.40         6.74 o                         
 -12   4   1       1234.50       1223.16        10.43 o                         
 -10   4   1        149.29        139.36         3.29 o                         
  -8   4   1         11.92         18.90         1.24 o                         
  -6   4   1        905.67       1127.08        11.81 o                         
  -4   4   1       3641.94       3829.60        38.03 o                         
  -2   4   1          0.67          4.39         0.73 o                         
   0   4   1      12357.89      12274.13        61.06 o                         
   2   4   1       2198.93       2394.05        11.39 o                         
   4   4   1        623.82        543.91         3.72 o                         
   6   4   1       6053.41       5955.06        28.30 o                         
   8   4   1        884.34        802.19         6.24 o                         
  10   4   1          8.27          7.63         1.71 o                         
  12   4   1        213.93        199.42         5.02 o                         
  14   4   1         74.69         79.82         4.83 o                         
 -15   5   1          9.43         14.85         3.60 o                         
 -13   5   1          1.57         -3.32         1.66 o                         
 -11   5   1        109.93         94.87         3.20 o                         
  -9   5   1       1230.55       1171.12        12.00 o                         
  -7   5   1        181.91        218.59         4.16 o                         
  -5   5   1        112.81        139.42         3.10 o                         
  -3   5   1       2427.70       2389.80        11.28 o                         
  -1   5   1        907.94        984.24         5.24 o                         
   1   5   1       9363.73       9493.22        42.79 o                         
   3   5   1       6183.18       6872.78        30.99 o                         
   5   5   1       3356.37       3450.24        18.08 o                         
   7   5   1        971.73        996.02         6.56 o                         
   9   5   1       1682.19       1502.27        10.09 o                         
  11   5   1         13.11          8.66         2.01 o                         
  13   5   1         52.11         50.63         3.49 o                         
  15   5   1         17.37         16.20         6.32 o                         
 -16   6   1          0.13          0.33         3.49 o                         
 -14   6   1         51.57         58.66         4.28 o                         
 -12   6   1        143.01        115.52         3.57 o                         
 -10   6   1        294.96        269.33         5.37 o                         
  -8   6   1        801.59        750.00        10.14 o                         
  -6   6   1         90.85         76.63         1.46 o                         
  -4   6   1       4390.60       4512.51        22.12 o                         
  -2   6   1        127.99        133.88         1.55 o                         
   0   6   1        541.83        652.23         3.84 o                         
   2   6   1        129.94         82.76         1.26 o                         
   4   6   1       2321.03       2780.02        14.09 o                         
   6   6   1         86.98         85.20         1.84 o                         
   8   6   1        511.55        594.09         5.64 o                         
  10   6   1        331.20        292.22         4.90 o                         
  12   6   1         64.56         62.47         3.46 o                         
  14   6   1        138.45        149.23         8.62 o                         
 -15   7   1         28.33         38.47         4.15 o                         
 -13   7   1        230.90        233.41         6.12 o                         
 -11   7   1         73.95         63.24         2.98 o                         
  -9   7   1        113.19         96.94         2.76 o                         
  -7   7   1         77.75         47.78         1.79 o                         
  -5   7   1        299.79        267.52         2.81 o                         
  -3   7   1         57.52         94.61         1.56 o                         
  -1   7   1       6796.13       7221.71        31.72 o                         
   1   7   1      19792.48      20348.47        93.19 o                         
   3   7   1       2293.00       2551.93        13.01 o                         
   5   7   1       1356.90       1438.91         8.89 o                         
   7   7   1       2007.35       2056.87        13.29 o                         
   9   7   1       1331.98       1326.38        11.17 o                         
  11   7   1        222.14        209.81         4.92 o                         
  13   7   1          6.63         10.53         2.89 o                         
 -14   8   1         20.27         20.40         3.20 o                         
 -12   8   1         81.88         79.32         3.91 o                         
 -10   8   1         95.94         96.12         3.38 o                         
  -8   8   1       4060.11       3928.51        31.44 o                         
  -6   8   1        122.74        146.38         2.20 o                         
  -4   8   1       2982.83       2660.15        13.83 o                         
  -2   8   1       1320.53       1332.79         7.59 o                         
   0   8   1        290.31        239.95         2.17 o                         
   2   8   1         23.29         24.89         0.82 o                         
   4   8   1        470.76        451.98         3.81 o                         
   6   8   1       1578.64       1511.24         9.63 o                         
   8   8   1          5.95         -3.59         1.80 o                         
  10   8   1        194.88        197.01         4.41 o                         
  12   8   1         59.85         77.84         4.09 o                         
  14   8   1         13.54          6.18         3.99 o                         
 -15   9   1          3.16          3.07         3.61 o                         
 -13   9   1         61.95         71.42         4.94 o                         
 -11   9   1         27.17         31.25         2.79 o                         
  -9   9   1        250.99        238.54         4.27 o                         
  -7   9   1        123.74        127.31         2.97 o                         
  -5   9   1        690.64        634.48         5.20 o                         
  -3   9   1        944.87        852.36         5.63 o                         
  -1   9   1        986.32       1329.95         7.27 o                         
   1   9   1       1381.74       1499.43         8.31 o                         
   3   9   1        548.20        594.21         4.28 o                         
   5   9   1        157.79        125.82         2.26 o                         
   7   9   1         26.03         38.90         2.23 o                         
   9   9   1         24.23         13.84         2.03 o                         
  11   9   1         95.37        127.26         5.08 o                         
  13   9   1         46.79         52.25         4.83 o                         
 -14  10   1         42.20         59.01         4.77 o                         
 -12  10   1         30.54         25.65         3.46 o                         
 -10  10   1         19.98         24.04         2.71 o                         
  -8  10   1       3064.05       3215.87        19.81 o                         
  -6  10   1          1.62         -0.04         1.11 o                         
  -4  10   1        239.39        205.51         2.68 o                         
  -2  10   1        833.52        908.22         6.12 o                         
   0  10   1       2325.40       2161.48        11.16 o                         
   2  10   1        980.60       1079.08         6.39 o                         
   4  10   1        275.25        261.46         3.15 o                         
   6  10   1        742.93        766.84         7.20 o                         
   8  10   1        261.28        154.67         4.45 o                         
  10  10   1        440.24        443.83         7.46 o                         
  12  10   1          2.58         11.90         3.34 o                         
 -13  11   1        149.48        192.09         7.00 o                         
 -11  11   1          6.66          4.14         2.58 o                         
  -9  11   1        151.23        151.30         4.91 o                         
  -7  11   1          1.49         -3.75         1.88 o                         
  -5  11   1          2.25          3.13         1.47 o                         
  -3  11   1       2478.71       2395.28        13.31 o                         
  -1  11   1       1282.84       1461.09         8.35 o                         
   1  11   1        838.08        666.31         4.94 o                         
   3  11   1          0.55         -2.35         1.18 o                         
   5  11   1       4027.19       3877.09        23.35 o                         
   7  11   1        292.39        260.60         5.15 o                         
   9  11   1          4.42          4.22         2.20 o                         
  11  11   1         82.06         87.03         4.82 o                         
  13  11   1        114.85        148.62         7.36 o                         
 -12  12   1          2.55          2.35         3.38 o                         
 -10  12   1          2.11          0.74         2.41 o                         
  -8  12   1        198.72        197.55         4.50 o                         
  -6  12   1          0.76         -1.19         1.56 o                         
  -4  12   1        175.55        123.38         3.03 o                         
  -2  12   1        558.43        685.29         5.95 o                         
   0  12   1         47.09         34.78         1.65 o                         
   2  12   1         87.34         67.03         2.40 o                         
   4  12   1          0.44         -2.99         1.49 o                         
   6  12   1         49.39         37.21         2.63 o                         
   8  12   1         34.07         30.32         2.75 o                         
  10  12   1         41.40         33.63         3.67 o                         
  12  12   1         18.57         32.38         4.72 o                         
 -13  13   1         35.94         38.55         4.53 o                         
 -11  13   1          0.09          7.40         2.87 o                         
  -9  13   1        625.94        685.27         9.69 o                         
  -7  13   1         37.30         39.88         2.59 o                         
  -5  13   1        446.99        483.02         5.48 o                         
  -3  13   1       4673.19       4666.66        29.38 o                         
  -1  13   1        138.23        151.78         3.62 o                         
   1  13   1         63.93         69.46         2.52 o                         
   3  13   1        126.42        119.23         3.14 o                         
   5  13   1          2.68         -3.16         1.58 o                         
   7  13   1         53.02         39.43         2.73 o                         
   9  13   1         49.38         39.66         3.52 o                         
  11  13   1         33.34         46.74         4.35 o                         
 -12  14   1          6.55          1.92         3.45 o                         
 -10  14   1          1.13         -1.14         2.48 o                         
  -8  14   1         92.59         85.52         4.06 o                         
  -6  14   1         29.62         34.84         2.88 o                         
  -4  14   1        306.62        242.21         4.47 o                         
  -2  14   1        257.10        246.82         4.97 o                         
   0  14   1         37.53         12.69         2.11 o                         
   2  14   1        245.13        245.36         4.69 o                         
   4  14   1        611.14        618.56         6.53 o                         
   6  14   1        183.13        203.68         4.74 o                         
   8  14   1          1.12          6.52         2.53 o                         
  10  14   1        128.68        146.51         6.15 o                         
 -11  15   1          0.50          8.99         3.63 o                         
  -9  15   1         16.36         16.00         3.10 o                         
  -7  15   1          8.00         -2.51         2.29 o                         
  -5  15   1        105.41         77.28         3.51 o                         
  -3  15   1          0.14          0.92         2.00 o                         
  -1  15   1         30.91         10.47         2.19 o                         
   1  15   1          6.79          0.20         1.95 o                         
   3  15   1          1.00          0.00         1.76 o                         
   5  15   1          0.04         -2.07         1.85 o                         
   7  15   1         93.34        120.07         4.61 o                         
   9  15   1         28.73         55.95         4.39 o                         
 -10  16   1          4.57          7.84         3.41 o                         
  -8  16   1         13.12          6.02         2.82 o                         
  -6  16   1          0.38         -0.20         2.53 o                         
  -4  16   1        149.97        129.16         4.74 o                         
  -2  16   1         64.06         58.23         3.29 o                         
   0  16   1          0.62         -3.33         1.89 o                         
   2  16   1        454.21        491.38         6.98 o                         
   4  16   1         23.58         13.22         2.51 o                         
   6  16   1          1.32         -3.26         2.58 o                         
   8  16   1         28.53         36.41         4.01 o                         
  -9  17   1         32.78         45.56         4.37 o                         
  -7  17   1         65.72         73.94         4.58 o                         
  -5  17   1          0.83         -2.04         2.47 o                         
  -3  17   1         13.14          9.18         2.51 o                         
  -1  17   1         15.44         10.64         2.47 o                         
   1  17   1         77.19         59.12         3.28 o                         
   3  17   1          9.80          8.02         2.61 o                         
   5  17   1        190.97        203.75         7.63 o                         
   7  17   1         57.69         69.56         4.70 o                         
  -8  18   1         39.57         67.13         5.18 o                         
  -6  18   1         11.24         17.09         3.36 o                         
  -4  18   1          5.29         -0.20         2.72 o                         
  -2  18   1          2.13          1.78         2.67 o                         
   0  18   1         21.18         29.65         3.03 o                         
   2  18   1          0.30         -0.24         2.33 o                         
   4  18   1          7.78         11.92         3.21 o                         
   6  18   1          0.49         -0.55         3.21 o                         
  -7  19   1          6.25          7.30         3.83 o                         
  -5  19   1         25.37         30.32         3.93 o                         
  -3  19   1         25.08         19.82         3.53 o                         
  -1  19   1         24.88         30.40         3.29 o                         
   1  19   1         21.58         31.20         3.50 o                         
   3  19   1          6.59          2.43         3.18 o                         
   5  19   1         20.78         40.42         4.95 o                         
  -4  20   1         16.25          2.41         3.53 o                         
  -2  20   1          1.29          4.98         3.27 o                         
   0  20   1         27.90         53.41         4.25 o                         
   2  20   1         20.85         24.60         4.47 o                         
 -16   0   2         41.34         38.06         6.71 o                         
 -14   0   2        482.66        436.94        10.10 o                         
 -12   0   2       1418.14       1257.13        16.40 o                         
 -10   0   2        646.61        571.44         8.12 o                         
  -8   0   2       1355.12       1142.79        12.83 o                         
  -6   0   2       1171.50        955.18         8.97 o                         
  -4   0   2       1122.86        839.61         6.33 o                         
  -2   0   2       3354.30       3178.71        18.64 o                         
   0   0   2        142.04        106.13         2.23 o                         
   2   0   2        886.92        644.37         5.26 o                         
   4   0   2       1136.30       1003.56         8.55 o                         
   6   0   2       1426.02       1138.88        10.87 o                         
   8   0   2        658.13        618.70         7.88 o                         
  10   0   2       2205.91       2044.34        22.38 o                         
  12   0   2        609.63        603.29        11.68 o                         
  14   0   2         23.74         23.95         6.11 o                         
 -17   1   2        118.29        146.10         7.05 o                         
 -15   1   2          1.02          1.98         2.56 o                         
 -13   1   2         41.58         39.10         2.73 o                         
 -11   1   2        550.77        559.14         6.91 o                         
  -9   1   2       1637.13       1478.72         9.72 o                         
  -7   1   2       3829.85       3934.15        20.93 o                         
  -5   1   2        455.28        426.59         3.27 o                         
  -3   1   2       2144.50       2166.57        16.99 o                         
  -1   1   2         28.96         28.34         0.59 o                         
   1   1   2       1035.45       1027.31         6.77 o                         
   3   1   2       2715.60       2668.10        13.05 o                         
   5   1   2       4654.04       4946.89        24.26 o                         
   7   1   2       1724.82       1579.27        10.19 o                         
   9   1   2        150.88        157.19         3.52 o                         
  11   1   2         51.67         54.82         3.03 o                         
  13   1   2         17.17         12.20         3.65 o                         
  15   1   2        113.87        116.31         7.47 o                         
 -16   2   2        123.46        127.56         5.70 o                         
 -14   2   2         20.83         16.87         2.54 o                         
 -12   2   2          5.19          5.53         1.96 o                         
 -10   2   2         16.25         12.41         1.49 o                         
  -8   2   2         74.57         94.77         2.65 o                         
  -6   2   2        616.39        557.68         3.92 o                         
  -4   2   2       2835.57       3100.86        24.49 o                         
  -2   2   2       8356.71       8641.89        36.29 o                         
   0   2   2       7316.12       7520.93        34.59 o                         
   2   2   2       8258.69       8814.03        54.51 o                         
   4   2   2       4419.22       4229.49        20.74 o                         
   6   2   2         24.69         13.38         1.15 o                         
   8   2   2       1355.26       1309.63         8.98 o                         
  10   2   2          0.18         -3.28         1.64 o                         
  12   2   2         73.61         65.87         3.88 o                         
  14   2   2         41.69         51.40         4.95 o                         
 -17   3   2        138.28        174.56         8.83 o                         
 -15   3   2          5.82          2.64         2.61 o                         
 -13   3   2        335.04        383.34         5.88 o                         
 -11   3   2       5411.46       5416.49        31.00 o                         
  -9   3   2       1466.80       1538.17        10.32 o                         
  -7   3   2      12354.69      13836.96       114.57 o                         
  -5   3   2         50.86         32.21         0.94 o                         
  -3   3   2      44383.66      44341.66       198.35 o                         
  -1   3   2        465.21        389.39         2.37 o                         
   1   3   2      46320.42      46615.09       265.60 o                         
   3   3   2        309.43        278.71         2.42 o                         
   5   3   2       7978.35       9156.09        42.23 o                         
   7   3   2       2040.92       2230.88        13.07 o                         
   9   3   2       4940.54       4858.34        26.97 o                         
  11   3   2        491.59        524.59         8.10 o                         
  13   3   2         68.89         63.37         4.69 o                         
  15   3   2        239.30        348.12        10.41 o                         
 -16   4   2         59.93         75.93         5.33 o                         
 -14   4   2         53.89         48.43         3.20 o                         
 -12   4   2          2.49          6.55         1.74 o                         
 -10   4   2        216.99        206.36         3.75 o                         
  -8   4   2       1703.31       1701.32        17.53 o                         
  -6   4   2        569.43        540.50         8.44 o                         
  -4   4   2       1613.37       1955.48        11.26 o                         
  -2   4   2      10821.24      10728.61        44.28 o                         
   0   4   2       2947.15       3260.36        14.94 o                         
   2   4   2       3279.56       3629.33        43.09 o                         
   4   4   2         28.31         16.77         1.00 o                         
   6   4   2       1677.33       1592.71         8.99 o                         
   8   4   2       1391.80       1342.35         9.03 o                         
  10   4   2          7.03         -0.07         1.77 o                         
  12   4   2        173.88        174.90         5.68 o                         
  14   4   2         17.71         14.60         3.77 o                         
 -15   5   2         12.64         12.69         3.44 o                         
 -13   5   2         28.10         25.97         2.35 o                         
 -11   5   2        605.28        661.50         9.54 o                         
  -9   5   2        107.51         80.96         2.17 o                         
  -7   5   2        642.30        739.62        10.04 o                         
  -5   5   2         88.20        100.52         1.59 o                         
  -3   5   2         18.63         27.15         0.69 o                         
  -1   5   2        909.82        852.03         4.93 o                         
   1   5   2         37.62         48.45         0.91 o                         
   3   5   2        176.60         91.26         1.95 o                         
   5   5   2        319.36        366.71         3.52 o                         
   7   5   2        516.05        432.64         3.91 o                         
   9   5   2        242.64        285.82         4.26 o                         
  11   5   2         35.14         34.95         2.63 o                         
  13   5   2          1.77          5.77         3.12 o                         
 -16   6   2          1.53         -3.03         3.08 o                         
 -14   6   2         68.96         71.68         4.32 o                         
 -12   6   2        308.51        286.10         5.00 o                         
 -10   6   2        461.74        441.44         6.23 o                         
  -8   6   2        635.60        624.05         8.91 o                         
  -6   6   2         26.91         33.15         1.08 o                         
  -4   6   2       5037.13       5207.51        24.10 o                         
  -2   6   2       4497.75       4435.03        20.02 o                         
   0   6   2       3564.52       3567.42        19.16 o                         
   2   6   2       5500.64       5613.92        25.67 o                         
   4   6   2        157.60        186.40         2.30 o                         
   6   6   2       1213.83       1067.47         7.42 o                         
   8   6   2        417.87        440.88         5.05 o                         
  10   6   2        269.74        219.75         4.39 o                         
  12   6   2        132.61        134.69         5.26 o                         
  14   6   2          0.68          5.15         3.67 o                         
 -15   7   2         12.58          7.51         3.28 o                         
 -13   7   2        227.44        265.10         7.55 o                         
 -11   7   2         42.99         32.67         2.55 o                         
  -9   7   2        159.22        123.72         3.81 o                         
  -7   7   2        654.20        681.12         6.92 o                         
  -5   7   2        152.36        182.80         2.16 o                         
  -3   7   2       2989.87       3394.84        16.33 o                         
  -1   7   2         68.88         59.55         1.35 o                         
   1   7   2       2874.67       3313.87        17.71 o                         
   3   7   2        516.57        641.56         4.47 o                         
   5   7   2        388.03        372.99         4.12 o                         
   7   7   2        204.98        160.71         3.31 o                         
   9   7   2        102.25        105.30         3.12 o                         
  11   7   2        264.98        261.19         5.71 o                         
  13   7   2         13.96         10.11         4.44 o                         
 -14   8   2          4.96          2.84         2.88 o                         
 -12   8   2         39.83         44.77         2.96 o                         
 -10   8   2         24.57         27.47         2.45 o                         
  -8   8   2        137.17        123.80         2.95 o                         
  -6   8   2          4.33         -0.29         0.71 o                         
  -4   8   2        193.13        210.00         2.43 o                         
  -2   8   2       2434.88       2661.04        13.18 o                         
   0   8   2       4267.11       4726.98        24.62 o                         
   2   8   2         56.25         53.26         0.94 o                         
   4   8   2        339.37        289.32         3.02 o                         
   6   8   2        288.76        277.30         3.41 o                         
   8   8   2         33.60         30.64         2.22 o                         
  10   8   2          9.76          3.11         1.92 o                         
  12   8   2          4.08          7.52         3.31 o                         
  14   8   2          2.20          6.70         4.73 o                         
 -15   9   2         42.16         64.05         5.01 o                         
 -13   9   2         14.75         15.03         2.83 o                         
 -11   9   2          0.20         -2.97         1.59 o                         
  -9   9   2        657.35        644.48         8.13 o                         
  -7   9   2        119.47        105.26         2.81 o                         
  -5   9   2        987.27        997.72         6.49 o                         
  -3   9   2         47.19          6.20         0.82 o                         
  -1   9   2         72.84         69.72         1.67 o                         
   1   9   2        291.19        192.07         2.71 o                         
   3   9   2        651.47        624.21         4.47 o                         
   5   9   2          5.48          8.78         1.17 o                         
   7   9   2        291.44        271.06         4.60 o                         
   9   9   2         21.94         18.14         2.47 o                         
  11   9   2         25.29         31.46         3.58 o                         
  13   9   2         18.68         26.90         5.05 o                         
 -14  10   2         13.81         19.33         3.57 o                         
 -12  10   2         28.87         25.14         3.15 o                         
 -10  10   2         12.72          7.09         1.98 o                         
  -8  10   2       1801.76       1773.24        12.20 o                         
  -6  10   2        924.09        828.34         6.31 o                         
  -4  10   2         38.44         54.20         1.67 o                         
  -2  10   2       1817.27       1716.54         9.62 o                         
   0  10   2        665.15        605.59         5.12 o                         
   2  10   2        180.95        197.37         2.79 o                         
   4  10   2        708.82        666.55         5.74 o                         
   6  10   2       1674.50       1646.44        13.74 o                         
   8  10   2          0.70         -3.68         1.84 o                         
  10  10   2         67.15         47.00         3.60 o                         
  12  10   2         47.34         69.28         5.82 o                         
 -13  11   2          4.99          8.35         3.10 o                         
 -11  11   2          0.00         -2.97         2.19 o                         
  -9  11   2         27.03         44.94         2.76 o                         
  -7  11   2         63.67         72.34         2.75 o                         
  -5  11   2        238.52        243.18         3.20 o                         
  -3  11   2        613.84        716.84         5.61 o                         
  -1  11   2        143.60        148.40         1.96 o                         
   1  11   2        485.55        553.86         5.21 o                         
   3  11   2         13.38          9.94         1.50 o                         
   5  11   2        215.12        248.69         4.41 o                         
   7  11   2          6.16         -2.03         1.91 o                         
   9  11   2          8.41          1.85         2.31 o                         
  11  11   2          3.88         10.03         3.51 o                         
 -14  12   2          1.08          9.05         3.53 o                         
 -12  12   2         16.94         19.86         3.42 o                         
 -10  12   2          0.26         -0.73         2.21 o                         
  -8  12   2        198.05        184.38         4.35 o                         
  -6  12   2        473.54        448.96         5.50 o                         
  -4  12   2       1453.71       1372.86         9.80 o                         
  -2  12   2          3.69         -1.75         1.18 o                         
   0  12   2        108.30         92.39         2.49 o                         
   2  12   2       2314.24       2208.00        14.67 o                         
   4  12   2        434.34        436.29         6.20 o                         
   6  12   2        108.08         94.95         3.66 o                         
   8  12   2          9.19         10.35         2.46 o                         
  10  12   2          5.11          2.04         2.79 o                         
  12  12   2          4.74         16.49         4.06 o                         
 -13  13   2          1.31          4.18         3.46 o                         
 -11  13   2         43.73         57.41         3.81 o                         
  -9  13   2         17.13         20.46         2.59 o                         
  -7  13   2         10.77          4.75         2.20 o                         
  -5  13   2        491.58        444.70         6.48 o                         
  -3  13   2        830.75        871.20         9.91 o                         
  -1  13   2          3.18         -2.64         1.33 o                         
   1  13   2       1351.12       1425.16        10.73 o                         
   3  13   2        266.15        239.31         4.01 o                         
   5  13   2          0.80         -2.27         1.84 o                         
   7  13   2          0.02          0.70         2.22 o                         
   9  13   2         50.46         66.73         4.29 o                         
  11  13   2          5.97          7.19         3.41 o                         
 -12  14   2          0.22          2.96         3.41 o                         
 -10  14   2         24.59         30.05         3.59 o                         
  -8  14   2         12.52         11.49         2.86 o                         
  -6  14   2         35.12         26.99         2.55 o                         
  -4  14   2        479.43        374.01         5.72 o                         
  -2  14   2         29.58         28.37         2.48 o                         
   0  14   2         25.00         20.67         2.25 o                         
   2  14   2        211.09        115.21         3.29 o                         
   4  14   2         70.98         66.97         2.85 o                         
   6  14   2         56.01         71.62         3.39 o                         
   8  14   2          5.89          1.47         2.31 o                         
  10  14   2          1.87          6.65         3.37 o                         
 -11  15   2          3.76         13.05         3.48 o                         
  -9  15   2         95.97        115.37         5.38 o                         
  -7  15   2         33.32         41.18         3.17 o                         
  -5  15   2        148.19        125.48         4.39 o                         
  -3  15   2        313.14        318.92         5.73 o                         
  -1  15   2          8.17          1.71         1.83 o                         
   1  15   2        534.89        531.87         7.05 o                         
   3  15   2        149.11        141.45         4.37 o                         
   5  15   2         27.42         29.94         3.16 o                         
   7  15   2        142.69        178.03         5.53 o                         
   9  15   2         13.11         13.52         3.48 o                         
 -10  16   2          3.41          9.61         3.57 o                         
  -8  16   2          8.31          7.52         2.92 o                         
  -6  16   2          2.09         -2.87         2.31 o                         
  -4  16   2        100.36         73.87         3.90 o                         
  -2  16   2          6.84         -0.72         1.99 o                         
   0  16   2         39.40         22.21         2.54 o                         
   2  16   2        115.85         88.43         4.30 o                         
   4  16   2          3.88          3.79         2.33 o                         
   6  16   2          8.30          3.87         2.59 o                         
   8  16   2          3.42          4.15         3.57 o                         
  -9  17   2          5.85         21.07         3.67 o                         
  -7  17   2         23.55         37.94         3.85 o                         
  -5  17   2         47.34         63.02         3.96 o                         
  -3  17   2         10.17         13.79         2.67 o                         
  -1  17   2          1.49         -2.20         2.09 o                         
   1  17   2          7.41          9.90         2.53 o                         
   3  17   2         14.70         22.82         2.97 o                         
   5  17   2         33.52         61.59         4.37 o                         
   7  17   2          3.52         12.16         4.02 o                         
  -8  18   2         25.15         31.84         4.36 o                         
  -6  18   2         26.41         25.87         3.61 o                         
  -4  18   2         45.97         62.38         5.09 o                         
  -2  18   2         85.46        126.32         5.06 o                         
   0  18   2        123.81        157.20         5.17 o                         
   2  18   2         10.89         13.80         2.84 o                         
   4  18   2         21.49         25.88         3.55 o                         
   6  18   2         23.35         27.21         4.51 o                         
  -7  19   2         33.23         50.04         4.54 o                         
  -5  19   2          0.02         -0.14         3.10 o                         
  -3  19   2         22.16         13.62         3.56 o                         
  -1  19   2          4.46         10.11         3.18 o                         
   1  19   2         13.87          5.21         2.98 o                         
   3  19   2          0.72          6.29         3.07 o                         
   5  19   2         15.17         23.33         4.58 o                         
  -4  20   2         13.36         10.28         3.87 o                         
  -2  20   2         62.81         80.33         5.21 o                         
   0  20   2         94.76        110.88         5.90 o                         
   2  20   2         35.96         43.98         4.37 o                         
 -17   1   3          1.08         11.34         3.32 o                         
 -15   1   3          1.23          2.42         2.65 o                         
 -13   1   3         46.03         23.29         2.43 o                         
 -11   1   3         39.66         29.51         2.09 o                         
  -9   1   3        219.18        162.91         2.75 o                         
  -7   1   3         10.58         -1.51         1.15 o                         
  -5   1   3          0.60          4.57         0.46 o                         
  -3   1   3      22673.50      21907.10        92.04 o                         
  -1   1   3       3973.43       3687.39        16.09 o                         
   1   1   3       1620.49       1452.57         7.43 o                         
   3   1   3        474.81        506.36         3.48 o                         
   5   1   3       2356.55       2288.86        12.84 o                         
   7   1   3         17.42          9.15         1.22 o                         
   9   1   3          0.38         -2.83         1.42 o                         
  11   1   3         74.05         94.87         4.43 o                         
  13   1   3          0.34         -3.80         2.90 o                         
 -16   2   3         13.02         22.05         3.16 o                         
 -14   2   3         16.64         16.81         2.40 o                         
 -12   2   3         97.46        112.61         3.46 o                         
 -10   2   3         48.88         45.08         2.08 o                         
  -8   2   3       3114.13       3243.52        18.01 o                         
  -6   2   3         65.87         36.56         0.92 o                         
  -4   2   3       3125.15       3361.81        15.57 o                         
  -2   2   3      18350.74      17947.15        73.54 o                         
   0   2   3       7070.42       7251.76        32.11 o                         
   2   2   3         91.20        122.54         1.45 o                         
   4   2   3        859.92        981.37         6.07 o                         
   6   2   3       1021.43        951.14         6.56 o                         
   8   2   3        597.03        587.47         5.72 o                         
  10   2   3        285.35        257.49         4.87 o                         
  12   2   3          1.96          2.53         3.08 o                         
  14   2   3         26.68         29.20         4.90 o                         
 -17   3   3          9.37          4.41         3.36 o                         
 -15   3   3         35.90         19.55         2.99 o                         
 -13   3   3        160.13        190.14         4.64 o                         
 -11   3   3        773.21        735.60         7.19 o                         
  -9   3   3        361.52        422.43         4.37 o                         
  -7   3   3       1041.32       1259.55         9.76 o                         
  -5   3   3       1095.65       1057.16         7.16 o                         
  -3   3   3        341.52        386.67         2.74 o                         
  -1   3   3       9713.82      10100.77        41.64 o                         
   1   3   3        379.07        350.84         3.06 o                         
   3   3   3       1664.62       1592.55         8.99 o                         
   5   3   3       1637.55       1952.33        11.01 o                         
   7   3   3        605.76        609.03         5.19 o                         
   9   3   3       1463.97       1437.74        11.34 o                         
  11   3   3         19.41         11.74         2.65 o                         
  13   3   3          2.63          8.45         3.81 o                         
 -16   4   3         36.91         33.53         3.91 o                         
 -14   4   3        117.61         93.30         3.89 o                         
 -12   4   3        102.52        120.25         3.51 o                         
 -10   4   3        309.20        308.12         4.55 o                         
  -8   4   3       3850.31       3949.17        36.31 o                         
  -6   4   3        260.33        240.67         3.66 o                         
  -4   4   3        237.93        235.32         2.04 o                         
  -2   4   3       5038.23       4914.59        21.43 o                         
   0   4   3        306.23        337.19         2.40 o                         
   2   4   3       1515.69       1478.58        14.37 o                         
   4   4   3       2036.89       2202.66        16.56 o                         
   6   4   3         10.05          4.54         1.13 o                         
   8   4   3         82.13         80.16         2.80 o                         
  10   4   3        868.31        761.17         8.61 o                         
  12   4   3        161.50        148.29         5.90 o                         
  14   4   3          0.50          4.97         4.07 o                         
 -17   5   3          4.35          5.98         3.51 o                         
 -15   5   3         78.59         82.02         4.44 o                         
 -13   5   3         87.96         87.58         3.43 o                         
 -11   5   3        532.50        438.06         5.54 o                         
  -9   5   3        355.87        393.13         5.07 o                         
  -7   5   3       1490.94       1639.56        21.86 o                         
  -5   5   3       2698.66       2828.00        14.61 o                         
  -3   5   3       2360.05       2285.50        10.61 o                         
  -1   5   3        424.99        376.93         2.64 o                         
   1   5   3         34.33         65.51         1.07 o                         
   3   5   3          0.86         -1.13         0.57 o                         
   5   5   3         47.21         41.19         1.47 o                         
   7   5   3        731.55        636.83         5.48 o                         
   9   5   3        554.53        516.64         5.86 o                         
  11   5   3          0.04         -2.66         2.41 o                         
  13   5   3         20.18         23.08         4.04 o                         
 -16   6   3         86.48        103.71         5.56 o                         
 -14   6   3         23.78         18.76         2.87 o                         
 -12   6   3        302.21        289.62         5.19 o                         
 -10   6   3        940.19        959.64        15.03 o                         
  -8   6   3          0.11         -0.72         0.90 o                         
  -6   6   3       1361.88       1894.55        10.71 o                         
  -4   6   3        557.99        549.49         3.59 o                         
  -2   6   3        651.89        858.02         4.99 o                         
   0   6   3         36.93         18.75         0.97 o                         
   2   6   3       1798.44       1698.97         9.41 o                         
   4   6   3        106.24        105.69         1.84 o                         
   6   6   3        258.19        205.56         3.43 o                         
   8   6   3        298.74        307.29         4.44 o                         
  10   6   3         47.26         37.52         2.81 o                         
  12   6   3         54.37         63.69         4.33 o                         
  14   6   3         10.18         18.59         5.08 o                         
 -15   7   3         22.51         26.74         3.83 o                         
 -13   7   3         66.27         66.47         3.30 o                         
 -11   7   3        653.16        665.92        10.92 o                         
  -9   7   3        597.00        679.20         8.59 o                         
  -7   7   3       1258.22       1291.95        10.74 o                         
  -5   7   3       1068.99       1067.72         6.09 o                         
  -3   7   3      17408.10      18044.93        79.19 o                         
  -1   7   3       6156.10       6060.52        31.73 o                         
   1   7   3          1.76          1.23         1.04 o                         
   3   7   3        364.25        293.80         3.56 o                         
   5   7   3          1.80         -0.01         0.86 o                         
   7   7   3         44.21         36.93         2.14 o                         
   9   7   3         36.99         20.49         1.96 o                         
  11   7   3        163.46        147.48         5.68 o                         
  13   7   3         32.74         40.21         5.31 o                         
 -16   8   3          8.38          5.93         3.66 o                         
 -14   8   3          0.58          6.55         2.63 o                         
 -12   8   3         44.91         54.77         3.06 o                         
 -10   8   3        277.01        235.43         5.14 o                         
  -8   8   3       1258.78       1255.92        12.54 o                         
  -6   8   3        938.75        871.58         5.89 o                         
  -4   8   3        464.59        458.48         3.82 o                         
  -2   8   3       1760.06       1700.55         9.28 o                         
   0   8   3       1395.57       1498.33         9.62 o                         
   2   8   3       3002.42       2804.14        13.96 o                         
   4   8   3        226.99        194.86         2.62 o                         
   6   8   3       3949.35       3875.32        21.92 o                         
   8   8   3         65.79         54.51         2.55 o                         
  10   8   3         23.79         11.17         2.96 o                         
  12   8   3         15.23         10.57         4.03 o                         
 -15   9   3         52.49         56.70         4.94 o                         
 -13   9   3         37.36         53.06         3.55 o                         
 -11   9   3        166.57        163.17         4.38 o                         
  -9   9   3          7.03          9.33         1.82 o                         
  -7   9   3          0.17         -1.98         0.99 o                         
  -5   9   3         44.06         29.16         1.29 o                         
  -3   9   3        372.61        408.65         3.36 o                         
  -1   9   3         94.37        153.34         2.44 o                         
   1   9   3        413.54        401.10         3.90 o                         
   3   9   3        566.24        514.04         4.22 o                         
   5   9   3        397.25        366.33         4.52 o                         
   7   9   3          2.14         -2.85         2.00 o                         
   9   9   3         51.99         58.09         3.30 o                         
  11   9   3         47.88         55.99         4.55 o                         
  13   9   3         30.40         38.52         5.49 o                         
 -14  10   3          0.23          0.66         2.76 o                         
 -12  10   3        340.19        366.76         8.36 o                         
 -10  10   3        184.80        180.80         4.36 o                         
  -8  10   3        292.53        300.00         6.36 o                         
  -6  10   3        122.17        132.27         2.39 o                         
  -4  10   3        400.06        439.17         4.08 o                         
  -2  10   3       1245.37       1121.67         6.95 o                         
   0  10   3         21.94         29.97         1.56 o                         
   2  10   3        159.70        149.93         2.58 o                         
   4  10   3         50.57         54.08         2.36 o                         
   6  10   3       2237.39       2383.45        18.26 o                         
   8  10   3         72.55         67.14         3.36 o                         
  10  10   3         13.79          6.56         2.81 o                         
  12  10   3         61.09         77.87         6.96 o                         
 -15  11   3         95.10        146.06         6.61 o                         
 -13  11   3         20.28         29.57         3.71 o                         
 -11  11   3         25.33         16.92         2.68 o                         
  -9  11   3        155.26        171.86         4.00 o                         
  -7  11   3       1742.12       1712.87        12.60 o                         
  -5  11   3         13.93         12.36         1.40 o                         
  -3  11   3        540.76        496.38         5.23 o                         
  -1  11   3       1353.44       1417.24         9.79 o                         
   1  11   3       1263.35       1235.76         8.92 o                         
   3  11   3        109.01        116.48         3.04 o                         
   5  11   3        446.35        511.99         6.74 o                         
   7  11   3        151.44        129.53         4.28 o                         
   9  11   3          1.47          4.77         2.76 o                         
  11  11   3        112.09        138.15         6.45 o                         
 -14  12   3          1.76          4.69         3.37 o                         
 -12  12   3         36.57         44.20         3.72 o                         
 -10  12   3         30.75         17.45         2.45 o                         
  -8  12   3          7.08          5.11         1.83 o                         
  -6  12   3        105.75         73.41         2.73 o                         
  -4  12   3         30.16         36.18         2.10 o                         
  -2  12   3          2.97          1.30         1.32 o                         
   0  12   3       1972.33       2068.69        13.39 o                         
   2  12   3        100.47         76.38         2.69 o                         
   4  12   3          0.55         -3.60         1.80 o                         
   6  12   3          1.46         -1.03         1.98 o                         
   8  12   3         11.94         22.38         2.90 o                         
  10  12   3          8.55          7.85         3.19 o                         
 -13  13   3          7.80         22.61         3.88 o                         
 -11  13   3         59.25         62.28         4.13 o                         
  -9  13   3        124.90         94.61         4.05 o                         
  -7  13   3         25.19         13.07         2.42 o                         
  -5  13   3         16.17          6.11         2.09 o                         
  -3  13   3          8.05         10.63         2.13 o                         
  -1  13   3         21.79         25.00         1.98 o                         
   1  13   3       3498.39       3632.53        22.26 o                         
   3  13   3        156.75        172.04         4.39 o                         
   5  13   3          5.35          1.59         2.08 o                         
   7  13   3        563.77        631.96         8.54 o                         
   9  13   3          2.04          2.41         3.05 o                         
  11  13   3         13.61         11.65         4.79 o                         
 -12  14   3         56.72         83.19         5.54 o                         
 -10  14   3          5.36          7.69         2.80 o                         
  -8  14   3         96.81        119.81         4.47 o                         
  -6  14   3        653.38        683.93         8.75 o                         
  -4  14   3        168.70        194.69         5.99 o                         
  -2  14   3         68.16         53.52         2.79 o                         
   0  14   3        359.78        336.03         5.64 o                         
   2  14   3        465.60        430.12         6.96 o                         
   4  14   3         23.45         23.34         2.46 o                         
   6  14   3         44.07         36.72         3.28 o                         
   8  14   3          0.04         -0.59         2.73 o                         
  10  14   3          0.75         -4.12         3.56 o                         
 -11  15   3          2.58         10.35         3.50 o                         
  -9  15   3         30.95         44.12         3.60 o                         
  -7  15   3          1.60         -3.34         2.28 o                         
  -5  15   3         41.87         41.38         3.17 o                         
  -3  15   3         53.70         51.41         3.02 o                         
  -1  15   3        127.17         99.99         3.64 o                         
   1  15   3          8.57         11.66         2.32 o                         
   3  15   3         13.95          3.95         2.01 o                         
   5  15   3          8.33          2.57         2.41 o                         
   7  15   3         31.51         27.51         3.41 o                         
   9  15   3          0.16          2.08         3.84 o                         
 -10  16   3         40.89         50.12         4.32 o                         
  -8  16   3          1.12         -3.96         2.43 o                         
  -6  16   3          7.75          2.59         2.46 o                         
  -4  16   3        172.92        187.80         6.33 o                         
  -2  16   3          0.01         -3.54         1.77 o                         
   0  16   3          5.87          2.70         2.13 o                         
   2  16   3         74.00         57.19         3.58 o                         
   4  16   3         20.76         24.83         3.24 o                         
   6  16   3         11.86          4.47         3.37 o                         
   8  16   3          0.03         -3.93         3.23 o                         
  -9  17   3         40.66         50.70         4.39 o                         
  -7  17   3         85.72        100.43         4.79 o                         
  -5  17   3         11.84          7.15         2.63 o                         
  -3  17   3         36.62         29.64         3.12 o                         
  -1  17   3         19.13          9.45         2.59 o                         
   1  17   3          0.03          0.16         2.43 o                         
   3  17   3          0.88         -0.81         2.67 o                         
   5  17   3         22.34         18.42         3.44 o                         
   7  17   3         36.75         42.57         4.84 o                         
  -8  18   3          0.06         -0.66         3.14 o                         
  -6  18   3          0.25          3.41         2.90 o                         
  -4  18   3          1.96          1.70         2.63 o                         
  -2  18   3         20.62         28.94         3.41 o                         
   0  18   3          0.67          5.86         3.68 o                         
   2  18   3          2.89         -4.56         2.71 o                         
   4  18   3         29.69         42.39         4.20 o                         
   6  18   3         63.10         97.34         6.49 o                         
  -7  19   3          2.38         15.83         3.84 o                         
  -5  19   3          0.13         -2.14         3.65 o                         
  -3  19   3         12.27         18.83         3.66 o                         
  -1  19   3         14.42         21.05         3.76 o                         
   1  19   3         11.52          4.14         3.10 o                         
   3  19   3          6.99          4.57         3.41 o                         
  -4  20   3         19.44         24.81         4.25 o                         
  -2  20   3         11.94         27.69         4.18 o                         
   0  20   3          0.01          3.66         3.54 o                         
   2  20   3         14.99         13.69         3.80 o                         
 -16   0   4        176.90        204.05         9.90 o                         
 -14   0   4        237.16        307.38         8.28 o                         
 -12   0   4         10.58          4.09         2.74 o                         
 -10   0   4       2774.91       2987.16        26.29 o                         
  -8   0   4       4713.89       4857.07        36.62 o                         
  -6   0   4        142.49        226.97         2.85 o                         
  -4   0   4       5912.76       6168.13        33.85 o                         
   0   0   4        890.51        949.44         6.99 o                         
   2   0   4        812.01        799.78         7.15 o                         
   4   0   4      18634.12      20092.48       130.82 o                         
   6   0   4       1680.61       1688.97        15.38 o                         
   8   0   4        322.08        282.42         6.64 o                         
  10   0   4          0.20         -3.74         3.01 o                         
  12   0   4        236.80        259.00        12.21 o                         
  14   0   4         14.12         26.45         7.73 o                         
 -17   1   4         18.22         15.02         3.41 o                         
 -15   1   4        109.25        112.36         4.88 o                         
 -13   1   4          0.21         -1.61         1.72 o                         
 -11   1   4        114.75         90.07         2.82 o                         
  -9   1   4       2511.26       2749.07        16.56 o                         
  -7   1   4       2818.64       2768.30        15.41 o                         
  -5   1   4       1072.57       1209.60         6.38 o                         
  -3   1   4      51879.81      52741.04       218.20 o                         
  -1   1   4       3734.88       4582.74        20.55 o                         
   1   1   4         27.00         34.08         0.93 o                         
   3   1   4        667.14        640.09         4.43 o                         
   5   1   4        185.90        139.57         2.33 o                         
   7   1   4        309.39        259.16         3.65 o                         
   9   1   4        225.37        235.65         5.02 o                         
  11   1   4         24.58         19.96         3.46 o                         
  13   1   4        208.30        286.75        13.89 o                         
 -16   2   4         62.54         46.02         3.71 o                         
 -14   2   4          1.15          1.17         2.02 o                         
 -12   2   4        393.78        341.77         4.94 o                         
 -10   2   4        883.28        848.55         7.33 o                         
  -8   2   4        730.34        791.79         5.85 o                         
  -6   2   4       2662.20       2482.89        12.49 o                         
  -4   2   4       3755.00       3649.86        16.07 o                         
  -2   2   4      26649.17      28006.36       117.76 o                         
   0   2   4        244.47        293.10         2.35 o                         
   2   2   4         45.93         37.73         0.99 o                         
   4   2   4       1737.30       1651.35         9.53 o                         
   6   2   4        739.28        825.56         6.57 o                         
   8   2   4        431.69        438.48         5.67 o                         
  10   2   4        105.40        103.97         4.05 o                         
  12   2   4        118.32        101.15         6.18 o                         
 -17   3   4         30.35         31.48         4.41 o                         
 -15   3   4        191.09        217.32         6.15 o                         
 -13   3   4         23.74         22.51         2.40 o                         
 -11   3   4        374.76        358.37         4.96 o                         
  -9   3   4         27.43         34.20         1.40 o                         
  -7   3   4       1128.40       1114.98         6.84 o                         
  -5   3   4        137.72        156.62         1.77 o                         
  -3   3   4       1379.23       1334.61         6.75 o                         
  -1   3   4       2796.04       3033.09        14.83 o                         
   1   3   4        409.18        358.40         2.95 o                         
   3   3   4       4144.86       4115.24        20.96 o                         
   5   3   4          0.21         -0.71         0.86 o                         
   7   3   4        568.68        568.11         5.58 o                         
   9   3   4         19.69         29.34         2.52 o                         
  11   3   4         87.82         81.02         4.68 o                         
  13   3   4         67.77         73.77         5.74 o                         
 -16   4   4         59.04         77.66         4.62 o                         
 -14   4   4          9.15          6.75         2.18 o                         
 -12   4   4        317.90        304.07         5.06 o                         
 -10   4   4          3.67         -0.27         1.22 o                         
  -8   4   4         66.69         87.84         2.15 o                         
  -6   4   4       3511.37       3645.60        17.73 o                         
  -4   4   4         28.53          9.52         0.67 o                         
  -2   4   4        258.02        270.48         2.09 o                         
   0   4   4        100.03        104.76         1.37 o                         
   2   4   4       3711.41       4293.03        26.02 o                         
   4   4   4       1003.18       1233.41         8.47 o                         
   6   4   4         47.04         55.92         1.97 o                         
   8   4   4        523.46        515.36         6.17 o                         
  10   4   4        102.12         72.92         3.67 o                         
  12   4   4         63.28         53.93         4.98 o                         
 -17   5   4          7.66         11.91         3.92 o                         
 -15   5   4         25.61         23.69         3.00 o                         
 -13   5   4        178.89        154.11         4.23 o                         
 -11   5   4        373.83        402.93         5.62 o                         
  -9   5   4        175.66        183.49         4.14 o                         
  -7   5   4        150.84        254.43         3.06 o                         
  -5   5   4         58.08         47.03         1.31 o                         
  -3   5   4        153.30        131.27         1.59 o                         
  -1   5   4       1168.85       1112.77         6.18 o                         
   1   5   4       2533.75       2800.81        14.06 o                         
   3   5   4         81.80         91.04         2.06 o                         
   5   5   4         71.69         67.70         2.13 o                         
   7   5   4         17.94         26.20         1.80 o                         
   9   5   4         39.48         18.32         2.15 o                         
  11   5   4          0.04          3.21         2.77 o                         
  13   5   4         58.90         70.33         6.07 o                         
 -16   6   4         48.23         59.84         4.21 o                         
 -14   6   4         12.56         13.21         2.48 o                         
 -12   6   4        116.08        120.65         3.71 o                         
 -10   6   4        445.89        502.63         5.65 o                         
  -8   6   4        131.58        144.91         2.50 o                         
  -6   6   4       3939.89       4190.65        20.77 o                         
  -4   6   4        336.59        323.16         2.68 o                         
  -2   6   4       3484.81       3594.61        16.79 o                         
   0   6   4          0.15         -1.26         0.63 o                         
   2   6   4       3774.36       4324.04        25.78 o                         
   4   6   4        365.54        397.39         5.12 o                         
   6   6   4         46.76         58.16         2.48 o                         
   8   6   4        876.30        958.63         8.90 o                         
  10   6   4          2.93         -2.18         2.27 o                         
  12   6   4         49.53         54.97         4.75 o                         
 -15   7   4          1.69          1.71         2.74 o                         
 -13   7   4         98.82        112.91         4.02 o                         
 -11   7   4        189.64        167.24         4.93 o                         
  -9   7   4         59.45         44.79         1.97 o                         
  -7   7   4         44.02         32.19         1.20 o                         
  -5   7   4          6.93          0.71         0.67 o                         
  -3   7   4       1304.39       1530.67         8.31 o                         
  -1   7   4       2868.65       2959.45        15.14 o                         
   1   7   4        124.65        114.06         1.66 o                         
   3   7   4        498.53        406.26         4.76 o                         
   5   7   4         98.11        120.20         3.24 o                         
   7   7   4        246.35        223.69         4.75 o                         
   9   7   4          8.36          6.30         1.90 o                         
  11   7   4          4.77          2.01         3.42 o                         
  13   7   4         35.12         32.04         5.04 o                         
 -16   8   4          1.24          1.39         3.35 o                         
 -14   8   4          2.23          2.73         2.35 o                         
 -12   8   4          6.90          2.53         1.91 o                         
 -10   8   4         91.88         87.69         3.35 o                         
  -8   8   4         10.11         14.00         1.53 o                         
  -6   8   4       1080.32       1147.92         7.08 o                         
  -4   8   4       2073.79       2083.79        11.32 o                         
  -2   8   4       1511.96       1606.72         8.61 o                         
   0   8   4         52.25         35.24         1.41 o                         
   2   8   4        246.17        324.59         3.01 o                         
   4   8   4         83.11         64.67         2.06 o                         
   6   8   4        636.80        615.71         7.44 o                         
   8   8   4        215.63        212.44         4.68 o                         
  10   8   4          0.12         -1.24         2.85 o                         
  12   8   4          9.15          2.20         3.81 o                         
 -15   9   4         27.65         48.04         4.03 o                         
 -13   9   4          2.66          8.19         2.21 o                         
 -11   9   4        840.47        934.07        10.30 o                         
  -9   9   4        431.81        437.90         6.33 o                         
  -7   9   4         79.20         58.71         2.07 o                         
  -5   9   4         83.92         70.19         1.85 o                         
  -3   9   4        518.75        507.63         4.13 o                         
  -1   9   4         88.87         88.11         2.22 o                         
   1   9   4        313.75        309.12         3.43 o                         
   3   9   4          5.91          5.52         1.15 o                         
   5   9   4       1064.79        987.38         9.03 o                         
   7   9   4        385.96        353.92         5.75 o                         
   9   9   4          5.79          3.97         2.46 o                         
  11   9   4         55.27         71.31         5.55 o                         
 -14  10   4          1.45          1.61         2.54 o                         
 -12  10   4         23.14         13.76         2.46 o                         
 -10  10   4       1606.98       1619.58        19.77 o                         
  -8  10   4          0.39         -2.92         1.46 o                         
  -6  10   4          4.00          4.25         1.23 o                         
  -4  10   4       2455.53       2511.90        13.98 o                         
  -2  10   4        134.80        123.27         2.55 o                         
   0  10   4       1605.77       1639.19        11.23 o                         
   2  10   4        561.86        532.10         5.05 o                         
   4  10   4        352.43        391.05         5.08 o                         
   6  10   4       2185.88       2200.09        16.77 o                         
   8  10   4          0.13         -0.03         2.11 o                         
  10  10   4         10.30         13.52         3.62 o                         
 -15  11   4          7.27         19.99         3.60 o                         
 -13  11   4          2.77         -1.15         2.45 o                         
 -11  11   4        282.23        266.82         5.47 o                         
  -9  11   4         59.04         44.19         2.51 o                         
  -7  11   4          0.01         -1.04         1.36 o                         
  -5  11   4        578.70        543.02         5.11 o                         
  -3  11   4          0.08         -1.07         1.21 o                         
  -1  11   4        501.04        476.18         4.93 o                         
   1  11   4         63.52         52.45         1.99 o                         
   3  11   4          0.00         -2.16         1.54 o                         
   5  11   4        337.31        336.06         5.89 o                         
   7  11   4         31.27         10.87         2.35 o                         
   9  11   4          0.28         -4.38         3.38 o                         
  11  11   4          2.33          8.04         4.77 o                         
 -14  12   4          6.86         18.20         3.72 o                         
 -12  12   4          0.03          3.29         2.31 o                         
 -10  12   4         94.42         77.97         3.45 o                         
  -8  12   4        171.32        162.51         4.14 o                         
  -6  12   4          0.00         -3.12         1.56 o                         
  -4  12   4        158.37        170.65         3.42 o                         
  -2  12   4        441.61        404.50         4.92 o                         
   0  12   4        683.11        655.38         6.25 o                         
   2  12   4        280.02        278.12         5.38 o                         
   4  12   4        417.75        454.33         6.30 o                         
   6  12   4        106.55         70.69         3.48 o                         
   8  12   4          2.25         -0.27         2.84 o                         
  10  12   4          9.35          9.48         4.16 o                         
 -13  13   4          8.16         10.35         4.28 o                         
 -11  13   4          1.17          5.93         2.27 o                         
  -9  13   4          0.25         -0.65         2.14 o                         
  -7  13   4        169.95        167.59         4.63 o                         
  -5  13   4        285.23        292.52         5.08 o                         
  -3  13   4         43.62         47.36         2.57 o                         
  -1  13   4         76.87         70.73         2.69 o                         
   1  13   4        711.06        697.00         7.08 o                         
   3  13   4        174.64        155.22         4.01 o                         
   5  13   4          0.80         -4.22         2.11 o                         
   7  13   4         12.52          5.03         2.78 o                         
   9  13   4          5.59          0.24         3.25 o                         
 -12  14   4          1.45         -1.64         3.84 o                         
 -10  14   4          1.10          3.56         2.62 o                         
  -8  14   4         45.09         35.11         3.01 o                         
  -6  14   4        376.09        389.10         6.92 o                         
  -4  14   4         48.12         40.05         2.79 o                         
  -2  14   4        125.91        110.82         3.37 o                         
   0  14   4        197.39        164.83         4.04 o                         
   2  14   4        202.29        197.51         4.94 o                         
   4  14   4         19.67         15.79         2.58 o                         
   6  14   4         22.61         19.55         3.06 o                         
   8  14   4          0.19         -3.49         3.20 o                         
 -11  15   4         48.91         71.13         4.63 o                         
  -9  15   4         10.34          8.28         2.69 o                         
  -7  15   4          0.09          0.69         2.34 o                         
  -5  15   4          3.03         10.83         2.47 o                         
  -3  15   4        119.44        134.51         4.54 o                         
  -1  15   4          7.95          7.93         2.55 o                         
   1  15   4          3.20         12.56         2.46 o                         
   3  15   4         14.41         10.36         2.76 o                         
   5  15   4          0.69         -0.11         2.49 o                         
   7  15   4         62.19         74.60         4.87 o                         
 -10  16   4          1.00          8.97         3.47 o                         
  -8  16   4          4.03         -0.98         2.55 o                         
  -6  16   4         54.82         58.50         3.77 o                         
  -4  16   4         12.67         11.90         2.67 o                         
  -2  16   4         22.31         18.56         2.71 o                         
   0  16   4         45.83         64.73         3.82 o                         
   2  16   4         66.88         75.61         4.05 o                         
   4  16   4          6.11          3.74         3.06 o                         
   6  16   4         19.57         24.83         3.83 o                         
  -9  17   4          0.62          3.14         3.19 o                         
  -7  17   4          7.15          6.39         2.89 o                         
  -5  17   4          1.88          3.65         2.96 o                         
  -3  17   4          0.18         -2.52         2.60 o                         
  -1  17   4         11.73         16.07         3.28 o                         
   1  17   4          3.00         -0.36         2.55 o                         
   3  17   4          1.01         13.69         3.34 o                         
   5  17   4          4.80          4.99         3.22 o                         
  -8  18   4          1.87          0.82         2.89 o                         
  -6  18   4         22.03         26.91         3.68 o                         
  -4  18   4          1.48          6.60         3.37 o                         
  -2  18   4         21.15         20.31         3.42 o                         
   0  18   4          2.70          0.00         2.83 o                         
   2  18   4         65.25         65.67         4.62 o                         
   4  18   4          0.87          0.64         3.34 o                         
  -7  19   4         20.58         36.04         4.07 o                         
  -5  19   4          0.98         -4.49         2.98 o                         
  -3  19   4         22.57         42.64         4.69 o                         
  -1  19   4         25.36         41.94         4.04 o                         
   1  19   4         11.36          3.33         3.28 o                         
   3  19   4         50.39         76.50         5.08 o                         
  -4  20   4         15.70         12.18         4.30 o                         
  -2  20   4         63.12         76.42         5.59 o                         
   0  20   4          2.42          1.86         3.45 o                         
 -17   1   5          4.91          5.07         3.03 o                         
 -15   1   5         11.36          3.02         3.55 o                         
 -13   1   5        118.77        113.45         3.93 o                         
 -11   1   5          9.08         -0.92         1.22 o                         
  -9   1   5        553.37        627.89         5.29 o                         
  -7   1   5         57.37         40.20         1.17 o                         
  -5   1   5       4836.13       4722.81        20.32 o                         
  -3   1   5        300.42        215.49         1.92 o                         
  -1   1   5         39.65         83.53         1.35 o                         
   1   1   5        707.24        646.64         4.64 o                         
   3   1   5         62.58         69.88         1.55 o                         
   5   1   5         94.73         81.35         2.02 o                         
   7   1   5        105.38         95.19         3.23 o                         
   9   1   5        168.62        150.05         4.73 o                         
  11   1   5          7.90          2.20         4.38 o                         
  13   1   5          0.27          5.07         4.33 o                         
 -18   2   5          9.93         16.98         3.81 o                         
 -16   2   5          2.84         -0.99         2.61 o                         
 -14   2   5        203.77        187.78         5.11 o                         
 -12   2   5         43.92         23.27         2.02 o                         
 -10   2   5          0.20         -0.24         1.02 o                         
  -8   2   5         84.74        109.87         1.87 o                         
  -6   2   5         15.80         14.41         0.76 o                         
  -4   2   5         41.96         40.14         1.10 o                         
  -2   2   5         96.24        110.31         1.88 o                         
   0   2   5         30.48         31.79         0.91 o                         
   2   2   5          0.00         -0.90         0.52 o                         
   4   2   5        791.27        818.18         5.86 o                         
   6   2   5        578.70        565.46         5.71 o                         
   8   2   5        114.11        128.80         3.88 o                         
  10   2   5          4.22          5.05         2.56 o                         
  12   2   5          0.02         -3.15         3.34 o                         
 -17   3   5          3.08          5.16         3.20 o                         
 -15   3   5         73.23         71.19         4.05 o                         
 -13   3   5        441.81        447.36         6.32 o                         
 -11   3   5         28.35         13.33         1.67 o                         
  -9   3   5        446.12        427.67         4.19 o                         
  -7   3   5        774.59        688.29         4.91 o                         
  -5   3   5        127.87         77.28         1.47 o                         
  -3   3   5       4544.79       4824.40        21.56 o                         
  -1   3   5       2349.06       2134.13        10.55 o                         
   1   3   5         37.44         27.19         1.04 o                         
   3   3   5       3074.05       3402.34        18.13 o                         
   5   3   5          9.78          5.02         1.09 o                         
   7   3   5        311.81        337.74         5.01 o                         
   9   3   5          5.61          5.03         2.23 o                         
  11   3   5          1.33         -4.99         3.07 o                         
  13   3   5          7.45         17.05         5.26 o                         
 -16   4   5         81.47         84.13         5.10 o                         
 -14   4   5        645.93        718.39         8.86 o                         
 -12   4   5        214.53        231.56         4.57 o                         
 -10   4   5          9.46          2.63         1.10 o                         
  -8   4   5         27.87         38.44         1.22 o                         
  -6   4   5       1094.76       1007.51         6.18 o                         
  -4   4   5        236.87        274.89         2.40 o                         
  -2   4   5       2389.40       2499.69        12.05 o                         
   0   4   5        895.21        659.96         4.29 o                         
   2   4   5        201.73        199.06         2.67 o                         
   4   4   5       1459.09       1413.53         9.36 o                         
   6   4   5        280.19        272.55         4.00 o                         
   8   4   5          2.32          1.47         2.05 o                         
  10   4   5        158.23        149.72         5.17 o                         
  12   4   5         42.14         44.87         5.07 o                         
 -17   5   5          0.26         -2.80         2.91 o                         
 -15   5   5         31.06         25.49         3.26 o                         
 -13   5   5          0.04          1.94         1.89 o                         
 -11   5   5        570.90        532.95         6.77 o                         
  -9   5   5        479.63        465.90         5.05 o                         
  -7   5   5        215.97        221.06         2.74 o                         
  -5   5   5       1874.02       1721.02         9.28 o                         
  -3   5   5         28.38         38.55         1.24 o                         
  -1   5   5       4263.58       4187.20        19.80 o                         
   1   5   5       3153.85       3747.00        19.56 o                         
   3   5   5        725.57        726.01         7.69 o                         
   5   5   5       1131.26       1146.66         8.42 o                         
   7   5   5       1306.37       1248.23         9.90 o                         
   9   5   5          1.39         -4.80         2.40 o                         
  11   5   5          0.62         -1.97         2.81 o                         
 -16   6   5         13.91         10.78         3.08 o                         
 -14   6   5         72.10         52.26         3.24 o                         
 -12   6   5         18.81         16.73         2.12 o                         
 -10   6   5        385.28        330.75         4.90 o                         
  -8   6   5         45.37         47.34         1.69 o                         
  -6   6   5       1708.79       1652.78         9.70 o                         
  -4   6   5        792.52        781.71         5.04 o                         
  -2   6   5        638.43        665.98         4.56 o                         
   0   6   5       1079.76       1094.74         6.48 o                         
   2   6   5       1300.23       1472.84         9.48 o                         
   4   6   5         83.68         66.03         2.10 o                         
   6   6   5          0.44         -0.95         1.91 o                         
   8   6   5        185.54        187.34         5.29 o                         
  10   6   5         75.32         75.60         4.19 o                         
  12   6   5         46.01         44.25         6.14 o                         
 -17   7   5          9.89         14.07         3.84 o                         
 -15   7   5         52.00         43.68         3.76 o                         
 -13   7   5         38.33         37.18         2.97 o                         
 -11   7   5          0.40         -3.56         1.78 o                         
  -9   7   5          8.27          7.77         1.38 o                         
  -7   7   5         83.99         78.42         2.06 o                         
  -5   7   5         32.23         28.45         1.12 o                         
  -3   7   5       1006.85       1053.37         6.41 o                         
  -1   7   5       4310.73       4521.70        21.87 o                         
   1   7   5        842.39        834.83         5.59 o                         
   3   7   5        333.15        350.03         6.03 o                         
   5   7   5       1040.34       1090.33        16.69 o                         
   7   7   5        836.92        809.90         9.67 o                         
   9   7   5         96.37         91.02         4.19 o                         
  11   7   5          0.18         -1.35         3.43 o                         
 -16   8   5          3.66          5.17         3.01 o                         
 -14   8   5         31.11         37.07         3.22 o                         
 -12   8   5         84.64         82.09         3.68 o                         
 -10   8   5       1489.46       1545.45        13.86 o                         
  -8   8   5          0.88         -0.86         1.25 o                         
  -6   8   5        601.59        551.83         4.51 o                         
  -4   8   5        524.72        502.51         4.12 o                         
  -2   8   5        196.81        201.24         2.48 o                         
   0   8   5         32.55         23.02         0.88 o                         
   2   8   5         57.66         37.79         1.49 o                         
   4   8   5        408.19        410.27         5.24 o                         
   6   8   5         26.67         37.64         2.72 o                         
   8   8   5         68.55         65.65         3.50 o                         
  10   8   5         53.18         73.34         5.03 o                         
  12   8   5          0.83         -2.73         4.50 o                         
 -15   9   5         27.91         34.56         3.66 o                         
 -13   9   5          3.71          2.41         2.07 o                         
 -11   9   5        554.56        639.98         7.81 o                         
  -9   9   5         40.65         48.68         2.75 o                         
  -7   9   5        237.98        234.22         3.45 o                         
  -5   9   5        110.03         82.10         1.86 o                         
  -3   9   5        252.98        243.52         3.10 o                         
  -1   9   5       1005.84        936.62         6.91 o                         
   1   9   5        819.55        861.29         6.75 o                         
   3   9   5        277.12        269.62         4.06 o                         
   5   9   5         83.31         95.30         3.20 o                         
   7   9   5         57.96         60.61         3.34 o                         
   9   9   5         44.45         59.46         4.33 o                         
  11   9   5         14.45          4.18         5.47 o                         
 -16  10   5          1.97          7.69         3.72 o                         
 -14  10   5         16.23         15.25         2.82 o                         
 -12  10   5          1.81          8.40         2.33 o                         
 -10  10   5       1370.21       1558.08        12.69 o                         
  -8  10   5          3.59         -2.50         1.25 o                         
  -6  10   5         24.77         28.23         1.73 o                         
  -4  10   5        338.57        327.37         3.80 o                         
  -2  10   5        689.70        738.74         6.33 o                         
   0  10   5        126.93        122.71         2.48 o                         
   2  10   5         17.79         23.94         2.56 o                         
   4  10   5        229.72        259.15         4.49 o                         
   6  10   5        137.73        102.12         3.99 o                         
   8  10   5        114.37        110.29         5.09 o                         
  10  10   5         19.91         37.01         4.86 o                         
 -15  11   5         46.16         74.66         4.97 o                         
 -13  11   5          4.59          6.86         2.94 o                         
 -11  11   5          9.82         23.29         2.41 o                         
  -9  11   5         72.69         64.31         2.94 o                         
  -7  11   5          0.38         -1.81         1.29 o                         
  -5  11   5       1323.82       1335.86        10.38 o                         
  -3  11   5         72.09         76.35         2.50 o                         
  -1  11   5        148.19        149.34         3.02 o                         
   1  11   5         34.52         46.37         2.12 o                         
   3  11   5       1538.08       1543.67        12.87 o                         
   5  11   5        168.89        150.71         4.65 o                         
   7  11   5          5.62         -2.33         2.43 o                         
   9  11   5         57.96         58.81         5.73 o                         
 -14  12   5          4.38          6.96         4.23 o                         
 -12  12   5         40.17         36.07         3.43 o                         
 -10  12   5        203.58        224.96         7.06 o                         
  -8  12   5          2.96         -0.04         1.85 o                         
  -6  12   5        322.96        294.64         4.80 o                         
  -4  12   5          0.58          0.56         1.96 o                         
  -2  12   5         53.11         43.17         2.19 o                         
   0  12   5         73.83         96.75         3.20 o                         
   2  12   5         66.48         63.44         3.21 o                         
   4  12   5        132.80        139.74         4.45 o                         
   6  12   5         10.77          4.82         2.85 o                         
   8  12   5         10.84          5.23         3.26 o                         
  10  12   5         40.77         61.75         6.96 o                         
 -13  13   5          0.10          3.05         3.30 o                         
 -11  13   5        128.57        136.22         5.33 o                         
  -9  13   5         42.97         39.50         3.33 o                         
  -7  13   5        110.76        128.02         3.88 o                         
  -5  13   5       1997.86       2096.49        15.96 o                         
  -3  13   5         51.86         43.68         2.41 o                         
  -1  13   5         90.03        108.57         3.40 o                         
   1  13   5        333.84        370.87         6.00 o                         
   3  13   5          1.43         -3.90         1.95 o                         
   5  13   5          0.05         -4.75         2.38 o                         
   7  13   5          3.67          1.17         3.03 o                         
   9  13   5         14.51         19.66         4.65 o                         
 -12  14   5          8.05         11.18         3.23 o                         
 -10  14   5         29.91         34.48         3.57 o                         
  -8  14   5          1.63          0.97         2.12 o                         
  -6  14   5         10.77         19.41         2.81 o                         
  -4  14   5         48.10         48.41         2.80 o                         
  -2  14   5          3.95         -0.03         1.71 o                         
   0  14   5        124.77        118.30         4.09 o                         
   2  14   5        184.51        183.61         5.09 o                         
   4  14   5         77.06         90.03         4.25 o                         
   6  14   5          1.79          8.37         3.11 o                         
   8  14   5         59.95         58.48         5.16 o                         
 -11  15   5          6.40         15.41         3.40 o                         
  -9  15   5         16.75         14.35         3.17 o                         
  -7  15   5         95.22         64.69         3.87 o                         
  -5  15   5          2.97          6.29         2.44 o                         
  -3  15   5          0.42         -4.42         2.21 o                         
  -1  15   5         29.94         31.73         2.85 o                         
   1  15   5          7.82         12.31         2.50 o                         
   3  15   5          2.19         -1.60         2.56 o                         
   5  15   5         55.51         63.33         4.37 o                         
   7  15   5         57.40         83.78         5.20 o                         
 -10  16   5          0.72          3.51         3.25 o                         
  -8  16   5          0.91         -1.43         2.39 o                         
  -6  16   5        113.31        131.40         5.68 o                         
  -4  16   5         16.58         10.18         2.72 o                         
  -2  16   5          0.16         -5.31         2.66 o                         
   0  16   5        225.77        268.38         8.21 o                         
   2  16   5          7.27          3.53         2.75 o                         
   4  16   5         16.40          7.76         3.55 o                         
   6  16   5          7.68          0.57         3.38 o                         
  -9  17   5         49.72         66.55         4.81 o                         
  -7  17   5          7.32          1.62         2.80 o                         
  -5  17   5          3.44          6.18         3.05 o                         
  -3  17   5          7.83          6.61         3.07 o                         
  -1  17   5          8.09          8.17         3.03 o                         
   1  17   5          9.73          5.35         2.73 o                         
   3  17   5         85.61         95.61         5.20 o                         
   5  17   5         29.32         32.07         4.70 o                         
  -8  18   5          0.23         -0.06         3.13 o                         
  -6  18   5          0.16          3.45         3.16 o                         
  -4  18   5         13.59         16.07         4.53 o                         
  -2  18   5         17.07         18.82         3.52 o                         
   0  18   5          5.70          6.47         3.28 o                         
   2  18   5         12.96         16.67         3.56 o                         
   4  18   5          0.21         -6.61         3.31 o                         
  -7  19   5          5.27         11.30         3.70 o                         
  -5  19   5         13.92         23.42         4.29 o                         
  -3  19   5         17.36         17.95         4.03 o                         
  -1  19   5         38.36         49.83         4.48 o                         
   1  19   5         20.39         18.17         4.28 o                         
 -18   0   6         12.42         24.97         5.40 o                         
 -16   0   6         72.47         53.66         5.44 o                         
 -14   0   6        180.51        139.70         7.23 o                         
 -12   0   6         18.80         15.39         2.90 o                         
 -10   0   6        140.86        103.19         3.74 o                         
  -8   0   6        412.34        333.35         4.35 o                         
  -6   0   6        472.51        454.20         6.10 o                         
  -4   0   6       6076.88       6131.33        33.35 o                         
  -2   0   6         37.78         67.30         1.82 o                         
   0   0   6         59.50         79.03         2.50 o                         
   2   0   6         13.47         12.44         1.93 o                         
   4   0   6         83.84         73.37         3.08 o                         
   6   0   6         39.01         40.87         3.01 o                         
   8   0   6        743.73        731.17        15.44 o                         
  10   0   6        166.34        178.34        10.56 o                         
  12   0   6          2.17          1.23         5.93 o                         
 -17   1   6         10.16         18.09         3.42 o                         
 -15   1   6          0.13         -1.13         2.63 o                         
 -13   1   6        359.88        359.36         6.07 o                         
 -11   1   6        370.52        342.34         4.38 o                         
  -9   1   6       1427.62       1463.00         9.51 o                         
  -7   1   6         21.27         22.94         1.14 o                         
  -5   1   6       1000.74        968.46         5.76 o                         
  -3   1   6          0.91          2.90         0.71 o                         
  -1   1   6        277.51        312.22         2.82 o                         
   1   1   6        975.14        982.62         6.71 o                         
   3   1   6       1825.08       1988.23        11.79 o                         
   5   1   6        236.82        250.48         3.59 o                         
   7   1   6          2.79         -2.09         1.99 o                         
   9   1   6          0.22         -4.35         2.19 o                         
  11   1   6         21.40         10.90         3.98 o                         
 -18   2   6         48.55         52.75         4.65 o                         
 -16   2   6          5.10          6.81         2.80 o                         
 -14   2   6         19.57         14.32         2.51 o                         
 -12   2   6         50.30         69.48         2.91 o                         
 -10   2   6        209.47        231.76         3.42 o                         
  -8   2   6         19.00         17.27         1.17 o                         
  -6   2   6         57.09         52.07         1.27 o                         
  -4   2   6        650.64        702.60         4.75 o                         
  -2   2   6         32.78         25.61         0.98 o                         
   0   2   6       1926.98       2016.08        10.82 o                         
   2   2   6       2409.42       2653.69        15.14 o                         
   4   2   6         25.80         20.71         1.35 o                         
   6   2   6       1872.49       2023.99        14.30 o                         
   8   2   6         18.74         21.58         2.50 o                         
  10   2   6         37.59         32.52         3.83 o                         
  12   2   6          0.65         -1.99         3.75 o                         
 -17   3   6          0.14          4.38         2.85 o                         
 -15   3   6         75.79         88.32         4.16 o                         
 -13   3   6       1532.65       1705.38        13.75 o                         
 -11   3   6        256.14        214.58         4.07 o                         
  -9   3   6       2007.23       2388.83        13.62 o                         
  -7   3   6          7.26         17.26         0.93 o                         
  -5   3   6       3272.01       3316.68        15.76 o                         
  -3   3   6        787.65        764.44         4.93 o                         
  -1   3   6       2960.85       2930.60        14.53 o                         
   1   3   6         38.42         37.14         1.26 o                         
   3   3   6        728.74        791.35         6.19 o                         
   5   3   6        395.83        402.98         5.38 o                         
   7   3   6       1499.15       1495.07        14.48 o                         
   9   3   6        122.93        123.22         4.81 o                         
  11   3   6         67.04         73.32         5.72 o                         
 -18   4   6         21.83         27.27         4.42 o                         
 -16   4   6          4.91          2.30         2.78 o                         
 -14   4   6        119.93        148.88         4.66 o                         
 -12   4   6         22.98         13.62         1.94 o                         
 -10   4   6         74.10         69.24         2.43 o                         
  -8   4   6         77.77         75.26         1.89 o                         
  -6   4   6         13.28         13.95         1.03 o                         
  -4   4   6       1440.19       1453.27         7.93 o                         
  -2   4   6         91.55         93.95         1.76 o                         
   0   4   6        712.76        687.00         4.80 o                         
   2   4   6        512.62        557.01         4.76 o                         
   4   4   6         60.99         39.45         1.99 o                         
   6   4   6       1568.43       1655.04        13.51 o                         
   8   4   6          5.77          7.56         2.30 o                         
  10   4   6         75.44         79.16         4.55 o                         
  12   4   6          2.62          5.52         4.34 o                         
 -17   5   6         12.99         15.42         3.46 o                         
 -15   5   6          1.65         -1.14         2.56 o                         
 -13   5   6        406.75        411.47         6.19 o                         
 -11   5   6          5.63         -0.45         1.86 o                         
  -9   5   6        371.69        374.03         3.83 o                         
  -7   5   6        206.70        197.70         2.89 o                         
  -5   5   6         92.90         57.88         1.48 o                         
  -3   5   6        666.75        679.93         4.75 o                         
  -1   5   6          8.09          0.48         0.77 o                         
   1   5   6         12.72          5.33         0.91 o                         
   3   5   6         23.55         27.68         1.60 o                         
   5   5   6         94.08        105.11         3.05 o                         
   7   5   6         56.42         66.31         3.12 o                         
   9   5   6          1.30         -4.04         2.27 o                         
  11   5   6         13.30         22.42         4.29 o                         
 -16   6   6          1.18          2.29         2.80 o                         
 -14   6   6         75.55         71.69         3.49 o                         
 -12   6   6        103.71         94.13         3.48 o                         
 -10   6   6         62.15         56.19         2.41 o                         
  -8   6   6         18.59         13.31         1.29 o                         
  -6   6   6       1607.56       1694.98         9.79 o                         
  -4   6   6       1758.37       1926.78        10.03 o                         
  -2   6   6       2098.46       2250.15        12.82 o                         
   0   6   6       1073.55       1186.44         6.89 o                         
   2   6   6         94.34         84.52         2.14 o                         
   4   6   6        434.70        445.64         5.59 o                         
   6   6   6         49.92         57.58         2.69 o                         
   8   6   6         28.54         21.61         2.64 o                         
  10   6   6         50.35         53.43         4.36 o                         
 -17   7   6          8.07          6.32         3.47 o                         
 -15   7   6         23.20         38.65         3.82 o                         
 -13   7   6          0.02         -2.58         2.12 o                         
 -11   7   6        114.50         81.38         3.38 o                         
  -9   7   6        278.80        297.88         4.07 o                         
  -7   7   6          5.87          2.52         1.02 o                         
  -5   7   6        868.76        852.07         5.54 o                         
  -3   7   6        333.97        390.41         3.44 o                         
  -1   7   6        812.03        825.99         5.61 o                         
   1   7   6        139.05        179.03         2.69 o                         
   3   7   6         50.98         53.74         2.01 o                         
   5   7   6        169.56        144.32         3.44 o                         
   7   7   6         43.44         40.41         3.04 o                         
   9   7   6         45.99         37.75         4.18 o                         
  11   7   6         15.11         15.94         5.50 o                         
 -16   8   6          6.71          2.00         3.82 o                         
 -14   8   6         67.27         83.05         4.01 o                         
 -12   8   6         60.06         53.89         3.06 o                         
 -10   8   6         34.38         42.11         2.58 o                         
  -8   8   6         69.95         81.68         2.47 o                         
  -6   8   6        109.15        119.89         2.32 o                         
  -4   8   6        377.40        444.56         3.77 o                         
  -2   8   6       1245.93       1270.98         7.65 o                         
   0   8   6          9.14         22.20         1.05 o                         
   2   8   6        170.49        194.63         3.55 o                         
   4   8   6        363.78        421.81         5.76 o                         
   6   8   6         25.42         25.60         2.70 o                         
   8   8   6         29.13         24.07         3.26 o                         
  10   8   6         18.25         30.11         4.69 o                         
 -15   9   6          3.51         11.97         2.92 o                         
 -13   9   6          0.00         -2.72         2.13 o                         
 -11   9   6        495.14        539.06         6.92 o                         
  -9   9   6          0.39         -2.64         1.32 o                         
  -7   9   6        298.19        294.84         3.82 o                         
  -5   9   6        205.33        186.80         2.73 o                         
  -3   9   6        300.63        295.45         3.02 o                         
  -1   9   6          3.49          2.57         0.93 o                         
   1   9   6        241.90        281.02         4.18 o                         
   3   9   6        141.89        123.42         3.56 o                         
   5   9   6         39.14         22.02         2.55 o                         
   7   9   6         32.56         29.60         3.47 o                         
   9   9   6          9.85          7.58         3.87 o                         
 -16  10   6          0.94          4.99         3.49 o                         
 -14  10   6          0.12         -0.81         2.52 o                         
 -12  10   6         55.37         52.38         3.29 o                         
 -10  10   6        418.55        488.66         9.00 o                         
  -8  10   6        202.99        215.73         3.86 o                         
  -6  10   6          1.46          2.22         1.32 o                         
  -4  10   6        485.81        506.49         5.31 o                         
  -2  10   6          6.57         10.39         1.47 o                         
   0  10   6        119.41         85.64         2.79 o                         
   2  10   6         95.18         88.57         3.14 o                         
   4  10   6        258.52        287.46         5.33 o                         
   6  10   6          0.19         -5.26         2.63 o                         
   8  10   6         20.27         12.34         3.34 o                         
  10  10   6         26.62         43.68         5.25 o                         
 -15  11   6          5.10          7.45         2.98 o                         
 -13  11   6          0.61          3.20         2.32 o                         
 -11  11   6         58.55         60.57         3.17 o                         
  -9  11   6          0.14         -3.26         1.63 o                         
  -7  11   6        204.67        189.67         3.97 o                         
  -5  11   6        319.52        288.23         4.93 o                         
  -3  11   6        228.40        230.24         4.49 o                         
  -1  11   6        160.63        142.17         3.56 o                         
   1  11   6          3.33         -3.12         1.59 o                         
   3  11   6        166.90        194.56         4.73 o                         
   5  11   6          8.72         10.03         3.58 o                         
   7  11   6         21.19         23.83         3.70 o                         
   9  11   6          4.27          7.07         4.11 o                         
 -14  12   6         14.97         28.21         3.77 o                         
 -12  12   6         12.66         19.78         3.01 o                         
 -10  12   6         57.96         43.87         2.91 o                         
  -8  12   6        119.64        111.53         3.89 o                         
  -6  12   6        508.09        518.00         6.50 o                         
  -4  12   6          1.67         -3.47         1.73 o                         
  -2  12   6        294.00        286.65         6.16 o                         
   0  12   6       1001.38       1026.20        10.91 o                         
   2  12   6         30.34         19.95         2.63 o                         
   4  12   6         16.91          5.42         2.63 o                         
   6  12   6          1.23         -3.83         2.64 o                         
   8  12   6          0.00         -5.45         3.26 o                         
 -13  13   6          8.75         10.32         3.79 o                         
 -11  13   6         13.04         17.15         3.36 o                         
  -9  13   6          2.05         -0.69         2.14 o                         
  -7  13   6        449.58        433.67         7.54 o                         
  -5  13   6        201.85        199.78         5.11 o                         
  -3  13   6          2.50         -3.31         1.65 o                         
  -1  13   6        864.46        896.13         8.95 o                         
   1  13   6         82.38         71.15         3.41 o                         
   3  13   6          5.95          1.98         2.29 o                         
   5  13   6          9.67          7.41         3.06 o                         
   7  13   6         17.16          9.48         3.72 o                         
 -12  14   6         17.99         27.42         4.06 o                         
 -10  14   6          0.01         -3.60         2.83 o                         
  -8  14   6          2.62          3.93         2.58 o                         
  -6  14   6        438.70        430.35         7.14 o                         
  -4  14   6          0.50         -3.63         1.82 o                         
  -2  14   6          4.61          3.15         2.27 o                         
   0  14   6        159.37        137.82         4.51 o                         
   2  14   6         12.69          1.39         2.37 o                         
   4  14   6         10.84          9.23         3.08 o                         
   6  14   6          0.19          0.10         3.21 o                         
 -11  15   6         25.50         33.34         3.90 o                         
  -9  15   6         25.50         22.10         3.50 o                         
  -7  15   6        104.10        102.75         4.69 o                         
  -5  15   6        129.17        131.59         4.79 o                         
  -3  15   6          6.65          3.51         2.40 o                         
  -1  15   6        454.01        495.55         7.88 o                         
   1  15   6         28.58         16.25         2.74 o                         
   3  15   6          9.64          2.90         2.96 o                         
   5  15   6         55.83         67.41         4.80 o                         
   7  15   6          6.04          1.70         3.99 o                         
 -10  16   6          3.59          1.43         3.09 o                         
  -8  16   6         14.64          7.51         3.04 o                         
  -6  16   6         26.26         27.37         3.51 o                         
  -4  16   6          1.39         -4.21         2.54 o                         
  -2  16   6         26.08         17.21         3.20 o                         
   0  16   6         37.70         23.78         3.40 o                         
   2  16   6          4.24          3.18         2.51 o                         
   4  16   6          2.90         -1.08         3.26 o                         
   6  16   6          7.47          3.82         3.96 o                         
  -9  17   6          1.45          3.67         3.21 o                         
  -7  17   6         22.35         21.11         3.62 o                         
  -5  17   6          1.02         -1.83         2.98 o                         
  -3  17   6          0.18         -0.43         2.88 o                         
  -1  17   6          1.04         -0.29         2.84 o                         
   1  17   6          4.83          3.37         3.25 o                         
   3  17   6         15.61         26.39         4.06 o                         
  -8  18   6          5.74          7.19         3.27 o                         
  -6  18   6         22.65         22.98         3.86 o                         
  -4  18   6         16.50         23.48         4.12 o                         
  -2  18   6         42.21         40.98         4.28 o                         
   0  18   6          0.31          0.39         3.31 o                         
   2  18   6          0.14         -1.72         3.72 o                         
  -5  19   6         21.64         20.38         4.44 o                         
  -3  19   6         17.87         20.35         3.79 o                         
  -1  19   6         10.83          4.37         3.63 o                         
 -17   1   7          0.02          4.14         3.09 o                         
 -15   1   7          3.79         -4.90         2.45 o                         
 -13   1   7          4.85          3.00         1.90 o                         
 -11   1   7         12.44         23.52         1.77 o                         
  -9   1   7         36.34         58.42         1.70 o                         
  -7   1   7        193.65        187.86         2.92 o                         
  -5   1   7       1304.35       1453.76         8.04 o                         
  -3   1   7        462.81        392.52         3.34 o                         
  -1   1   7         50.57         80.03         1.62 o                         
   1   1   7         76.10         37.64         1.61 o                         
   3   1   7         43.24         45.16         1.88 o                         
   5   1   7          0.72         -2.93         1.47 o                         
   7   1   7         12.83          4.68         2.14 o                         
   9   1   7         10.47          2.96         3.75 o                         
  11   1   7          1.93         -1.42         4.14 o                         
 -18   2   7          2.40          4.83         3.36 o                         
 -16   2   7         17.02         10.66         3.05 o                         
 -14   2   7         56.41         59.67         3.24 o                         
 -12   2   7         39.04         22.57         2.14 o                         
 -10   2   7       1103.99       1116.69         8.22 o                         
  -8   2   7         36.30         22.06         1.14 o                         
  -6   2   7       1341.78       1348.77         7.56 o                         
  -4   2   7       3055.26       3143.47        15.21 o                         
  -2   2   7       1313.86       1291.37         7.73 o                         
   0   2   7         20.43         32.58         1.32 o                         
   2   2   7       1013.47       1056.45         8.57 o                         
   4   2   7        223.36        198.32         3.87 o                         
   6   2   7        335.34        366.48         5.42 o                         
   8   2   7         93.57         67.45         3.75 o                         
  10   2   7          7.36         10.03         3.86 o                         
 -17   3   7          8.68          4.59         3.20 o                         
 -15   3   7         93.60        103.48         4.49 o                         
 -13   3   7        152.16        138.23         4.08 o                         
 -11   3   7        268.21        276.66         4.97 o                         
  -9   3   7         39.53         39.08         1.69 o                         
  -7   3   7        252.62        220.18         2.47 o                         
  -5   3   7         57.52         57.12         1.93 o                         
  -3   3   7        823.78        859.47         5.62 o                         
  -1   3   7          5.16          6.34         0.81 o                         
   1   3   7         17.07          2.72         0.87 o                         
   3   3   7        441.90        455.77         5.25 o                         
   5   3   7        379.49        352.62         5.10 o                         
   7   3   7        775.60        838.99        10.30 o                         
   9   3   7         10.09          2.53         2.74 o                         
  11   3   7          6.53          3.48         5.98 o                         
 -18   4   7          3.02          8.06         3.61 o                         
 -16   4   7          9.18          7.03         3.17 o                         
 -14   4   7        145.61        168.69         4.86 o                         
 -12   4   7         50.17         38.08         2.47 o                         
 -10   4   7        487.78        487.91         5.21 o                         
  -8   4   7        527.36        501.40         4.38 o                         
  -6   4   7          6.15         10.61         0.85 o                         
  -4   4   7       1521.81       1459.77         8.48 o                         
  -2   4   7         19.16         11.90         1.06 o                         
   0   4   7         74.78         86.55         1.69 o                         
   2   4   7        541.23        560.90         5.43 o                         
   4   4   7         18.28         18.18         1.95 o                         
   6   4   7        220.18        237.32         4.54 o                         
   8   4   7        252.23        223.69         5.91 o                         
  10   4   7         24.84         11.07         3.66 o                         
 -17   5   7         31.32         30.94         4.00 o                         
 -15   5   7         76.24         78.96         4.38 o                         
 -13   5   7         54.70         42.34         2.81 o                         
 -11   5   7         33.62         32.90         2.23 o                         
  -9   5   7        411.72        432.01         4.34 o                         
  -7   5   7        422.40        408.00         4.09 o                         
  -5   5   7        583.61        507.03         3.91 o                         
  -3   5   7         27.81         18.33         1.15 o                         
  -1   5   7         72.28         61.93         1.73 o                         
   1   5   7          4.59          2.37         0.99 o                         
   3   5   7          0.01         -1.98         1.24 o                         
   5   5   7        124.82        102.72         3.47 o                         
   7   5   7        343.94        353.72         6.18 o                         
   9   5   7          5.04         -3.47         2.93 o                         
  11   5   7          0.60         -6.04         5.27 o                         
 -16   6   7          5.10         -2.64         2.63 o                         
 -14   6   7        125.93        109.64         4.25 o                         
 -12   6   7        320.58        329.38         5.37 o                         
 -10   6   7          4.67          5.92         1.49 o                         
  -8   6   7        282.19        375.41         3.98 o                         
  -6   6   7        539.24        528.10         4.38 o                         
  -4   6   7        357.68        421.40         3.69 o                         
  -2   6   7          5.71          6.95         1.03 o                         
   0   6   7        339.33        265.68         3.18 o                         
   2   6   7         32.10         27.53         1.69 o                         
   4   6   7         28.74         16.74         2.00 o                         
   6   6   7         22.44         22.71         2.35 o                         
   8   6   7          8.43         -2.82         2.54 o                         
  10   6   7         13.74          9.06         4.20 o                         
 -17   7   7          9.88         15.42         3.69 o                         
 -15   7   7         14.42         11.98         2.83 o                         
 -13   7   7         70.45         57.88         3.29 o                         
 -11   7   7         63.00         61.90         2.85 o                         
  -9   7   7        159.67        135.13         3.20 o                         
  -7   7   7         32.85         29.33         1.53 o                         
  -5   7   7       2807.27       2954.71        14.73 o                         
  -3   7   7       1197.20       1068.84         7.30 o                         
  -1   7   7         32.17         26.34         1.29 o                         
   1   7   7         20.88          6.15         1.26 o                         
   3   7   7        210.84        192.01         3.83 o                         
   5   7   7          0.34         -4.19         2.10 o                         
   7   7   7          1.12         -4.71         2.36 o                         
   9   7   7         26.32         10.46         3.71 o                         
 -16   8   7          1.51         -0.78         3.02 o                         
 -14   8   7          2.43          2.75         2.33 o                         
 -12   8   7        166.38        152.52         5.08 o                         
 -10   8   7        255.74        256.44         4.61 o                         
  -8   8   7        130.86        107.71         2.57 o                         
  -6   8   7        501.39        469.41         4.46 o                         
  -4   8   7        236.19        223.69         2.86 o                         
  -2   8   7        309.97        323.99         3.59 o                         
   0   8   7        515.41        511.84         5.34 o                         
   2   8   7         77.47         63.04         2.75 o                         
   4   8   7       1229.84       1215.02        11.28 o                         
   6   8   7         40.46         35.05         3.35 o                         
   8   8   7          0.91          2.07         3.17 o                         
  10   8   7          1.66         -6.58         4.68 o                         
 -15   9   7          2.30          8.04         2.99 o                         
 -13   9   7         24.93         22.47         2.59 o                         
 -11   9   7         10.74         11.41         2.14 o                         
  -9   9   7          3.82         -0.94         1.45 o                         
  -7   9   7        105.06         93.26         2.68 o                         
  -5   9   7         32.75         38.05         1.78 o                         
  -3   9   7         47.41         54.56         2.08 o                         
  -1   9   7          1.70         -0.43         1.42 o                         
   1   9   7         53.80         46.25         2.31 o                         
   3   9   7        458.57        493.59         9.43 o                         
   5   9   7          0.18          2.14         2.27 o                         
   7   9   7         19.10         31.48         3.56 o                         
   9   9   7         10.41          9.16         4.73 o                         
 -16  10   7          0.45          3.81         3.07 o                         
 -14  10   7         60.78         72.25         4.34 o                         
 -12  10   7         80.91        105.28         4.19 o                         
 -10  10   7          7.18          5.51         1.92 o                         
  -8  10   7          8.16          5.26         1.67 o                         
  -6  10   7          2.33          3.85         1.47 o                         
  -4  10   7        232.09        212.81         3.99 o                         
  -2  10   7         45.44         37.51         2.09 o                         
   0  10   7          3.66          2.95         1.78 o                         
   2  10   7          0.43         -3.63         1.82 o                         
   4  10   7        608.44        695.80         8.49 o                         
   6  10   7         13.37          7.57         3.26 o                         
   8  10   7          0.10         -0.92         3.33 o                         
 -15  11   7          0.03          0.99         3.12 o                         
 -13  11   7         21.11         20.49         3.22 o                         
 -11  11   7         15.70         17.49         2.61 o                         
  -9  11   7        186.92        183.38         4.70 o                         
  -7  11   7          0.32         -0.76         1.79 o                         
  -5  11   7        100.49        113.17         3.68 o                         
  -3  11   7        106.31        104.57         3.10 o                         
  -1  11   7        497.71        510.15         6.12 o                         
   1  11   7        123.84        145.52         3.88 o                         
   3  11   7        330.02        404.31         6.80 o                         
   5  11   7         17.47          7.11         3.84 o                         
   7  11   7          1.04         -4.09         3.22 o                         
 -14  12   7         14.25         18.36         3.42 o                         
 -12  12   7          3.12          3.68         2.74 o                         
 -10  12   7         19.38          8.66         2.36 o                         
  -8  12   7         49.83         50.20         2.97 o                         
  -6  12   7         22.70         32.92         2.54 o                         
  -4  12   7         38.25         33.69         2.50 o                         
  -2  12   7       1330.99       1430.14        12.35 o                         
   0  12   7         42.67         43.02         2.58 o                         
   2  12   7         10.59          3.01         2.40 o                         
   4  12   7         26.76         22.27         3.11 o                         
   6  12   7          4.51          2.86         3.13 o                         
   8  12   7         11.19         17.41         3.82 o                         
 -13  13   7          9.98         13.77         4.49 o                         
 -11  13   7         22.69         16.61         3.07 o                         
  -9  13   7          1.91          2.69         2.44 o                         
  -7  13   7         33.83         37.42         2.96 o                         
  -5  13   7          0.52         -1.86         1.86 o                         
  -3  13   7         24.11         10.36         2.29 o                         
  -1  13   7        721.30        811.45         8.95 o                         
   1  13   7          0.90         -4.34         2.17 o                         
   3  13   7          2.34          0.22         2.60 o                         
   5  13   7        158.50        181.35         7.98 o                         
   7  13   7          0.73         -1.31         3.71 o                         
 -12  14   7          2.18          4.12         3.83 o                         
 -10  14   7         13.49         13.63         3.28 o                         
  -8  14   7        140.73        157.04         4.99 o                         
  -6  14   7         35.09         40.57         2.93 o                         
  -4  14   7          0.27         -3.77         1.88 o                         
  -2  14   7        245.60        240.70         5.91 o                         
   0  14   7        105.09        117.48         4.55 o                         
   2  14   7          3.63         -2.79         2.56 o                         
   4  14   7          0.47         -2.92         2.91 o                         
   6  14   7          0.10         -6.35         3.18 o                         
 -11  15   7          1.93          3.02         3.37 o                         
  -9  15   7         11.80          2.69         2.73 o                         
  -7  15   7         33.08         40.88         3.69 o                         
  -5  15   7         23.95         28.54         2.93 o                         
  -3  15   7         45.84         66.23         3.90 o                         
  -1  15   7          2.94          6.15         2.64 o                         
   1  15   7          1.51         -3.41         2.58 o                         
   3  15   7         18.81         16.87         3.72 o                         
   5  15   7         17.76          5.77         4.09 o                         
 -10  16   7          2.93          1.17         3.33 o                         
  -8  16   7          1.09          4.45         2.73 o                         
  -6  16   7         13.07         14.43         3.05 o                         
  -4  16   7          0.00         -4.75         3.27 o                         
  -2  16   7          0.17         -0.10         2.64 o                         
   0  16   7         21.97         21.96         3.29 o                         
   2  16   7         13.97         12.52         4.88 o                         
   4  16   7          0.70         -4.80         3.52 o                         
  -9  17   7         12.86         15.85         3.85 o                         
  -7  17   7         12.63         11.96         3.39 o                         
  -5  17   7          5.86          6.41         3.11 o                         
  -3  17   7         10.61          5.58         3.17 o                         
  -1  17   7          2.38          2.53         3.99 o                         
   1  17   7          0.00         -2.82         3.35 o                         
   3  17   7          9.52          9.89         3.85 o                         
  -8  18   7          0.15         -3.58         3.37 o                         
  -6  18   7          0.65          1.06         3.28 o                         
  -4  18   7         16.17         14.86         3.69 o                         
  -2  18   7          0.35         -2.50         3.25 o                         
   0  18   7          0.42         -0.41         3.51 o                         
  -5  19   7          6.54          6.49         4.17 o                         
  -3  19   7          4.38          7.03         3.87 o                         
 -18   0   8         23.56         28.32         5.50 o                         
 -16   0   8         30.67         50.48         5.71 o                         
 -14   0   8          0.36          0.61         3.27 o                         
 -12   0   8        194.74        258.83         6.58 o                         
 -10   0   8        205.98        120.47         3.73 o                         
  -8   0   8        149.94        159.20         3.24 o                         
  -6   0   8       2399.98       2535.86        17.15 o                         
  -4   0   8      33831.37      36535.68       215.56 o                         
  -2   0   8         18.94         45.47         3.11 o                         
   0   0   8         38.38         16.91         1.92 o                         
   2   0   8       2490.94       2582.54        22.24 o                         
   4   0   8        121.38        110.67         4.82 o                         
   6   0   8         54.17         39.92         3.96 o                         
   8   0   8         12.36         11.87         4.19 o                         
  10   0   8          9.16          4.16         5.37 o                         
 -17   1   8          7.80         10.51         3.23 o                         
 -15   1   8          1.28         -0.39         2.46 o                         
 -13   1   8          9.25          8.58         2.33 o                         
 -11   1   8        664.85        766.92         7.29 o                         
  -9   1   8        259.22        232.82         2.90 o                         
  -7   1   8         80.99        114.74         2.38 o                         
  -5   1   8      16738.48      18417.63        76.60 o                         
  -3   1   8        504.27        637.10         9.43 o                         
  -1   1   8          1.78          3.78         0.90 o                         
   1   1   8         38.90         38.38         1.78 o                         
   3   1   8        302.61        367.03         4.78 o                         
   5   1   8         14.96          3.35         1.99 o                         
   7   1   8         37.52         44.60         3.21 o                         
   9   1   8          2.27          6.50         3.28 o                         
 -18   2   8          2.01          1.05         2.85 o                         
 -16   2   8          1.40          2.99         2.89 o                         
 -14   2   8         39.64         27.52         2.92 o                         
 -12   2   8         50.86         33.07         2.32 o                         
 -10   2   8        106.79        125.08         2.75 o                         
  -8   2   8        545.84        558.47         4.44 o                         
  -6   2   8         32.83         34.68         1.55 o                         
  -4   2   8       5657.75       6225.52        28.11 o                         
  -2   2   8          0.09         -2.62         1.31 o                         
   0   2   8        178.07        165.74         2.65 o                         
   2   2   8        361.33        386.73         5.36 o                         
   4   2   8         73.18         57.68         2.61 o                         
   6   2   8         21.08         26.01         2.60 o                         
   8   2   8         46.99         47.06         3.90 o                         
  10   2   8         10.87         -0.70         4.59 o                         
 -17   3   8         37.27         59.02         4.58 o                         
 -15   3   8         81.36         95.64         4.81 o                         
 -13   3   8         50.04         40.95         2.87 o                         
 -11   3   8         83.86         77.00         2.92 o                         
  -9   3   8          1.89          0.76         1.12 o                         
  -7   3   8         18.37          9.08         0.89 o                         
  -5   3   8          2.74         -0.02         1.29 o                         
  -3   3   8        404.77        364.21         5.96 o                         
  -1   3   8        109.86         94.45         1.93 o                         
   1   3   8        239.40        226.80         3.69 o                         
   3   3   8          9.11          7.87         1.76 o                         
   5   3   8         74.16         80.06         3.19 o                         
   7   3   8          3.46         -0.15         2.32 o                         
   9   3   8          4.46         -6.37         3.18 o                         
 -18   4   8          3.23          4.45         3.59 o                         
 -16   4   8          9.81          7.05         2.85 o                         
 -14   4   8         34.42         31.38         2.65 o                         
 -12   4   8          2.12          1.95         1.60 o                         
 -10   4   8          0.02         -2.42         1.21 o                         
  -8   4   8        652.31        660.00         5.34 o                         
  -6   4   8         51.88         59.36         1.64 o                         
  -4   4   8         14.97         14.28         1.18 o                         
  -2   4   8         75.76         78.22         1.96 o                         
   0   4   8        508.56        603.47         5.48 o                         
   2   4   8        212.78        269.14         4.13 o                         
   4   4   8          7.00          9.26         1.98 o                         
   6   4   8        107.99        104.34         3.71 o                         
   8   4   8         49.40         41.91         4.87 o                         
  10   4   8          6.09         -5.60         4.07 o                         
 -17   5   8          4.25          5.77         3.34 o                         
 -15   5   8         66.30         52.93         4.01 o                         
 -13   5   8         53.64         63.56         3.09 o                         
 -11   5   8         22.27         27.20         2.12 o                         
  -9   5   8        131.85        127.32         2.69 o                         
  -7   5   8          9.69          5.28         1.07 o                         
  -5   5   8          3.81          4.92         1.04 o                         
  -3   5   8        194.48        275.21         3.33 o                         
  -1   5   8       1095.15       1368.40         9.12 o                         
   1   5   8          6.36          3.95         1.41 o                         
   3   5   8         51.02         72.23         3.02 o                         
   5   5   8         19.85         22.89         2.42 o                         
   7   5   8         22.60          1.48         3.10 o                         
   9   5   8          3.13         -4.97         4.52 o                         
 -16   6   8          1.46         -0.80         2.67 o                         
 -14   6   8          3.95          2.71         2.24 o                         
 -12   6   8         21.39         35.41         2.57 o                         
 -10   6   8         16.66          6.95         1.63 o                         
  -8   6   8        365.06        410.56         4.09 o                         
  -6   6   8        209.09        238.52         3.27 o                         
  -4   6   8         15.09         18.28         1.29 o                         
  -2   6   8          3.88         -1.53         0.89 o                         
   0   6   8        432.40        477.84         4.82 o                         
   2   6   8         21.03         26.08         2.14 o                         
   4   6   8         17.58         15.05         2.30 o                         
   6   6   8        296.89        351.93         6.88 o                         
   8   6   8          0.55         -5.13         2.91 o                         
  10   6   8          0.87         -1.89         5.45 o                         
 -17   7   8          0.33          2.25         3.19 o                         
 -15   7   8         21.62         34.86         3.58 o                         
 -13   7   8         11.26         10.25         2.28 o                         
 -11   7   8         50.17         62.40         2.83 o                         
  -9   7   8         54.28         49.25         1.98 o                         
  -7   7   8        107.41         72.09         2.17 o                         
  -5   7   8         51.51         51.64         1.72 o                         
  -3   7   8        208.60        231.36         3.20 o                         
  -1   7   8        266.43        276.70         3.77 o                         
   1   7   8          4.80          1.28         1.35 o                         
   3   7   8          2.29          3.85         2.28 o                         
   5   7   8          1.07          1.21         2.30 o                         
   7   7   8          7.52          8.87         3.16 o                         
   9   7   8          4.13          2.04         4.46 o                         
 -16   8   8          0.00         -0.56         2.97 o                         
 -14   8   8         11.12          7.37         2.72 o                         
 -12   8   8         62.75         68.32         3.32 o                         
 -10   8   8         25.81         37.67         2.41 o                         
  -8   8   8        241.69        286.10         3.86 o                         
  -6   8   8        498.85        521.29         5.02 o                         
  -4   8   8        125.32         93.07         2.44 o                         
  -2   8   8         12.88         19.03         1.54 o                         
   0   8   8         26.44         33.10         2.08 o                         
   2   8   8         67.42         74.93         3.27 o                         
   4   8   8        366.57        389.60         6.83 o                         
   6   8   8         48.16         52.36         3.92 o                         
   8   8   8          0.02          1.65         3.31 o                         
 -15   9   8          0.01          4.67         2.98 o                         
 -13   9   8        307.67        400.71         7.09 o                         
 -11   9   8        147.56        159.43         4.42 o                         
  -9   9   8         29.93         12.39         1.82 o                         
  -7   9   8         43.30         50.14         2.27 o                         
  -5   9   8        241.71        253.63         3.76 o                         
  -3   9   8          0.82          4.72         1.48 o                         
  -1   9   8        138.67        115.74         3.33 o                         
   1   9   8          4.32         -1.25         1.69 o                         
   3   9   8        716.21        732.38        10.93 o                         
   5   9   8         47.21         44.72         3.74 o                         
   7   9   8          0.04         -2.96         3.66 o                         
 -16  10   8          0.87          5.76         3.24 o                         
 -14  10   8         37.13         30.54         3.73 o                         
 -12  10   8        368.00        337.45         6.39 o                         
 -10  10   8         12.85          9.80         2.12 o                         
  -8  10   8          8.43          3.37         1.63 o                         
  -6  10   8        220.56        197.51         4.14 o                         
  -4  10   8         68.47         62.87         2.69 o                         
  -2  10   8        143.58        144.67         3.64 o                         
   0  10   8        164.57        179.52         3.99 o                         
   2  10   8        230.10        266.63         5.49 o                         
   4  10   8        616.00        640.43        12.66 o                         
   6  10   8          0.09         -5.53         4.13 o                         
   8  10   8         10.96         11.10         3.92 o                         
 -15  11   8          0.40          3.62         3.17 o                         
 -13  11   8        186.12        188.59         6.21 o                         
 -11  11   8          4.56          2.18         2.42 o                         
  -9  11   8          0.19         -3.89         1.94 o                         
  -7  11   8        315.92        344.32         5.78 o                         
  -5  11   8         37.08         32.82         2.50 o                         
  -3  11   8        251.76        201.37         4.56 o                         
  -1  11   8         19.29         10.88         2.01 o                         
   1  11   8         15.66         20.21         2.55 o                         
   3  11   8        248.04        226.36         6.12 o                         
   5  11   8         19.17         10.44         3.57 o                         
   7  11   8          1.28         -2.65         3.42 o                         
 -14  12   8          2.26          5.67         3.34 o                         
 -12  12   8         76.64         80.10         4.45 o                         
 -10  12   8         36.77         24.50         3.04 o                         
  -8  12   8         12.39          4.60         2.19 o                         
  -6  12   8         82.50         85.29         3.58 o                         
  -4  12   8         37.20         23.17         2.47 o                         
  -2  12   8        621.07        732.17         8.57 o                         
   0  12   8        191.40        207.82         4.65 o                         
   2  12   8         63.67         54.71         3.57 o                         
   4  12   8         89.04         78.65         4.92 o                         
   6  12   8          1.44         -3.62         3.41 o                         
 -13  13   8          0.27          2.54         3.15 o                         
 -11  13   8          1.38          1.73         2.78 o                         
  -9  13   8         40.40         37.53         3.14 o                         
  -7  13   8         61.03         77.71         3.80 o                         
  -5  13   8         55.22         63.42         3.29 o                         
  -3  13   8        148.70        148.43         4.75 o                         
  -1  13   8        269.52        299.47         6.12 o                         
   1  13   8         23.63         15.73         2.90 o                         
   3  13   8          0.21         -5.67         2.83 o                         
   5  13   8          1.39         -2.32         3.74 o                         
 -12  14   8          0.02          0.83         2.95 o                         
 -10  14   8         32.48         27.94         3.43 o                         
  -8  14   8         94.28         85.67         4.19 o                         
  -6  14   8         28.48         27.89         2.88 o                         
  -4  14   8         22.53         16.90         2.68 o                         
  -2  14   8         79.34         76.84         4.04 o                         
   0  14   8         40.14         35.00         3.57 o                         
   2  14   8          2.33         -0.50         2.77 o                         
   4  14   8          7.28          0.50         4.20 o                         
 -11  15   8          3.07         -1.86         3.23 o                         
  -9  15   8         14.32         12.00         3.40 o                         
  -7  15   8          0.03          0.65         2.57 o                         
  -5  15   8         23.81         16.75         3.01 o                         
  -3  15   8          0.01         -3.05         2.54 o                         
  -1  15   8          7.95          4.25         2.91 o                         
   1  15   8          5.88          0.47         3.19 o                         
   3  15   8          0.03         -7.13         3.56 o                         
 -10  16   8          0.00         -3.35         3.34 o                         
  -8  16   8         13.66         13.20         3.23 o                         
  -6  16   8          2.04         -2.25         3.25 o                         
  -4  16   8          2.36         -5.35         3.03 o                         
  -2  16   8         10.16         14.23         3.29 o                         
   0  16   8         18.30         10.69         4.49 o                         
   2  16   8          2.88         -7.11         3.56 o                         
  -9  17   8          3.59         -2.62         3.42 o                         
  -7  17   8          0.11         -5.03         4.08 o                         
  -5  17   8          1.43         -2.98         3.12 o                         
  -3  17   8          0.31         -0.74         3.09 o                         
  -1  17   8          5.08          4.64         3.65 o                         
   1  17   8          0.07         -6.45         3.55 o                         
  -6  18   8          2.97          0.50         3.62 o                         
  -4  18   8          0.69         -6.63         3.31 o                         
  -2  18   8          0.47         -6.84         3.42 o                         
 -17   1   9          0.33         -2.10         2.81 o                         
 -15   1   9         43.94         46.92         4.46 o                         
 -13   1   9          1.23         -1.90         2.00 o                         
 -11   1   9         83.81        103.51         2.99 o                         
  -9   1   9          7.39          4.32         1.08 o                         
  -7   1   9        209.57        198.57         2.62 o                         
  -5   1   9         85.61         93.28         2.10 o                         
  -3   1   9         16.81         16.65         1.34 o                         
  -1   1   9         37.55         47.16         1.87 o                         
   1   1   9         60.97         56.00         2.19 o                         
   3   1   9         52.16         69.54         2.96 o                         
   5   1   9         33.98         39.50         2.81 o                         
   7   1   9         26.46         13.89         2.81 o                         
   9   1   9          0.34         -7.10         3.55 o                         
 -18   2   9          2.03          2.27         3.46 o                         
 -16   2   9         86.55         80.40         4.61 o                         
 -14   2   9          6.27          2.97         2.34 o                         
 -12   2   9          5.24          3.05         1.68 o                         
 -10   2   9          7.15          8.37         1.32 o                         
  -8   2   9         69.46         68.95         1.74 o                         
  -6   2   9         21.75         31.36         1.45 o                         
  -4   2   9          1.86          1.68         0.90 o                         
  -2   2   9          0.96         -1.61         0.80 o                         
   0   2   9        146.42        160.81         3.03 o                         
   2   2   9        156.90        175.16         4.03 o                         
   4   2   9        122.36        151.69         4.24 o                         
   6   2   9         42.21         40.59         3.08 o                         
   8   2   9          0.01         -6.11         3.06 o                         
 -17   3   9         43.56         51.01         4.57 o                         
 -15   3   9        113.95        115.05         5.14 o                         
 -13   3   9          3.76         -3.12         1.70 o                         
 -11   3   9         69.50         51.81         2.49 o                         
  -9   3   9         22.51         15.13         1.37 o                         
  -7   3   9          9.37          0.11         0.93 o                         
  -5   3   9        321.47        309.50         3.38 o                         
  -3   3   9        290.06        286.13         3.55 o                         
  -1   3   9          7.68          8.38         1.23 o                         
   1   3   9        471.00        526.11         6.88 o                         
   3   3   9          2.89         -1.05         1.70 o                         
   5   3   9         74.75         75.33         3.77 o                         
   7   3   9          0.92         -4.39         2.67 o                         
   9   3   9          0.01         -6.72         3.36 o                         
 -18   4   9         30.04         32.75         4.61 o                         
 -16   4   9        128.20        159.54         7.88 o                         
 -14   4   9         94.45        120.76         4.13 o                         
 -12   4   9          4.45          1.22         1.79 o                         
 -10   4   9         15.98          7.07         1.36 o                         
  -8   4   9         18.15          6.95         1.20 o                         
  -6   4   9         65.65         68.14         1.91 o                         
  -4   4   9          1.09          1.77         1.06 o                         
  -2   4   9        176.26        116.27         2.54 o                         
   0   4   9          0.54          1.42         1.37 o                         
   2   4   9         50.52         22.15         2.19 o                         
   4   4   9          0.00          2.43         1.99 o                         
   6   4   9          4.74          6.18         2.73 o                         
   8   4   9         40.19         30.92         4.44 o                         
 -17   5   9         35.39         37.29         4.17 o                         
 -15   5   9          1.61          2.55         2.81 o                         
 -13   5   9         87.31         76.47         3.35 o                         
 -11   5   9         78.33         66.57         2.90 o                         
  -9   5   9        135.74        125.96         2.59 o                         
  -7   5   9        196.06        167.74         2.90 o                         
  -5   5   9          2.91          1.85         1.04 o                         
  -3   5   9        341.45        315.73         3.80 o                         
  -1   5   9        636.67        691.34         6.62 o                         
   1   5   9         19.18         16.30         1.95 o                         
   3   5   9        376.58        400.35         6.50 o                         
   5   5   9        407.06        406.95         6.57 o                         
   7   5   9          9.85          2.07         3.57 o                         
   9   5   9          3.52          2.31         4.42 o                         
 -16   6   9          7.56          2.07         3.30 o                         
 -14   6   9          1.66          3.71         2.57 o                         
 -12   6   9         47.82         27.85         2.49 o                         
 -10   6   9         52.50         54.19         2.43 o                         
  -8   6   9        144.90        121.17         2.70 o                         
  -6   6   9        112.74        104.33         2.51 o                         
  -4   6   9        213.27        205.03         3.12 o                         
  -2   6   9        343.72        357.78         4.40 o                         
   0   6   9        276.92        304.01         5.65 o                         
   2   6   9          0.05         -3.59         1.80 o                         
   4   6   9         53.34         61.80         3.56 o                         
   6   6   9         53.25         56.53         4.46 o                         
   8   6   9         26.04         26.09         4.26 o                         
 -17   7   9          0.96         -1.65         3.25 o                         
 -15   7   9         11.85         10.82         3.01 o                         
 -13   7   9         33.88         30.85         2.86 o                         
 -11   7   9          0.01         -1.44         1.81 o                         
  -9   7   9        107.09        103.14         2.70 o                         
  -7   7   9          9.85          7.68         1.39 o                         
  -5   7   9        145.42        134.43         2.87 o                         
  -3   7   9        360.86        326.80         3.87 o                         
  -1   7   9        181.40        188.01         3.61 o                         
   1   7   9          5.17         -2.84         2.11 o                         
   3   7   9        101.15         84.94         3.86 o                         
   5   7   9        204.18        199.86         8.91 o                         
   7   7   9          3.08         -4.59         2.98 o                         
 -16   8   9          3.32          0.15         3.46 o                         
 -14   8   9         53.83         60.90         4.14 o                         
 -12   8   9        328.62        347.49         6.28 o                         
 -10   8   9          1.34         -3.33         1.67 o                         
  -8   8   9        102.93         91.78         2.68 o                         
  -6   8   9         93.82         86.22         2.47 o                         
  -4   8   9        153.33        158.10         3.43 o                         
  -2   8   9          1.07         -2.99         1.50 o                         
   0   8   9         20.90         16.86         2.21 o                         
   2   8   9         15.74         13.54         2.51 o                         
   4   8   9          3.13          2.59         2.83 o                         
   6   8   9          0.30         -4.40         3.43 o                         
   8   8   9          6.60          7.83         4.31 o                         
 -15   9   9          0.01          1.54         2.98 o                         
 -13   9   9        297.92        402.38         7.82 o                         
 -11   9   9         22.46         26.95         2.50 o                         
  -9   9   9         22.50         20.04         2.00 o                         
  -7   9   9          2.15          0.91         1.53 o                         
  -5   9   9          1.00         -0.89         1.50 o                         
  -3   9   9        215.29        206.66         4.72 o                         
  -1   9   9        134.51        158.64         4.33 o                         
   1   9   9         45.25         53.43         3.33 o                         
   3   9   9         30.70         36.48         3.34 o                         
   5   9   9         43.74         52.32         4.19 o                         
   7   9   9          3.75          6.24         4.38 o                         
 -16  10   9          2.06          3.48         3.37 o                         
 -14  10   9          5.74         13.03         3.71 o                         
 -12  10   9        238.52        278.90         9.05 o                         
 -10  10   9          1.04         -1.82         1.97 o                         
  -8  10   9         13.41          5.90         1.98 o                         
  -6  10   9         27.24         25.56         2.31 o                         
  -4  10   9         15.50         17.75         2.24 o                         
  -2  10   9          0.01         -3.15         1.57 o                         
   0  10   9          7.59          5.27         1.99 o                         
   2  10   9         14.09         22.54         3.01 o                         
   4  10   9         49.14         39.08         3.62 o                         
   6  10   9          7.98         -1.44         3.52 o                         
 -15  11   9          0.96          1.28         3.17 o                         
 -13  11   9         10.21          6.57         3.22 o                         
 -11  11   9          7.79          9.67         2.83 o                         
  -9  11   9          9.42          2.97         2.19 o                         
  -7  11   9        212.73        233.16         4.95 o                         
  -5  11   9         18.77         20.47         2.45 o                         
  -3  11   9          3.05          4.05         2.16 o                         
  -1  11   9          9.46         10.19         2.36 o                         
   1  11   9         99.06         85.47         4.10 o                         
   3  11   9         51.32         54.12         5.40 o                         
   5  11   9          7.10          3.75         3.91 o                         
 -14  12   9         18.99         22.19         3.82 o                         
 -12  12   9         50.26         55.00         4.53 o                         
 -10  12   9          1.56         -3.71         2.51 o                         
  -8  12   9        223.67        239.00         7.16 o                         
  -6  12   9          0.55         -0.61         2.08 o                         
  -4  12   9          7.05          7.72         2.60 o                         
  -2  12   9          1.96         16.46         2.66 o                         
   0  12   9         40.98         41.64         3.05 o                         
   2  12   9         29.55         46.99         4.06 o                         
   4  12   9          5.39          2.42         3.53 o                         
   6  12   9          0.36         -7.51         3.82 o                         
 -13  13   9          4.74          4.41         3.33 o                         
 -11  13   9         10.49          7.68         2.92 o                         
  -9  13   9         13.33         14.54         2.69 o                         
  -7  13   9        328.28        376.68         6.69 o                         
  -5  13   9         12.66          6.87         2.49 o                         
  -3  13   9         22.18         36.08         3.09 o                         
  -1  13   9         65.92         75.40         4.28 o                         
   1  13   9          5.65         -0.85         3.09 o                         
   3  13   9          2.23          1.17         3.53 o                         
   5  13   9          1.71         -4.91         3.68 o                         
 -12  14   9          4.89         11.01         3.63 o                         
 -10  14   9          0.04         -1.85         2.60 o                         
  -8  14   9          2.92         14.44         2.91 o                         
  -6  14   9          4.85         -2.62         2.27 o                         
  -4  14   9          5.13         -1.60         2.50 o                         
  -2  14   9         15.73         18.95         3.56 o                         
   0  14   9         38.44         33.33         4.33 o                         
   2  14   9          5.08         -0.28         4.57 o                         
   4  14   9          0.89         -2.62         4.57 o                         
 -11  15   9          2.76         -3.62         3.06 o                         
  -9  15   9         27.32         15.70         3.64 o                         
  -7  15   9          3.89          7.09         2.96 o                         
  -5  15   9          0.42         -4.84         2.42 o                         
  -3  15   9         35.76         32.87         3.55 o                         
  -1  15   9          5.50         13.20         3.69 o                         
   1  15   9          0.33         -7.16         3.58 o                         
   3  15   9          7.58          4.96         3.94 o                         
 -10  16   9          4.13          1.74         3.30 o                         
  -8  16   9         26.44         28.99         4.47 o                         
  -6  16   9          0.25         -4.08         3.20 o                         
  -4  16   9          0.42         -5.17         2.58 o                         
  -2  16   9         52.99         62.97         4.81 o                         
   0  16   9          0.45         -6.75         3.38 o                         
   2  16   9         11.55         -2.72         4.64 o                         
  -7  17   9          0.52         -4.83         3.15 o                         
  -5  17   9          1.99         -3.98         4.02 o                         
  -3  17   9          3.12         -1.18         3.22 o                         
  -1  17   9          2.70         -5.75         3.42 o                         
 -18   0  10          6.94          5.57         4.56 o                         
 -16   0  10          0.42         -6.98         4.23 o                         
 -14   0  10          5.87          1.60         2.95 o                         
 -12   0  10         21.89         23.37         3.22 o                         
 -10   0  10          0.07         -0.73         1.85 o                         
  -8   0  10         10.27          9.29         1.67 o                         
  -6   0  10        936.78        968.30         9.89 o                         
  -4   0  10          4.75          0.67         1.53 o                         
  -2   0  10          4.21          6.90         1.91 o                         
   0   0  10        335.06        338.85         8.96 o                         
   2   0  10          4.22          7.83         2.72 o                         
   4   0  10          1.16         -5.05         2.52 o                         
   6   0  10         90.56         85.34         6.25 o                         
   8   0  10         18.44          7.08         7.62 o                         
 -17   1  10          0.42          0.11         3.14 o                         
 -15   1  10         56.64         55.14         4.04 o                         
 -13   1  10         69.58         60.86         3.16 o                         
 -11   1  10        197.54        169.62         3.87 o                         
  -9   1  10          8.06          7.19         1.29 o                         
  -7   1  10          8.86          9.46         1.22 o                         
  -5   1  10         12.20         13.94         1.27 o                         
  -3   1  10          2.70         -2.15         1.08 o                         
  -1   1  10         20.82         22.38         1.65 o                         
   1   1  10        364.12        367.30         5.08 o                         
   3   1  10          0.04         -3.78         1.89 o                         
   5   1  10          0.08          0.53         2.40 o                         
   7   1  10          5.18         -1.18         2.82 o                         
 -18   2  10          1.62          0.31         3.21 o                         
 -16   2  10         41.94         36.78         3.88 o                         
 -14   2  10          9.92         24.46         2.73 o                         
 -12   2  10         95.69         97.54         3.48 o                         
 -10   2  10          5.05         -2.31         1.16 o                         
  -8   2  10        110.60        119.88         2.43 o                         
  -6   2  10         31.73         28.64         1.51 o                         
  -4   2  10          2.35          3.31         1.21 o                         
  -2   2  10         61.74         75.65         2.49 o                         
   0   2  10        364.97        435.70         5.83 o                         
   2   2  10         10.73          9.48         1.90 o                         
   4   2  10        506.88        638.23         8.17 o                         
   6   2  10          7.63          8.21         2.89 o                         
   8   2  10          1.77         -2.55         3.28 o                         
 -17   3  10         17.27         21.16         3.84 o                         
 -15   3  10        195.33        203.11         6.50 o                         
 -13   3  10         23.05          8.14         2.15 o                         
 -11   3  10        175.36        223.62         4.02 o                         
  -9   3  10          1.23         -2.15         1.07 o                         
  -7   3  10         85.45         73.08         2.30 o                         
  -5   3  10         71.15         94.44         2.44 o                         
  -3   3  10         46.63         49.42         1.96 o                         
  -1   3  10         24.83         20.31         1.93 o                         
   1   3  10         54.91         31.03         2.42 o                         
   3   3  10          9.16         14.60         2.45 o                         
   5   3  10        290.20        314.12         7.17 o                         
   7   3  10          1.89         -5.76         3.41 o                         
 -18   4  10          0.37          8.36         4.12 o                         
 -16   4  10         95.61        120.47         5.93 o                         
 -14   4  10          9.51          1.95         2.44 o                         
 -12   4  10         11.15          7.88         2.02 o                         
 -10   4  10          0.60         -2.44         1.22 o                         
  -8   4  10          0.87         -1.48         1.17 o                         
  -6   4  10         34.16         40.26         1.78 o                         
  -4   4  10         48.04         64.04         2.16 o                         
  -2   4  10         98.13         92.17         3.04 o                         
   0   4  10        137.62        161.52         3.94 o                         
   2   4  10         10.03         11.34         2.18 o                         
   4   4  10        511.17        595.66         8.27 o                         
   6   4  10         13.49         14.03         3.20 o                         
   8   4  10          2.11         -7.53         3.76 o                         
 -17   5  10          0.52          1.89         3.51 o                         
 -15   5  10         98.30         97.71         5.03 o                         
 -13   5  10          2.47          2.77         1.93 o                         
 -11   5  10         52.16         43.70         2.62 o                         
  -9   5  10         53.27         43.52         1.95 o                         
  -7   5  10         74.30         54.88         2.06 o                         
  -5   5  10        109.68        106.95         2.67 o                         
  -3   5  10         19.68         14.85         1.65 o                         
  -1   5  10         18.79         11.81         1.83 o                         
   1   5  10          0.90         -1.01         1.69 o                         
   3   5  10          3.04         -1.41         2.25 o                         
   5   5  10         35.82         32.87         3.89 o                         
   7   5  10          0.64         -5.86         3.50 o                         
 -16   6  10          2.28          6.52         3.73 o                         
 -14   6  10         26.67         18.59         3.10 o                         
 -12   6  10          0.13         -3.33         1.66 o                         
 -10   6  10          0.44         -2.57         1.28 o                         
  -8   6  10        262.16        256.39         3.71 o                         
  -6   6  10        150.00        144.70         3.06 o                         
  -4   6  10        326.49        298.60         4.24 o                         
  -2   6  10        100.25         88.95         2.90 o                         
   0   6  10         40.16         39.25         2.42 o                         
   2   6  10         70.70         67.11         3.56 o                         
   4   6  10          9.58          9.00         3.24 o                         
   6   6  10          0.10         -7.50         3.75 o                         
 -17   7  10          0.20         -2.76         3.66 o                         
 -15   7  10          3.20          9.20         3.18 o                         
 -13   7  10         39.97         37.47         3.57 o                         
 -11   7  10         14.09         12.01         2.06 o                         
  -9   7  10         26.59         33.56         1.89 o                         
  -7   7  10        211.81        194.15         3.29 o                         
  -5   7  10        140.03        160.08         3.29 o                         
  -3   7  10        179.01        177.72         3.69 o                         
  -1   7  10          9.34         11.07         2.16 o                         
   1   7  10          2.43          2.02         2.33 o                         
   3   7  10         45.82         44.60         3.85 o                         
   5   7  10          6.07          2.61         3.03 o                         
   7   7  10          0.27         -1.50         3.41 o                         
 -16   8  10         14.77         17.20         3.77 o                         
 -14   8  10         55.90         40.96         3.99 o                         
 -12   8  10         12.68         15.97         2.65 o                         
 -10   8  10         37.15         39.60         2.53 o                         
  -8   8  10         59.42         47.33         2.14 o                         
  -6   8  10         23.39         30.53         1.97 o                         
  -4   8  10        274.32        279.93         5.12 o                         
  -2   8  10          0.77         -3.31         1.66 o                         
   0   8  10          0.93         -3.01         1.96 o                         
   2   8  10        144.69        171.89         6.42 o                         
   4   8  10          0.49         -5.30         2.65 o                         
   6   8  10          5.36         -0.57         3.56 o                         
 -15   9  10          1.75          0.00         3.07 o                         
 -13   9  10        163.00        207.65         9.19 o                         
 -11   9  10         10.24          0.94         2.09 o                         
  -9   9  10         23.90         13.11         2.03 o                         
  -7   9  10        131.96        108.85         3.52 o                         
  -5   9  10        105.94        120.78         3.98 o                         
  -3   9  10          2.73          0.28         1.85 o                         
  -1   9  10         32.03         33.89         2.78 o                         
   1   9  10         80.68         82.74         4.06 o                         
   3   9  10          9.88          7.66         2.98 o                         
   5   9  10          6.06         -0.64         3.85 o                         
 -14  10  10         42.58         46.51         4.18 o                         
 -12  10  10         42.86         49.32         4.20 o                         
 -10  10  10         11.72         10.58         2.64 o                         
  -8  10  10         33.39         35.41         2.74 o                         
  -6  10  10         14.87         19.47         2.34 o                         
  -4  10  10          0.84         -1.74         1.90 o                         
  -2  10  10          8.50          3.00         2.23 o                         
   0  10  10         21.32         18.43         2.68 o                         
   2  10  10          6.92          9.40         3.07 o                         
   4  10  10          0.20         -6.38         3.19 o                         
   6  10  10          1.43         -7.01         3.50 o                         
 -15  11  10          0.15         -2.09         3.53 o                         
 -13  11  10         16.76         20.69         3.66 o                         
 -11  11  10          0.27         -4.83         2.42 o                         
  -9  11  10         58.82         58.28         3.33 o                         
  -7  11  10         89.71         68.90         3.51 o                         
  -5  11  10         59.76         65.28         3.42 o                         
  -3  11  10         53.27         50.33         3.29 o                         
  -1  11  10          2.94         -3.53         2.29 o                         
   1  11  10         36.54         44.08         3.85 o                         
   3  11  10          1.97          8.30         3.33 o                         
   5  11  10          6.13          2.54         3.83 o                         
 -14  12  10          2.06          9.30         3.47 o                         
 -12  12  10          4.50          1.02         3.12 o                         
 -10  12  10         35.52         20.07         3.32 o                         
  -8  12  10        141.34        130.46         5.27 o                         
  -6  12  10          2.49         -2.61         2.31 o                         
  -4  12  10        115.60        126.11         4.55 o                         
  -2  12  10        180.78        200.38         5.85 o                         
   0  12  10          0.41         -4.78         2.39 o                         
   2  12  10          0.90         -3.19         3.00 o                         
   4  12  10          0.07         -5.11         4.02 o                         
 -13  13  10          2.28          7.96         3.55 o                         
 -11  13  10          0.10         -2.23         2.79 o                         
  -9  13  10        205.27        219.92         6.41 o                         
  -7  13  10         44.25         41.10         3.44 o                         
  -5  13  10          1.80         -2.83         2.44 o                         
  -3  13  10        310.04        348.61         6.68 o                         
  -1  13  10         12.14          6.45         2.96 o                         
   1  13  10          1.45         -5.67         2.83 o                         
   3  13  10          2.71         -0.73         4.06 o                         
 -12  14  10          0.39         -3.51         3.10 o                         
 -10  14  10         18.99         25.62         4.07 o                         
  -8  14  10        158.10        176.86         6.28 o                         
  -6  14  10          7.82          9.31         2.85 o                         
  -4  14  10         58.67         55.90         3.92 o                         
  -2  14  10         83.09        100.61         5.74 o                         
   0  14  10          0.21         -6.83         3.42 o                         
   2  14  10          0.28         -7.44         3.72 o                         
 -11  15  10          1.95          0.65         3.52 o                         
  -9  15  10         52.50         60.12         4.98 o                         
  -7  15  10         23.57         10.96         3.28 o                         
  -5  15  10          0.04         -4.77         2.79 o                         
  -3  15  10        147.41        161.11         6.56 o                         
  -1  15  10          2.17         -1.33         3.27 o                         
   1  15  10          0.51         -7.41         3.71 o                         
  -8  16  10          6.87         -0.77         3.24 o                         
  -6  16  10          0.57         -6.07         3.04 o                         
  -4  16  10         11.43          4.78         3.35 o                         
  -2  16  10          9.03         15.57         4.10 o                         
   0  16  10          1.61         -3.58         4.39 o                         
  -7  17  10          0.01         -4.90         3.65 o                         
  -5  17  10          0.28         -3.89         3.22 o                         
  -3  17  10          0.47         -4.84         3.67 o                         
 -17   1  11          2.75         -1.39         3.24 o                         
 -15   1  11          0.31         -4.21         2.45 o                         
 -13   1  11         35.87         49.07         3.04 o                         
 -11   1  11         33.71         54.29         2.77 o                         
  -9   1  11         64.18         62.12         2.10 o                         
  -7   1  11          1.67          4.08         1.33 o                         
  -5   1  11         30.59         30.26         1.85 o                         
  -3   1  11          4.88          2.66         1.46 o                         
  -1   1  11          1.68         -2.87         1.70 o                         
   1   1  11          2.96          3.39         1.95 o                         
   3   1  11         10.91          2.76         2.49 o                         
   5   1  11         21.65         16.45         3.43 o                         
   7   1  11          0.18         -7.22         3.61 o                         
 -18   2  11          4.35          4.19         3.61 o                         
 -16   2  11         20.96         24.74         3.51 o                         
 -14   2  11          0.06         -2.36         2.32 o                         
 -12   2  11        189.49        173.72         4.27 o                         
 -10   2  11          0.09         -2.44         1.22 o                         
  -8   2  11        169.52        184.45         3.38 o                         
  -6   2  11        337.16        356.74         4.36 o                         
  -4   2  11        147.70        124.85         3.41 o                         
  -2   2  11          4.41          2.81         1.65 o                         
   0   2  11        233.63        269.91         5.01 o                         
   2   2  11          6.59          0.16         2.25 o                         
   4   2  11        132.68        135.44         4.89 o                         
   6   2  11         24.26         15.47         3.83 o                         
 -17   3  11         31.19         42.17         4.18 o                         
 -15   3  11         10.60          8.83         2.84 o                         
 -13   3  11         62.12         54.28         3.10 o                         
 -11   3  11          0.53         -0.04         1.65 o                         
  -9   3  11          2.54         -2.42         1.21 o                         
  -7   3  11         56.97         58.75         2.30 o                         
  -5   3  11         16.86         12.74         1.48 o                         
  -3   3  11          5.96          3.92         1.53 o                         
  -1   3  11         40.34         39.43         2.48 o                         
   1   3  11         47.84         45.00         2.80 o                         
   3   3  11        128.31        136.02         4.61 o                         
   5   3  11        197.45        227.23         6.82 o                         
   7   3  11          5.14         -3.60         4.17 o                         
 -16   4  11         45.21         57.02         4.83 o                         
 -14   4  11          2.88         -1.39         2.49 o                         
 -12   4  11         18.35         12.72         2.22 o                         
 -10   4  11         99.21         89.66         2.71 o                         
  -8   4  11          6.17          2.88         1.33 o                         
  -6   4  11        132.99        106.93         2.83 o                         
  -4   4  11          0.54         -0.74         1.40 o                         
  -2   4  11          3.27         -3.09         1.54 o                         
   0   4  11        103.11         82.43         3.33 o                         
   2   4  11         13.92         14.78         2.58 o                         
   4   4  11        164.30        214.04         6.44 o                         
   6   4  11         46.12         31.42         4.38 o                         
 -17   5  11         26.71         35.57         4.76 o                         
 -15   5  11          3.46          4.21         3.05 o                         
 -13   5  11          3.46          1.78         2.39 o                         
 -11   5  11         88.91         85.29         3.02 o                         
  -9   5  11         23.81         10.22         1.53 o                         
  -7   5  11         75.24         68.80         2.43 o                         
  -5   5  11          0.07         -2.61         1.31 o                         
  -3   5  11          3.55         -1.44         1.67 o                         
  -1   5  11          3.54         -1.61         1.64 o                         
   1   5  11          5.27          1.80         2.15 o                         
   3   5  11         28.53         21.72         3.35 o                         
   5   5  11         86.92        101.33         5.35 o                         
   7   5  11          3.54         -7.68         4.98 o                         
 -16   6  11         28.14         28.85         4.65 o                         
 -14   6  11         41.91         44.80         3.93 o                         
 -12   6  11          3.90          4.31         1.98 o                         
 -10   6  11         42.53         48.68         2.21 o                         
  -8   6  11        127.23        119.10         2.90 o                         
  -6   6  11         78.43         75.77         2.78 o                         
  -4   6  11          0.67         -2.59         1.43 o                         
  -2   6  11         43.64         27.20         2.26 o                         
   0   6  11          0.07         -3.97         1.98 o                         
   2   6  11          6.36         -0.94         2.60 o                         
   4   6  11          4.75          6.35         3.63 o                         
   6   6  11          3.24         -5.88         3.98 o                         
 -17   7  11          6.51          8.65         3.86 o                         
 -15   7  11          0.29          3.27         3.33 o                         
 -13   7  11          3.97          3.37         2.42 o                         
 -11   7  11          3.61         -2.54         1.75 o                         
  -9   7  11          7.99          3.03         1.52 o                         
  -7   7  11        262.68        240.70         3.80 o                         
  -5   7  11        128.98        107.50         3.36 o                         
  -3   7  11         39.88         42.37         2.74 o                         
  -1   7  11          2.86          2.79         2.06 o                         
   1   7  11        131.40        128.01         5.11 o                         
   3   7  11          4.17          4.73         3.02 o                         
   5   7  11          0.06         -4.90         3.73 o                         
 -16   8  11          5.00          1.49         3.83 o                         
 -14   8  11         30.35         30.57         3.71 o                         
 -12   8  11         23.80         15.41         2.75 o                         
 -10   8  11          0.87         -2.08         1.83 o                         
  -8   8  11        177.13        185.37         3.71 o                         
  -6   8  11          0.28         -1.15         1.67 o                         
  -4   8  11         59.04         56.95         3.04 o                         
  -2   8  11         39.28         35.55         2.83 o                         
   0   8  11          0.32         -3.33         2.20 o                         
   2   8  11        207.23        209.61         7.36 o                         
   4   8  11          7.44          4.39         3.23 o                         
 -15   9  11          0.95          3.26         3.48 o                         
 -13   9  11          0.27          7.97         3.03 o                         
 -11   9  11          0.39         -5.12         2.56 o                         
  -9   9  11          0.96          3.38         2.06 o                         
  -7   9  11          3.42          5.22         2.01 o                         
  -5   9  11         21.76         24.48         2.67 o                         
  -3   9  11          2.28         -3.85         2.26 o                         
  -1   9  11          0.08         -4.56         2.28 o                         
   1   9  11        212.31        253.56         6.79 o                         
   3   9  11          3.66          1.12         3.03 o                         
   5   9  11          0.25         -2.33         4.90 o                         
 -14  10  11         15.95         33.34         4.03 o                         
 -12  10  11          0.15         -1.52         3.04 o                         
 -10  10  11          0.17         -4.23         2.12 o                         
  -8  10  11          3.39          6.28         2.06 o                         
  -6  10  11         13.98          4.63         2.25 o                         
  -4  10  11         28.28         21.85         2.84 o                         
  -2  10  11          6.42          3.38         2.59 o                         
   0  10  11         23.30         22.20         3.22 o                         
   2  10  11         89.23         98.93         5.78 o                         
   4  10  11          0.45         -6.80         3.64 o                         
 -13  11  11          1.44          3.36         3.25 o                         
 -11  11  11          8.96          0.43         2.63 o                         
  -9  11  11          1.08         -0.88         2.36 o                         
  -7  11  11          8.43         13.23         2.57 o                         
  -5  11  11         13.75         18.04         2.73 o                         
  -3  11  11        141.92        169.54         6.80 o                         
  -1  11  11         37.66         40.67         3.78 o                         
   1  11  11         63.34         82.26         4.86 o                         
   3  11  11          0.25         -0.89         3.41 o                         
 -14  12  11          0.06          8.78         3.64 o                         
 -12  12  11          5.18          3.33         3.39 o                         
 -10  12  11          3.01          4.97         2.86 o                         
  -8  12  11          8.64         13.59         3.11 o                         
  -6  12  11          4.82         -4.89         2.80 o                         
  -4  12  11        347.29        438.49        12.45 o                         
  -2  12  11         11.62         15.09         3.52 o                         
   0  12  11         16.54         13.56         3.49 o                         
   2  12  11          9.19          5.21         3.78 o                         
 -13  13  11          0.43         -0.57         3.24 o                         
 -11  13  11          0.61         -3.71         3.03 o                         
  -9  13  11          9.77         21.94         3.41 o                         
  -7  13  11          1.01         -1.55         2.93 o                         
  -5  13  11         37.09         27.88         3.55 o                         
  -3  13  11         82.35         88.32         4.75 o                         
  -1  13  11          0.07         -5.14         3.26 o                         
   1  13  11          0.00         -6.64         3.32 o                         
 -12  14  11          1.30         -6.89         3.45 o                         
 -10  14  11          8.90         13.68         3.96 o                         
  -8  14  11          2.47          1.91         3.14 o                         
  -6  14  11          5.81         -0.44         3.08 o                         
  -4  14  11         77.26         84.55         4.74 o                         
  -2  14  11          9.07         14.89         3.77 o                         
   0  14  11          0.01         -7.22         3.61 o                         
  -9  15  11          4.64          5.32         3.39 o                         
  -7  15  11          3.15          4.38         3.21 o                         
  -5  15  11          0.64         -3.38         3.20 o                         
  -3  15  11          0.01          3.11         3.63 o                         
  -1  15  11          2.06         -6.97         3.58 o                         
  -8  16  11          0.66         -1.82         3.27 o                         
  -6  16  11          0.64         -6.41         3.42 o                         
  -4  16  11          0.08         -5.08         3.42 o                         
 -16   0  12          2.48          0.99         4.41 o                         
 -14   0  12          0.66          4.92         3.93 o                         
 -12   0  12          7.71          1.45         2.85 o                         
 -10   0  12         27.42         24.08         2.85 o                         
  -8   0  12        917.47        967.93        19.34 o                         
  -6   0  12       2901.39       3128.65        42.63 o                         
  -4   0  12          0.85         -5.07         2.54 o                         
  -2   0  12          1.44         -0.36         3.11 o                         
   0   0  12         77.35         60.88         4.83 o                         
   2   0  12         12.75          5.97         3.65 o                         
   4   0  12          1.30         -2.28         4.16 o                         
   6   0  12          0.72         -0.79         5.33 o                         
 -17   1  12          0.60          0.99         3.04 o                         
 -15   1  12          8.00          6.03         3.03 o                         
 -13   1  12         84.35         82.95         3.86 o                         
 -11   1  12         15.11          9.67         2.12 o                         
  -9   1  12         21.59         23.12         2.05 o                         
  -7   1  12       2938.25       3314.52        26.20 o                         
  -5   1  12        121.96        123.20         4.02 o                         
  -3   1  12          1.34         -3.29         1.64 o                         
  -1   1  12         52.42         52.62         3.27 o                         
   1   1  12         38.05         54.21         3.54 o                         
   3   1  12          0.04         -3.24         2.90 o                         
   5   1  12          0.03         -6.13         3.06 o                         
 -16   2  12          3.35          0.17         3.24 o                         
 -14   2  12          1.35         -3.65         2.67 o                         
 -12   2  12         19.46         19.75         2.40 o                         
 -10   2  12         25.98         18.11         1.75 o                         
  -8   2  12        111.60        110.16         3.22 o                         
  -6   2  12        757.19        828.60        10.20 o                         
  -4   2  12          0.89         -3.43         1.72 o                         
  -2   2  12          5.91         10.16         2.07 o                         
   0   2  12         35.64         31.85         2.91 o                         
   2   2  12          2.25          0.54         2.74 o                         
   4   2  12          0.08         -1.67         3.09 o                         
   6   2  12          5.29         -0.65         4.39 o                         
 -17   3  12         23.56         27.63         4.38 o                         
 -15   3  12          4.23          0.22         2.89 o                         
 -13   3  12         13.27         11.55         2.68 o                         
 -11   3  12         26.98         32.39         2.34 o                         
  -9   3  12          0.52         -2.54         1.40 o                         
  -7   3  12         63.28         85.69         2.84 o                         
  -5   3  12         12.23         -0.02         2.52 o                         
  -3   3  12         42.43         46.16         2.69 o                         
  -1   3  12          0.05         -0.20         1.80 o                         
   1   3  12          0.70         -3.27         2.35 o                         
   3   3  12          5.01          5.46         2.96 o                         
   5   3  12          7.92          3.64         3.51 o                         
 -16   4  12          2.44          5.76         3.31 o                         
 -14   4  12          0.70         -2.11         2.61 o                         
 -12   4  12          3.72         -1.38         1.89 o                         
 -10   4  12         69.43         52.44         2.23 o                         
  -8   4  12         11.35         15.55         1.74 o                         
  -6   4  12          0.12         -0.64         1.56 o                         
  -4   4  12         71.54         71.25         2.96 o                         
  -2   4  12         40.42         37.64         2.54 o                         
   0   4  12         19.36         22.95         2.54 o                         
   2   4  12          0.14         -1.08         2.51 o                         
   4   4  12         17.95         18.90         3.66 o                         
 -17   5  12         12.78         16.95         4.31 o                         
 -15   5  12          3.20          5.05         3.22 o                         
 -13   5  12          2.35         -0.36         2.36 o                         
 -11   5  12         41.23         31.00         2.15 o                         
  -9   5  12         14.10          9.86         1.60 o                         
  -7   5  12          6.09          7.82         1.64 o                         
  -5   5  12         32.22         46.64         2.75 o                         
  -3   5  12        152.78        190.00         4.46 o                         
  -1   5  12          1.83         -0.84         1.82 o                         
   1   5  12          1.05          1.47         2.48 o                         
   3   5  12         15.23         25.67         4.00 o                         
   5   5  12         11.03          8.75         3.65 o                         
 -16   6  12          0.15         -7.49         3.74 o                         
 -14   6  12          0.32         -3.05         2.79 o                         
 -12   6  12          7.99          0.90         2.09 o                         
 -10   6  12         57.46         53.47         2.35 o                         
  -8   6  12         33.81         40.21         2.08 o                         
  -6   6  12          2.50          0.41         1.65 o                         
  -4   6  12         28.34         21.71         2.47 o                         
  -2   6  12         48.04         50.78         3.05 o                         
   0   6  12          0.00          0.04         2.50 o                         
   2   6  12          2.90          3.95         3.50 o                         
   4   6  12         45.43         49.52         4.50 o                         
 -15   7  12          2.19          2.46         3.42 o                         
 -13   7  12         18.76         25.24         3.04 o                         
 -11   7  12         22.93         24.28         2.39 o                         
  -9   7  12         68.65         53.94         2.29 o                         
  -7   7  12          2.02          0.96         1.57 o                         
  -5   7  12         10.40          8.80         2.46 o                         
  -3   7  12         69.62         58.10         3.32 o                         
  -1   7  12          7.05          2.99         2.38 o                         
   1   7  12         15.70         16.69         3.36 o                         
   3   7  12          7.75          4.35         3.60 o                         
   5   7  12          0.09         -4.10         3.93 o                         
 -16   8  12          7.92         12.88         3.94 o                         
 -14   8  12         30.52         39.85         4.04 o                         
 -12   8  12         14.46         21.55         2.96 o                         
 -10   8  12         29.16         22.52         2.45 o                         
  -8   8  12         57.67         55.55         2.72 o                         
  -6   8  12          9.45          5.26         2.15 o                         
  -4   8  12          4.08         -1.74         2.10 o                         
  -2   8  12         17.49         12.91         2.89 o                         
   0   8  12         44.72         52.50         3.89 o                         
   2   8  12         73.60         87.59         4.94 o                         
   4   8  12          6.38          1.80         3.81 o                         
 -15   9  12         65.44         74.34         5.02 o                         
 -13   9  12         24.44         22.75         3.52 o                         
 -11   9  12          6.64          2.26         2.42 o                         
  -9   9  12          0.89          1.14         2.34 o                         
  -7   9  12         45.10         45.89         3.12 o                         
  -5   9  12          0.34         -0.91         2.40 o                         
  -3   9  12         37.74         45.77         3.61 o                         
  -1   9  12         13.42         21.43         3.33 o                         
   1   9  12        212.41        219.43         9.12 o                         
   3   9  12          5.02         -0.38         3.56 o                         
 -14  10  12         63.56         58.10         4.50 o                         
 -12  10  12          1.14          0.82         2.90 o                         
 -10  10  12          6.97          4.92         2.81 o                         
  -8  10  12          0.76          2.42         2.56 o                         
  -6  10  12          9.58         12.41         2.91 o                         
  -4  10  12         12.12         11.59         3.12 o                         
  -2  10  12          8.41          2.91         2.92 o                         
   0  10  12         94.54        109.43         5.31 o                         
   2  10  12        113.46        117.95         5.70 o                         
 -13  11  12          0.53          1.17         3.29 o                         
 -11  11  12          1.02         -5.15         2.57 o                         
  -9  11  12         64.12         77.29         4.38 o                         
  -7  11  12         13.09         15.38         3.05 o                         
  -5  11  12         78.73         75.07         4.42 o                         
  -3  11  12         15.29         12.56         3.34 o                         
  -1  11  12          2.18          0.98         3.10 o                         
   1  11  12         97.90        102.63         5.74 o                         
 -12  12  12          8.08          2.69         3.39 o                         
 -10  12  12         11.81         10.01         3.19 o                         
  -8  12  12         27.39         27.23         3.62 o                         
  -6  12  12          3.81          3.36         2.82 o                         
  -4  12  12        184.87        250.69         8.03 o                         
  -2  12  12         34.19         37.60         4.18 o                         
   0  12  12          0.36         -4.41         3.36 o                         
 -11  13  12         11.66         13.07         3.54 o                         
  -9  13  12         19.27         28.79         3.67 o                         
  -7  13  12         14.99         14.40         4.31 o                         
  -5  13  12         75.48         95.54         4.99 o                         
  -3  13  12         70.12         82.70         5.34 o                         
  -1  13  12          3.32         -7.60         3.80 o                         
 -10  14  12         12.86         16.09         3.93 o                         
  -8  14  12         11.17         15.25         3.70 o                         
  -6  14  12          4.60         -5.42         2.96 o                         
  -4  14  12         32.84         41.35         4.52 o                         
  -2  14  12          5.32          0.29         3.89 o                         
  -7  15  12          2.91          0.73         3.34 o                         
  -5  15  12          0.32         -2.44         3.66 o                         
  -3  15  12          6.43          1.35         4.43 o                         
 -17   1  13          6.21         -4.80         3.50 o                         
 -15   1  13          0.05         -0.80         3.12 o                         
 -13   1  13          4.96          1.49         2.68 o                         
 -11   1  13          0.72         -0.89         1.92 o                         
  -9   1  13          2.24          0.80         1.91 o                         
  -7   1  13         10.82         24.97         2.47 o                         
  -5   1  13          1.60          3.25         2.00 o                         
  -3   1  13          2.63         -2.12         1.86 o                         
  -1   1  13         20.38         26.02         2.95 o                         
   1   1  13         21.94         30.42         3.48 o                         
   3   1  13          4.95          1.41         3.43 o                         
 -16   2  13          1.47         -1.91         3.15 o                         
 -14   2  13          2.58          2.58         2.65 o                         
 -12   2  13          1.57          0.42         2.11 o                         
 -10   2  13         12.04          7.36         1.94 o                         
  -8   2  13         12.06         23.44         2.20 o                         
  -6   2  13          0.87          2.67         1.97 o                         
  -4   2  13          0.08         -2.65         1.83 o                         
  -2   2  13         49.66         57.15         3.34 o                         
   0   2  13         32.02         36.57         3.39 o                         
   2   2  13         15.54         20.70         3.55 o                         
   4   2  13          6.30          0.01         3.30 o                         
 -17   3  13         22.61         18.87         4.57 o                         
 -15   3  13          1.72         -0.74         3.17 o                         
 -13   3  13         13.18          7.63         2.82 o                         
 -11   3  13          0.81         -3.23         1.79 o                         
  -9   3  13          0.82         -0.40         1.54 o                         
  -7   3  13         11.31          9.95         1.94 o                         
  -5   3  13          9.26          9.47         2.11 o                         
  -3   3  13          0.01         -3.48         1.83 o                         
  -1   3  13         34.29         27.44         3.07 o                         
   1   3  13          0.97         -1.16         2.87 o                         
   3   3  13         17.50         14.31         3.80 o                         
 -16   4  13         19.39         18.52         4.15 o                         
 -14   4  13          4.00         -1.48         2.76 o                         
 -12   4  13         17.08          3.17         2.35 o                         
 -10   4  13          0.65          0.02         1.50 o                         
  -8   4  13          6.63          5.35         1.77 o                         
  -6   4  13          7.30         13.38         2.17 o                         
  -4   4  13         24.21         15.73         2.24 o                         
  -2   4  13          5.29          3.20         2.22 o                         
   0   4  13          0.40         -0.30         2.70 o                         
   2   4  13         11.29         12.72         3.57 o                         
   4   4  13          2.20          7.11         3.90 o                         
 -15   5  13          7.57          7.33         3.18 o                         
 -13   5  13         12.82          8.80         2.85 o                         
 -11   5  13         22.13         15.03         1.98 o                         
  -9   5  13         10.29          4.32         1.65 o                         
  -7   5  13          0.42         -0.88         1.74 o                         
  -5   5  13         11.01         10.76         2.26 o                         
  -3   5  13        110.80        109.02         3.85 o                         
  -1   5  13          0.46         -3.26         2.15 o                         
   1   5  13         29.31         32.86         4.45 o                         
   3   5  13         70.74         69.65         5.27 o                         
 -16   6  13          0.70         -6.29         3.61 o                         
 -14   6  13          3.42          1.58         3.02 o                         
 -12   6  13         24.26         20.72         2.43 o                         
 -10   6  13          4.47          1.45         1.70 o                         
  -8   6  13          7.39          0.40         1.57 o                         
  -6   6  13         46.17         37.68         2.72 o                         
  -4   6  13         48.26         41.81         3.13 o                         
  -2   6  13         28.46         22.07         3.02 o                         
   0   6  13          5.52          0.72         2.96 o                         
   2   6  13         26.69         37.20         4.47 o                         
 -15   7  13         16.92         18.63         3.78 o                         
 -13   7  13          0.52         -1.05         2.45 o                         
 -11   7  13         23.39         16.78         2.35 o                         
  -9   7  13          2.24         -1.10         1.68 o                         
  -7   7  13         28.41         24.92         2.67 o                         
  -5   7  13         22.13         11.13         2.67 o                         
  -3   7  13         21.99         18.23         2.86 o                         
  -1   7  13          0.30         -5.19         3.45 o                         
   1   7  13          4.12          1.30         3.26 o                         
   3   7  13         32.23         24.30         4.21 o                         
 -14   8  13         50.75         54.14         4.15 o                         
 -12   8  13          0.00         -1.96         2.90 o                         
 -10   8  13         13.94          9.46         2.38 o                         
  -8   8  13         12.69          9.69         2.41 o                         
  -6   8  13         40.21         44.56         3.44 o                         
  -4   8  13          0.06         -1.76         2.38 o                         
  -2   8  13          3.86         -0.83         2.83 o                         
   0   8  13          0.02          5.28         3.31 o                         
   2   8  13          0.10          3.90         3.50 o                         
 -15   9  13         69.38         95.75         6.27 o                         
 -13   9  13          6.41          5.35         3.28 o                         
 -11   9  13          0.55          1.34         2.63 o                         
  -9   9  13          3.43          3.11         2.43 o                         
  -7   9  13          4.84          4.30         2.58 o                         
  -5   9  13         24.01         26.61         3.48 o                         
  -3   9  13          6.86          4.19         2.93 o                         
  -1   9  13          1.75         -0.94         3.05 o                         
   1   9  13          5.17         15.67         3.81 o                         
 -14  10  13         32.13         32.48         4.14 o                         
 -12  10  13          0.58         -5.65         2.83 o                         
 -10  10  13          7.69          8.65         3.14 o                         
  -8  10  13          0.46         -0.09         2.74 o                         
  -6  10  13          0.34          0.78         2.74 o                         
  -4  10  13          2.66          1.41         2.85 o                         
  -2  10  13          1.71         -2.88         3.04 o                         
   0  10  13          0.01         -1.29         3.26 o                         
 -13  11  13          0.08         -4.13         3.07 o                         
 -11  11  13         11.86          9.29         3.25 o                         
  -9  11  13         20.48         22.09         3.64 o                         
  -7  11  13          5.61          6.13         3.05 o                         
  -5  11  13          1.59          1.34         3.36 o                         
  -3  11  13          1.83          1.03         3.04 o                         
  -1  11  13          0.78         -5.16         3.61 o                         
 -12  12  13          0.49         -2.10         3.58 o                         
 -10  12  13         52.84         57.73         4.69 o                         
  -8  12  13          1.00         -0.45         3.11 o                         
  -6  12  13          0.00          4.75         4.11 o                         
  -4  12  13          0.65          9.44         3.52 o                         
  -2  12  13          3.04         -6.80         3.40 o                         
  -9  13  13         29.88         27.47         4.46 o                         
  -7  13  13          1.23         -2.19         3.09 o                         
  -5  13  13          1.59          7.14         3.45 o                         
  -3  13  13          3.18          1.96         3.63 o                         
  -8  14  13          0.62          1.06         3.76 o                         
  -6  14  13          0.48         -6.27         3.60 o                         
  -4  14  13          1.05          6.05         3.82 o                         
 -16   0  14          4.13          8.29         5.65 o                         
 -14   0  14         23.21         15.57         4.86 o                         
 -12   0  14         10.29          5.86         4.24 o                         
 -10   0  14          0.13         -0.45         3.31 o                         
  -8   0  14        108.28        112.90         6.07 o                         
  -6   0  14          2.73         -0.68         3.08 o                         
  -4   0  14          0.65         -1.59         3.06 o                         
  -2   0  14        127.25        148.40         7.29 o                         
   0   0  14          0.62         -4.13         5.01 o                         
   2   0  14          1.55         -6.51         4.51 o                         
 -15   1  14         15.93         13.69         3.57 o                         
 -13   1  14         27.40         24.07         3.24 o                         
 -11   1  14          0.08         -2.42         2.36 o                         
  -9   1  14          7.63          7.06         2.60 o                         
  -7   1  14          4.30         11.03         2.75 o                         
  -5   1  14          0.17         -0.58         2.17 o                         
  -3   1  14         10.89          5.36         2.51 o                         
  -1   1  14         55.24         60.81         4.08 o                         
   1   1  14          7.31          6.99         3.35 o                         
   3   1  14          0.41         -0.47         3.49 o                         
 -16   2  14          0.43         -3.11         3.62 o                         
 -14   2  14         21.65         16.96         3.51 o                         
 -12   2  14          1.77         -3.91         2.54 o                         
 -10   2  14          9.39          8.57         2.41 o                         
  -8   2  14          4.02          3.47         2.25 o                         
  -6   2  14          0.04         -2.68         2.24 o                         
  -4   2  14          2.66         -1.66         2.00 o                         
  -2   2  14         56.16         47.62         3.86 o                         
   0   2  14          0.24         -3.45         2.76 o                         
   2   2  14         70.23         83.21         5.17 o                         
 -15   3  14          4.03         -0.52         3.26 o                         
 -13   3  14         19.05         17.88         3.79 o                         
 -11   3  14          2.98         -1.23         2.14 o                         
  -9   3  14          0.43         -2.48         1.93 o                         
  -7   3  14          1.92          3.23         2.33 o                         
  -5   3  14          0.55         -0.59         2.25 o                         
  -3   3  14         23.92         21.63         2.81 o                         
  -1   3  14         10.57          5.73         3.06 o                         
   1   3  14         34.25         49.23         4.21 o                         
   3   3  14         46.95         51.25         4.74 o                         
 -16   4  14          2.90          0.96         3.78 o                         
 -14   4  14          8.22          2.92         3.08 o                         
 -12   4  14          1.46         -2.62         2.19 o                         
 -10   4  14          0.15         -2.72         1.71 o                         
  -8   4  14          0.37         -0.18         2.11 o                         
  -6   4  14          0.70          1.72         2.47 o                         
  -4   4  14         19.27         17.78         2.92 o                         
  -2   4  14         15.46         10.33         3.19 o                         
   0   4  14          0.35         -0.34         3.27 o                         
   2   4  14         98.25        121.76         6.27 o                         
 -15   5  14          0.01         -1.83         3.27 o                         
 -13   5  14          5.14         -1.55         2.66 o                         
 -11   5  14          8.06          2.97         1.98 o                         
  -9   5  14         12.49         11.57         1.99 o                         
  -7   5  14         11.31         10.14         2.55 o                         
  -5   5  14         13.10         13.35         2.87 o                         
  -3   5  14         14.52         20.73         3.19 o                         
  -1   5  14          0.28         -2.18         2.98 o                         
   1   5  14         15.38         10.99         4.08 o                         
 -14   6  14          0.41          0.47         3.12 o                         
 -12   6  14          1.48         -2.25         2.23 o                         
 -10   6  14         36.51         28.60         2.36 o                         
  -8   6  14          5.84          2.96         2.24 o                         
  -6   6  14         45.70         36.50         3.22 o                         
  -4   6  14         10.41          8.32         2.71 o                         
  -2   6  14          4.48          4.87         3.12 o                         
   0   6  14         12.41          8.79         3.85 o                         
   2   6  14          5.21          5.18         4.10 o                         
 -15   7  14          8.17         11.37         3.59 o                         
 -13   7  14          0.01         -5.39         2.69 o                         
 -11   7  14         10.61          9.69         2.40 o                         
  -9   7  14         36.43         34.45         2.99 o                         
  -7   7  14         28.60         32.06         3.38 o                         
  -5   7  14         28.00         25.26         3.39 o                         
  -3   7  14          0.31         -4.27         2.65 o                         
  -1   7  14          6.39          5.60         3.56 o                         
   1   7  14          6.67          8.68         4.26 o                         
 -14   8  14          4.86          6.11         3.34 o                         
 -12   8  14          3.71          2.51         2.66 o                         
 -10   8  14         22.35         13.53         2.77 o                         
  -8   8  14          0.21         -3.62         2.55 o                         
  -6   8  14         46.57         43.43         3.52 o                         
  -4   8  14          0.53         -3.43         2.60 o                         
  -2   8  14          2.45         -1.06         3.10 o                         
   0   8  14         23.06         37.23         4.88 o                         
 -13   9  14          2.87          0.23         3.07 o                         
 -11   9  14          0.00         -3.13         2.64 o                         
  -9   9  14         20.11         12.96         2.90 o                         
  -7   9  14         21.50         13.59         3.13 o                         
  -5   9  14          1.36         -2.29         2.70 o                         
  -3   9  14          4.24          1.26         2.97 o                         
  -1   9  14         13.99         16.67         3.85 o                         
 -12  10  14          0.13         -4.32         3.02 o                         
 -10  10  14         20.18         18.47         3.53 o                         
  -8  10  14          0.60          2.38         3.08 o                         
  -6  10  14          3.88         -1.49         3.06 o                         
  -4  10  14          0.09         -5.03         2.91 o                         
  -2  10  14          7.80          3.26         3.30 o                         
 -11  11  14         16.77         10.83         3.69 o                         
  -9  11  14         11.82          1.10         3.41 o                         
  -7  11  14         11.02         10.52         3.20 o                         
  -5  11  14         14.72         13.87         4.26 o                         
  -3  11  14          0.15         -2.64         3.60 o                         
 -10  12  14         33.39         27.75         4.35 o                         
  -8  12  14          0.38         -5.58         3.40 o                         
  -6  12  14         27.85         30.20         4.03 o                         
  -4  12  14         23.72         23.46         4.18 o                         
 -15   1  15          8.48         12.41         3.63 o                         
 -13   1  15          2.96         -1.97         2.70 o                         
 -11   1  15          8.78          2.38         3.19 o                         
  -9   1  15          4.07         12.06         3.11 o                         
  -7   1  15          2.63          7.12         2.89 o                         
  -5   1  15          0.64         -1.56         2.44 o                         
  -3   1  15          6.61          2.69         3.11 o                         
  -1   1  15          0.05         -1.02         2.91 o                         
   1   1  15          6.39          2.74         3.41 o                         
 -16   2  15          1.14         -1.12         3.99 o                         
 -14   2  15         19.42         15.84         3.57 o                         
 -12   2  15          0.07         -5.54         2.77 o                         
 -10   2  15          6.99          5.55         2.99 o                         
  -8   2  15         24.73         31.30         3.52 o                         
  -6   2  15         16.19         15.78         2.95 o                         
  -4   2  15          0.54         -4.36         2.18 o                         
  -2   2  15         25.58         26.93         3.76 o                         
   0   2  15          1.45         -0.90         3.19 o                         
 -15   3  15          8.45         -0.33         3.26 o                         
 -13   3  15          0.45         -4.51         2.86 o                         
 -11   3  15          0.82         -3.46         2.66 o                         
  -9   3  15         12.21         15.50         2.78 o                         
  -7   3  15          0.00          0.96         2.55 o                         
  -5   3  15          1.16         -6.24         3.12 o                         
  -3   3  15         21.62         21.38         3.13 o                         
  -1   3  15          5.59          7.00         3.40 o                         
   1   3  15         34.91         29.47         4.36 o                         
 -14   4  15          0.06         -5.98         2.99 o                         
 -12   4  15          8.89          6.22         2.69 o                         
 -10   4  15          0.89          0.30         2.40 o                         
  -8   4  15          7.26          8.78         2.72 o                         
  -6   4  15          0.17          1.50         2.46 o                         
  -4   4  15          2.34         -4.46         2.53 o                         
  -2   4  15         15.57         12.87         3.48 o                         
   0   4  15          6.58          4.76         4.13 o                         
 -15   5  15          0.79         -1.67         3.48 o                         
 -13   5  15          9.92          3.69         3.16 o                         
 -11   5  15          0.52         -3.22         2.92 o                         
  -9   5  15          7.70          4.25         2.46 o                         
  -7   5  15          0.12         -2.27         2.75 o                         
  -5   5  15          0.92         -0.28         2.87 o                         
  -3   5  15          2.95          1.72         3.22 o                         
  -1   5  15          1.04         -3.47         3.67 o                         
 -14   6  15          1.11         -3.28         3.13 o                         
 -12   6  15          3.02          1.99         3.05 o                         
 -10   6  15         19.87         16.84         2.95 o                         
  -8   6  15         11.21          5.35         2.84 o                         
  -6   6  15          1.36          0.69         3.06 o                         
  -4   6  15          6.81          0.18         3.06 o                         
  -2   6  15          0.33         -6.01         3.41 o                         
   0   6  15          1.19         -4.57         3.77 o                         
 -13   7  15          0.25         -5.66         2.83 o                         
 -11   7  15          8.10          4.19         2.85 o                         
  -9   7  15         30.05         24.91         3.00 o                         
  -7   7  15         13.95         12.51         3.28 o                         
  -5   7  15          8.26          8.20         3.29 o                         
  -3   7  15          1.29         -1.69         3.11 o                         
  -1   7  15         26.64         27.89         5.31 o                         
 -12   8  15          0.10         -5.74         2.87 o                         
 -10   8  15         29.43         33.41         3.63 o                         
  -8   8  15          4.91          6.20         2.96 o                         
  -6   8  15         10.30          9.13         3.13 o                         
  -4   8  15          3.81          2.35         3.46 o                         
  -2   8  15          8.41         17.93         4.14 o                         
 -11   9  15          2.61         -3.32         3.03 o                         
  -9   9  15          1.67         -5.72         2.86 o                         
  -7   9  15          2.26          2.25         3.20 o                         
  -5   9  15          0.05         -4.18         3.45 o                         
  -3   9  15          0.14         -2.72         3.58 o                         
 -10  10  15          1.39         -1.53         3.54 o                         
  -8  10  15          0.96         -2.96         2.89 o                         
  -6  10  15          8.32          6.59         3.56 o                         
  -4  10  15          3.36         -3.20         3.51 o                         
  -9  11  15          0.27         -2.57         3.55 o                         
  -7  11  15         15.98         22.32         3.94 o                         
 -14   0  16          0.99         -7.89         5.30 o                         
 -12   0  16          3.45         -1.67         4.48 o                         
 -10   0  16        239.64        325.17        14.73 o                         
  -8   0  16        302.88        384.96        12.32 o                         
  -6   0  16          1.48         -1.26         4.06 o                         
  -4   0  16          1.26          2.96         4.65 o                         
  -2   0  16          0.68          1.22         4.47 o                         
 -15   1  16          8.44          8.03         3.80 o                         
 -13   1  16          0.55         -6.34         3.17 o                         
 -11   1  16         19.57         13.92         3.94 o                         
  -9   1  16        407.97        522.11        15.36 o                         
  -7   1  16         25.45         30.07         4.39 o                         
  -5   1  16          0.16         -4.65         3.04 o                         
  -3   1  16          6.74          8.90         3.50 o                         
  -1   1  16          1.94         -4.78         3.41 o                         
 -14   2  16          3.62          2.08         3.51 o                         
 -12   2  16          0.12         -6.66         3.33 o                         
 -10   2  16         65.65         75.19         4.62 o                         
  -8   2  16         96.53        104.11         5.40 o                         
  -6   2  16          1.12         -6.08         3.54 o                         
  -4   2  16          0.55         -4.44         3.11 o                         
  -2   2  16          2.29         -3.76         3.19 o                         
 -13   3  16          6.61         -0.29         3.27 o                         
 -11   3  16          0.26         -2.20         3.18 o                         
  -9   3  16         25.99         35.83         4.11 o                         
  -7   3  16          0.50         -1.58         3.72 o                         
  -5   3  16          8.32          2.67         3.18 o                         
  -3   3  16          2.27          2.66         3.67 o                         
  -1   3  16          0.09         -0.41         4.05 o                         
 -14   4  16          3.69          0.76         3.57 o                         
 -12   4  16          7.80          7.70         3.29 o                         
 -10   4  16          0.28          2.44         2.88 o                         
  -8   4  16          0.00          1.91         3.11 o                         
  -6   4  16         17.62         26.91         3.82 o                         
  -4   4  16          4.26          4.85         3.41 o                         
  -2   4  16          1.54         -1.29         3.84 o                         
 -13   5  16          9.54          4.77         3.50 o                         
 -11   5  16          6.63          6.68         3.39 o                         
  -9   5  16          0.82          1.18         2.71 o                         
  -7   5  16          6.55          4.35         3.00 o                         
  -5   5  16         17.49         14.64         3.75 o                         
  -3   5  16          0.80         -3.44         3.98 o                         
 -12   6  16         13.67          1.42         3.95 o                         
 -10   6  16          4.36          6.69         3.37 o                         
  -8   6  16          1.10          0.77         3.14 o                         
  -6   6  16         10.13         11.20         3.36 o                         
  -4   6  16          8.11          3.81         3.90 o                         
 -11   7  16         13.58          8.95         5.19 o                         
  -9   7  16          0.69         -0.37         2.78 o                         
  -7   7  16          2.25         -2.01         2.97 o                         
  -5   7  16         13.20         16.23         3.75 o                         
  -3   7  16          3.90          1.33         3.36 o                         
 -10   8  16          6.18          4.93         3.57 o                         
  -8   8  16          0.78          0.45         3.08 o                         
  -6   8  16          4.18          3.64         3.53 o                         
  -4   8  16          7.25          4.99         3.97 o                         
  -9   9  16          4.82          7.54         3.39 o                         
  -7   9  16          0.03          0.78         3.76 o                         
 -13   1  17          0.15         -3.84         3.21 o                         
 -11   1  17          0.02          2.52         3.69 o                         
  -9   1  17          0.55         11.62         3.88 o                         
  -7   1  17          0.04          1.66         3.47 o                         
  -5   1  17          1.78         -3.12         3.39 o                         
 -12   2  17          0.37         -5.99         3.42 o                         
 -10   2  17          1.10          9.23         3.62 o                         
  -8   2  17          0.14          6.51         3.70 o                         
  -6   2  17          0.18          2.21         3.62 o                         
  -4   2  17          4.71          3.11         4.00 o                         
 -11   3  17          0.34          1.35         3.68 o                         
  -9   3  17          0.47          5.06         3.43 o                         
  -7   3  17          0.04         -1.33         3.29 o                         
  -5   3  17          0.05          0.95         3.43 o                         
 -12   4  17          0.14         -4.45         3.69 o                         
 -10   4  17          0.57          5.01         3.59 o                         
  -8   4  17          0.66         -0.44         3.46 o                         
  -6   4  17          3.75          9.32         4.00 o                         
 -11   5  17          0.43         -2.54         3.68 o                         
  -9   5  17          0.63          0.84         3.48 o                         
  -7   5  17          0.11         -1.82         3.30 o                         
  -5   5  17         13.76         15.02         4.31 o                         
 -10   6  17          0.72          3.31         3.47 o                         
  -8   6  17          5.60          9.14         3.68 o                         
                                                                                
